# Supplementary material for: Revisiting the Plasmodium falciparum druggable genome using predicted structures and data mining
Source: NPJ Drug Discov. 2025 Mar 4;2:3. doi: 10.1038/s44386-025-00006-5 (PMC11892419; doi:10.1038/s44386-025-00006-5)
Supplement: Supplementary file 2 — Supplementary table 1 [file 44386_2025_6_MOESM2_ESM.xlsx]

## Sheet: Table S1
Supplementary Table 1. Small molecule binding and blood stage essentiality evidence for all P. falciparum 3D7 protein-coding genes. Gene symbols and product descriptions were taken from PlasmoDB v66 assembly. Binding evidence and essentiality evidence classes were determined based on availability and strength of support from different sources (Methods), which were used to construct a list of pote…
Gene information				Classification of binding evidence					Classification of essentiality evidence				Binding evidence source: AlphaFill * "Best" defined as lowest local RMSD among all hits (global RMSD < 10 if available) excluding ligands that are small (<10 atoms) and/or used in protein crystallization (PDB ligand IDs: 1BO,ACN,ACT,CCN,CIT,CL,DIO,DMS,EOH,FLC,FMT,GBL,HEZ,IPA,JEF,MLA,MLI,MPD,PDO,PEG,PO4,POL,SBT,SIN,SO4,TBU,TLA)									Binding evidence source: BindingDB				Binding evidence source: BRENDA		Essentiality evidence source: Zhang et al. (P. falciparum piggyBac insertional mutagenesis)					Essentiality evidence source: PlasmoGEM (P. berghei gene disruption vectors)				Essentiality evidence source: RMgmDB (P. berghei gene modification)
Pf Gene ID	Genome Classification	Pf Gene Symbol	Pf Product Description	Binding evidence class	BindingDB Exact (phylogeny) Ortholog	BindingDB BLAST	AlphaFill Confident Hit	BRENDA EC Inhibitor(s)	Essentiality evidence class (blood stage)	Zhang et al. essentiality classification	PlasmoGEM essentiality classification	RMgmDB essentiality classification	Has AlphaFold v4 model	# of AlphaFill hits	AlphaFill Pf Uniprot	AlphaFill Confident Hits (excluding ligands <10 atoms or ligands used in protein crystallization) Format: PDB_ID[PDB ligand ID] gRMSD/lRMSD If there are multiple hits for a transplant, only the hit with the lowest local RMSD is shown	Best* AlphaFill Hit PDB ID	Best* AlphaFill Hit PDB Ligand ID	Best* AlphaFill Hit Ligand Name	Best* AlphaFill Hit Global RMSD	Best* AlphaFill Hit Transplant Local RMSD	BindingDB Match - Exact Ortholog (UniProt ID)	BindingDB Exact Ortholog Sources	BindingDB Match - OrthoMCL BLAST	BindingDB Match - OrthoMCL BLAST Best E-value	EC Number(s)	BRENDA EC Inhibitor(s)	Zhang et al. Phenotype	Zhang et al. MIS (Mutagenesis Index Score)	Zhang et al. MFS (Mutagenesis Fitness Score)	Zhang et al. # Insertions	Zhang et al. Note	PlasmoGEM Pb Ortholog	PlasmoGEM Phenotype	PlasmoGEM Relative Growth Rate	PlasmoGEM Confidence	RMgmDB Pb Ortholog	RMgmDB Gene Modification	RMgmDB ABS Different from WT (nd: no difference; nt: not tested)
PF3D7_0100100	SubtelomericHypervariable	VAR	erythrocyte membrane protein 1, PfEMP1	AlphaFill or EC inhibitor(s) only	False	False	True	False	unsupported	confidently nonessential	no data	no data	True	3	Q9NFB6	5MZA[3PO] 4.45/1.96	5MZA	3PO	TRIPHOSPHATE	4.44583	1.96129							Mutable in CDS	1	-1.706	2
PF3D7_0100200	SubtelomericHypervariable	RIF	rifin	none	False	False	False	False	clear support	confidently essential	no data	no data	True	0	Q9NFB5													Non - Mutable in CDS	0.182	-2.624	0
PF3D7_0100300	SubtelomericHypervariable	VAR	erythrocyte membrane protein 1, PfEMP1	AlphaFill or EC inhibitor(s) only	False	False	True	False	clear support	confidently essential	no data	no data	True	6	Q9NFB4	5MZA[3PO] 4.83/0.28; 2GX5[PCG] 22.24/0.85	5MZA	3PO	TRIPHOSPHATE	4.8332	0.28043							Non - Mutable in CDS	0.663	-2.461	0
PF3D7_0100400	SubtelomericHypervariable	RIF	rifin	none	False	False	False	False	unclear	dubiously essential	no data	no data	True	0	Q9NFB3													Non - Mutable in CDS	0.984	-1.854	0	tentative
PF3D7_0100600	SubtelomericHypervariable	RIF	rifin	none	False	False	False	False	unclear	dubiously essential	no data	no data	True	0	Q9NFB2													Non - Mutable in CDS	0.888	-2.239	0
PF3D7_0100700	SubtelomericHypervariable		Plasmodium exported protein, unknown function, fragment	none	False	False	False	False	unclear	dubiously essential	no data	no data	False															Non - Mutable in CDS	0.122	0	0	tentative
PF3D7_0100800	SubtelomericHypervariable	RIF	rifin	none	False	False	False	False	clear support	confidently essential	no data	no data	True	0	Q9NFB0													Non - Mutable in CDS	0.206	-2.632	0
PF3D7_0100900	SubtelomericHypervariable	RIF	rifin	none	False	False	False	False	unsupported	confidently nonessential	no data	no data	True	0	Q9NFA9													Mutable in CDS	1	1.011	1
PF3D7_0101000	SubtelomericHypervariable	RIF	rifin	none	False	False	False	False	clear support	confidently essential	no data	no data	True	0	B9ZSH6													Non - Mutable in CDS	0.703	-2.524	0
PF3D7_0101100	SubtelomericHypervariable	EPF4	exported protein family 4	none	False	False	False	False	clear support	confidently essential	no data	no data	False															Non - Mutable in CDS	0.151	-2.77	0
PF3D7_0101200	SubtelomericHypervariable	EPF3	exported protein family 3	none	False	False	False	False	unsupported	confidently nonessential	no data	no data	False															Mutable in CDS	0.795	-2.494	1
PF3D7_0101300	SubtelomericHypervariable	MC-2TM	Pfmc-2TM Maurer's cleft two transmembrane protein	none	False	False	False	False	unsupported	confidently nonessential	no data	no data	True	0	B9ZSH7													Mutable in CDS	1	-1.492	3
PF3D7_0101600	SubtelomericHypervariable	RIF	rifin	none	False	False	False	False	clear support	confidently essential	no data	no data	True	1	Q8I2C1	3OWA[FAD] 25.38/14.40	3OWA	FAD	FLAVIN-ADENINE DINUCLEOTIDE	25.3838	14.4001							Non - Mutable in CDS	0.199	-2.872	0
PF3D7_0101800	SubtelomericHypervariable		stevor	none	False	False	False	False	clear support	confidently essential	no data	no data	True	0	Q8I2C0													Non - Mutable in CDS	0.513	-2.311	0
PF3D7_0101900	SubtelomericHypervariable	RIF	rifin	none	False	False	False	False	unclear	dubiously essential	no data	no data	True	0	Q8I2B9													Non - Mutable in CDS	0.994	-2.047	0	tentative
PF3D7_0102200	Core	RESA	ring-infected erythrocyte surface antigen	AlphaFill or EC inhibitor(s) only	False	False	True	False	unsupported	confidently nonessential	no data	no data	True	2	Q8I0U6	5AYK[1PS] 9.07/2.90	5AYK	1PS	3-PYRIDINIUM-1-YLPROPANE-1-SULFONATE;1-(3-SULFOPROPYL) PYRIDINIUM;PPS	9.07422	2.89717							Mutable in CDS	1	-2.166	2
PF3D7_0102300	Core		Plasmodium exported protein, unknown function	none	False	False	False	False	unsupported	confidently nonessential	no data	no data	True	0	Q8I2B6													Mutable in CDS	0.932	-1.688	1
PF3D7_0102500	Core	EBA181	erythrocyte binding antigen-181	AlphaFill or EC inhibitor(s) only	False	False	True	False	unsupported	confidently nonessential	confidently essential	no data	True	1	Q8I2B4	5MZA[3PO] 4.70/0.31	5MZA	3PO	TRIPHOSPHATE	4.69853	0.309438							Mutable in CDS	0.999	-2.102	1		PBANKA_1332700	Essential	0.17 ± 0.11	5.73997
PF3D7_0102600	Core	FIKK1	serine/threonine protein kinase, FIKK family	AlphaFill or EC inhibitor(s) only	False	False	True	True	unsupported	confidently nonessential	confidently essential	no data	True	4	B9ZSH8	8EQ5[QCT] 7.61/1.75; 3COK[ANP] 11.24/0.03; 3G51[ANP] 12.38/1.35; 4QNY[ANP] 5.37/5.45	8EQ5	QCT	2-(3,4-dihydroxyphenyl)-5,7-dihydroxy-4-oxo-4H-chromen-3-yl 6-deoxy-alpha-L-mannopyranoside;quercitrin	7.61332	1.74743					2.7.11.1 (Non-specific serine/threonine protein kinase)	ATP;KCl;DTT;P53;DRB;H-7;Mg2+;Mn2+;Ca2+;EDTA;Co2+;NaCl;TBCA;more;KN-93;K252a;CKI-7;LAALS;TAACS;TAALD;TAALE;FAALS;EmbR2;YM024;emodin;K-252a;NU6027;PIK-75;MK2206;VE-821;VE-822;heparin;AMP-PNP;lithium;harmine;MLN8054;CX-4945;Torin 2;spermine;luteolin;apigenin;LY294002;Caffeine;SB203580;Baicalin;Su-11248;PF670462;KU-55933;KU-60019;CP466722;KU-59403;AZD-6738;genistein;tamoxifen;erlotinib;Ly-294002;gefi…	Mutable in CDS	1	-0.921	5		PBANKA_1225000	Slow	0.30 ± 0.11	5.7741
PF3D7_0102700	Core	MaTrA	merozoite-associated tryptophan-rich antigen	none	False	False	False	False	unclear	confidently essential	dubiously nonessential	no data	True	1	Q8I2B3													Non - Mutable in CDS	0.142	-2.851	0		PBANKA_0524300	Slow	0.57 ± 0.19	4.73715
PF3D7_0102800	Core		seipin domain-containing protein, putative	none	False	False	False	False	unsupported	confidently nonessential	no data	confidently essential	True	0	Q8I2B2													Mutable in CDS	0.99	-0.096	1						PBANKA_0210300	Disrupted	X
PF3D7_0102900	Core		aspartate--tRNA ligase	AlphaFill or EC inhibitor(s) only	False	False	True	True	clear support	confidently essential	confidently essential	no data	True	23	Q8I2B1	3REX[AMP] 9.37/0.39; 3A74[B4P] 3.67/0.42; 3NEM[ATP] 3.54/0.45; 4YCW[KRS] 6.62/1.00; 6BNI[ADN] 3.30/1.03; 6SJC[DSZ] 3.07/1.91; 8H53[2PN] 4.52/2.18; 2XTI[POP] 5.36/2.22; 6ILH[KAA] 7.35/2.58; 4DPG[APC] 6.64/3.32	3REX	AMP	ADENOSINE MONOPHOSPHATE	9.36638	0.389777					6.1.1.12 (Aspartate--tRNA ligase)	K+;F-;I-;Na+;KCl;Cl-;Li+;Br-;Cs+;NaCl;NH4+;tRNA;NO3-;IO3-;CNS-;more;RNAi;CaCl2;NiCl2;ClO3-;K2HPO4;CH3COO-;succinate;Microcin C;microcin C7-C51;diethyldicarbonate;2-aminomalonic acid;L-aspartol-adenylate;L-aspartol adenylate;L-aspartyl adenylate;p-chloromercuribenzoate;gamma-aminobutyric acid;threo-3-Methylaspartic acid;threo-3-hydroxyaspartic acid;erythro-3-hydroxyaspartic acid;heptapeptide-nucle…	Non - Mutable in CDS	0.119	-2.954	0		PBANKA_0210200	Essential	0.17 ± 0.29	3.84035
PF3D7_0103000	Core		vacuolar protein sorting-associated protein VTA1, putative	none	False	False	False	False	unsupported	confidently essential	confidently nonessential	confidently essential	True	0	B9ZSH9													Non - Mutable in CDS	0.123	-3.123	0		PBANKA_0210100	Dispensable	0.99 ± 0.11	5.80464	PBANKA_0210100	Disrupted	X
PF3D7_0103100	Core	VPS51	vacuolar protein sorting-associated protein 51, putative	none	False	False	False	False	clear support	confidently essential	no data	no data	True	13	Q8I2A9	6JWT[ATP] 17.37/2.61; 6JWU[AMP] 19.05/2.65; 6JWU[PH2] 19.05/3.03; 4KP7[NAP] 25.81/14.32; 4GAE[NDP] 25.84/14.33; 6JWQ[ATP] 48.66/15.11; 6JWQ[AMP] 48.35/15.15; 6JWR[AMP] 35.80/22.08; 6KCL[ATP] 35.90/22.87; 6JWR[PH2] 35.80/48.36	6JWT	ATP	ADENOSINE-5'-TRIPHOSPHATE	17.37	2.60788							Non - Mutable in CDS	0.165	-2.812	0
PF3D7_0103200	Core	NT4	nucleoside transporter 4	none	False	False	False	False	unsupported	confidently essential	confidently nonessential	not confidently essential	True	0	Q8I2A8													Non - Mutable in CDS	0.12	-3.064	0		PBANKA_0209900	Dispensable	1.03 ± 0.08	6.45098	PBANKA_0209900	Disrupted	nd
PF3D7_0103300	Core		conserved protein, unknown function	none	False	False	False	False	clear support	confidently essential	no data	no data	True	16	B9ZSI0	2QAF[U5P] 20.30/0.65; 2Q8Z[NUP] 20.22/0.70; 3BPW[XMP] 20.31/0.78; 1J3J[CP6] 16.85/0.88; 2ZA1[OMP] 20.21/0.89; 1J3I[NDP] 17.38/3.23; 1J3J[NDP] 16.68/8.24; 6JWR[PH2] 21.41/9.34; 6JWX[AMP] 21.53/12.95; 6KCL[ATP] 22.62/13.29; 2ZA3[U5P] 20.27/20.99	2QAF	U5P	URIDINE-5'-MONOPHOSPHATE	20.2953	0.647592							Non - Mutable in CDS	0.12	-2.961	0
PF3D7_0103400	Core		zinc-carboxypeptidase, putative	EC inhibitor(s) only	False	False	False	True	unsupported	confidently nonessential	confidently nonessential	confidently essential	False													3.4.17.10 (Carboxypeptidase E)	EDTA;more;HgCl2;CuCl2;FeSO4;CdCl2;lysine;arginine;Oxytoxin;Substance P;Vasopressin;Met-enkephalin;Leu-enkephalin;1,10-phenanthroline;sulfhydryl reagents;[Leu5]Enkephalin-Arg6;[Met5]Enkephalin-Arg6;[Met5]Enkephalin-Lys6;[Leu5]Enkephalin-Lys6;Met-Enkephalin-Arg6-Phe7;Met-Enkephalin-Arg-Gly-Leu;thyrotropin-releasing hormone;4-Chloromercuriphenylsulfonate;p-chloromercuriphenyl sulfonate;Aminopropylme…	Mutable in CDS	1	-0.537	3		PBANKA_0209700	Dispensable	0.99 ± 0.08	6.35877	PBANKA_0209700	Disrupted	X
PF3D7_0103500	Core		conserved Plasmodium protein, unknown function	none	False	False	False	False	unsupported	confidently nonessential	confidently nonessential	confidently essential	True	0	B9ZSI1													Mutable in CDS	1	-0.989	2		PBANKA_0209600	Dispensable	0.87 ± 0.37	3.40149	PBANKA_0209600	Disrupted	X
PF3D7_0103600	Core	PSH1	ATP-dependent DNA/RNA helicase PSH1	AlphaFill or EC inhibitor(s) only	False	False	True	True	unsupported	confidently nonessential	no data	no data	True	6	Q8I2A4	3RRM[ADP] 8.03/0.08; 5SUQ[KEG] 6.97/0.23; 3RRN[ADP] 7.80/0.65; 5SUP[ADP] 6.99/1.94	3RRM	ADP	ADENOSINE-5'-DIPHOSPHATE	8.02774	0.0803756					3.6.4.13 (RNA helicase)	ATP;ADP;UDP;AMP;GTP;GDP;UTP;KCl;NEM;CDP;ITP;TDP;Cu2+;EDTA;Fe2+;Hg2+;PCMB;dATP;more;3'-dATP;2'-dATP;AMP-PNP;ara-ATP;2'-dGTP;3'-dGTP;2'-dTTP;3'-dUTP;N1-O-ATP;EWS-FLI1;poly(A)4;poly(A)6;poly(A)8;N1-OH-ITP;poly(A)10;poly(C)10;poly(G)10;poly(U)10;6-thio-GTP;8-bromo-ATP;2',3'-ddATP;ATP-gamma-S;2-amino-ATP;2',3'-ddGTP;2',3'-ddTTP;poly(X) RNA;2'-deoxy-ATP;2'-deoxy-GTP;3'-deoxy-ATP;7-methyl-GTP;Prp8 prote…	Mutable in CDS	1	-1.61	2
PF3D7_0103700	Core	PSTK	L-seryl-tRNA(Sec) kinase, putative	EC inhibitor(s) only	False	False	False	True	unsupported	confidently nonessential	no data	no data	True	2	Q8I2A3	6JO0[HEX] 21.55/1.30; 6JO0[OCT] 21.55/1.53; 6JO0[D10] 21.55/2.37; 6JO0[DD9] 21.55/2.75; 6JO0[RET] 21.55/9.08; 6JO0[OLB] 21.55/18.97	6JO0	HEX	HEXANE	21.5516	1.3021					2.7.1.164 (O-phosphoseryl-tRNA(Sec) kinase)	tRNASec	Mutable in CDS	1	-2.284	3
PF3D7_0103800	Core	ARP1	actin-related protein ARP1, putative	BindingDB orthology or BLAST match	True	False	True	False	unsupported	confidently nonessential	no data	no data	True	31	Q8I2A2	2HMP[SPD] 2.23/0.16; 6I4F[ADP] 1.80/0.73; 6I4F[ATP] 1.80/0.80; 5ZZA[LAB] 3.55/1.11; 2V51[LAB] 1.64/1.30; 5NBN[LAR] 1.73/1.51; 3WEE[CXS] 4.33/2.89	2HMP	SPD	N-(2-AMINO-PROPYL)-1,4-DIAMINOBUTANE;SPERMIDINE;PA(34)	2.234	0.162169	P60010	HOGENOM,OrthoDB					Mutable in CDS	1	0.633	1
PF3D7_0103900	Core	PIESP15	parasite-infected erythrocyte surface protein	none	False	False	False	False	unsupported	confidently essential	confidently nonessential	not confidently essential	True	3	Q8I2A1	3BBH[SFG] 21.47/6.06	3BBH	SFG	SINEFUNGIN;ADENOSYL-ORNITHINE	21.4694	6.05734							Non - Mutable in CDS	0.128	-3.12	0		PBANKA_0209200	Dispensable	0.97 ± 0.11	5.88761	PBANKA_0209200	Disrupted	nd
PF3D7_0104000	Core	TRSP	thrombospondin-related sporozoite protein	none	False	False	False	False	unsupported	confidently nonessential	no data	not confidently essential	True	0	M1EUE6													Mutable in CDS	0.989	-0.714	1						PBANKA_0209100	Disrupted	nd
PF3D7_0104100	Core		protein E140, putative	none	False	False	False	False	unclear	confidently essential	dubiously essential	confidently essential	True	0	Q8I299													Non - Mutable in CDS	0.119	-3.035	0		PBANKA_0209000	Slow	0.48 ± 0.16	5.09986	PBANKA_0209000	Disrupted	X
PF3D7_0104200	Core		StAR-related lipid transfer protein	none	False	False	False	False	clear support	confidently essential	confidently essential	no data	True	0	Q8I298													Non - Mutable in CDS	0.28	-3.379	0		PBANKA_0208900	Essential	0.10 ± 0.17	4.89561
PF3D7_0104300	Core	UBP1	ubiquitin carboxyl-terminal hydrolase 1, putative	BindingDB orthology or BLAST match	True	False	False	True	clear support	confidently essential	no data	confidently essential	False									O75604,O94782,P40818,Q70CQ3,Q9P275	OrthoDB			3.4.19.12 (Ubiquitinyl hydrolase 1)	KCl;NEM;DTT;Mg2+;Mn2+;Ca2+;EDTA;EGTA;more;RNAi;siRNA;peptides;Antibody;ubiquitin;LDN-57444;2-propenal;LDN 57 444;amyloid beta;iodoacetamide;N-ethylmaleimide;dipicolinic acid;oligomeric Abeta;dimethyl sulfoxide;ubiquitin-aldehyde;nitrilo-triacetate;Ubiquitin aldehyde;4-hydroxy-2-nonenal;4-hydroxy-2-hexenal;isatin O-acyl oximes;ubiquitin vinylsulfone;J series prostaglandins;ubiquitin vinylmethyl es…	Non - Mutable in CDS	0.292	-2.606	0						PBANKA_0208800	Mutated	X
PF3D7_0104400	Core	LytB	4-hydroxy-3-methylbut-2-enyl diphosphate reductase	BindingDB orthology or BLAST match	True	True	True	True	unsupported	confidently nonessential	no data	no data	True	6	Q8I295	3F7T[POP] 2.27/0.52; 3KE9[IPE] 2.19/0.53; 3KEF[DMA] 2.22/0.53; 3KE8[EIP] 2.21/0.55; 3SZL[H6P] 2.21/0.55	3F7T	POP	PYROPHOSPHATE 2-	2.26634	0.521015	O67625,P62623,Q9HVM7	OrthoMCL	O67625,Q9HVM7,P62623	3.96e-74	1.17.1.2 (Transferred entry: 1.17.7.4);1.17.7.4 (4-hydroxy-3-methylbut-2-enyl diphosphate reductase)	Mg2+;Mn2+;Zn2+;Ca2+;Co2+;Fe2+;Ni2+;more;BPH-293;Imidazol;BPH-1029;pyridine-N-oxide;propargyl alcohol;N-methylpyridinium;propargyl diphosphate;but-3-ynyl diphosphate;pyridin-2-ylmethyl diphosphate;pyridin-3-ylmethyl diphosphate;2-(pyridin-3-yl)ethyl diphosphate;pyridin-4-ylmethyl trihydrogen diphosphate;(E)-4-amino-3-methylbut-2-en-1-yl diphosphate;(E)-4-mercapto-3-methyl-but-2-en-1-yl diphosphate	Mutable in CDS	0.993	-2.596	1
PF3D7_0104500	Core		conserved protein, unknown function	none	False	False	False	False	unsupported	confidently nonessential	no data	no data	True	0	Q8I294													Mutable in CDS	0.998	-0.62	1
PF3D7_0104600	Core		conserved Plasmodium protein, unknown function	none	False	False	False	False	clear support	confidently essential	no data	no data	True	0	B9ZSI2													Non - Mutable in CDS	0.12	-3.09	0
PF3D7_0104700	Core	MFR2	major facilitator superfamily-related transporter, putative	none	False	False	False	False	unsupported	confidently nonessential	confidently nonessential	confidently essential	True	0	Q8I292													Mutable in CDS	0.999	-2.672	1		PBANKA_0208400	Dispensable	0.99 ± 0.09	6.18551	PBANKA_0208400	Disrupted	X
PF3D7_0104800	Core	NPT1	novel putative transporter 1, putative	none	False	False	False	False	unsupported	confidently nonessential	confidently nonessential	confidently essential	True	0	Q8I291													Mutable in CDS	1	0.781	3		PBANKA_0208300	Dispensable	0.95 ± 0.13	5.42137	PbANKA_0208300	Tagged	X
PF3D7_0105100	Core		conserved Apicomplexan protein, unknown function	none	False	False	False	False	unclear	dubiously essential	no data	no data	True	0	Q8I290													Non - Mutable in CDS	0.12	-3.051	0	tentative
PF3D7_0105200	Core	RAP1	RAP protein RAP1	none	False	False	False	False	unsupported	confidently nonessential	confidently essential	confidently essential	True	0	Q8I289													Mutable in CDS	0.8	-2.879	1		PBANKA_0208100	Essential	0.07 ± 0.08	6.36599	PBANKA_0208100	Tagged	X
PF3D7_0105300	Core	CAP	cyclase-associated protein	none	False	False	False	False	unclear	dubiously essential	no data	not confidently essential	True	0	Q8I288													Non - Mutable in CDS	0.141	-3.448	0	tentative					PBANKA_0208000	Mutated	nd
PF3D7_0105400	Core		conserved Plasmodium protein, unknown function	none	False	False	False	False	unclear	dubiously essential	confidently essential	confidently essential	True	0	Q8I287													Non - Mutable in CDS	0.929	-2.495	0		PBANKA_0207900	Slow	0.29 ± 0.16	5.01866	PBANKA_0207900	Disrupted	X
PF3D7_0105500	Core		conserved protein, unknown function	none	False	False	False	False	clear support	confidently essential	confidently essential	no data	True	0	Q8I286													Non - Mutable in CDS	0.161	-2.717	0		PBANKA_0207800	Essential	0.07 ± 0.04	7.75731	PBANKA_0207800	Other	nt
PF3D7_0105600	Core		FtsJ-like methyltransferase, putative	none	False	False	False	False	clear support	confidently essential	no data	no data	True	2	Q8I285	6MT9[ATP] 15.51/6.34; 6MT9[ADP] 15.51/14.05	6MT9	ATP	ADENOSINE-5'-TRIPHOSPHATE	15.5105	6.3417							Non - Mutable in CDS	0.12	-3.042	0						PBANKA_0207700	Other	nt
PF3D7_0105700	Core		asparagine-rich antigen Pfa35-2	none	False	False	False	False	unsupported	confidently nonessential	no data	no data	False															Mutable in CDS	1	-1.851	4
PF3D7_0105800	Core		cyclin-dependent kinases regulatory subunit, putative	none	False	False	False	False	unsupported	confidently essential	confidently nonessential	no data	True	11	Q8I283	5U21[TQP] 15.02/0.63; 5U23[TQP] 15.04/0.65; 3E1N[HEM] 22.19/11.30; 3E1M[HEM] 22.16/11.35; 3GHQ[HEM] 31.92/11.43	5U21	TQP		15.0202	0.625347							Non - Mutable in CDS	0.184	-2.713	0		PBANKA_0824400	Dispensable	0.96 ± 0.16	5.08147
PF3D7_0105900	Core		3'-5' exonuclease, putative	AlphaFill or EC inhibitor(s) only	False	False	True	True	unsupported	confidently nonessential	no data	no data	True	11	Q8I282	2FC0[DGP] 3.37/1.10	2FC0	DGP	2'-DEOXYGUANOSINE-5'-MONOPHOSPHATE	3.36707	1.10329					3.1.11.- (Exodeoxyribonucleases producing 5'-phosphomonoesters.);3.1.11.1 (Exodeoxyribonuclease I)	NTP;Zn2+;EDTA;more;camptothecin;endonuclease CtIP;fullerene-oligonucleotide conjugate;single-stranded DNA-binding protein;5'-thiophosphorylated oligonucleotide	Mutable in CDS	0.886	-2.507	1
PF3D7_0106000	Core		conserved protein, unknown function	none	False	False	False	False	unsupported	confidently essential	confidently nonessential	confidently essential	True	5	B9ZSI3													Non - Mutable in CDS	0.188	-2.706	0		PBANKA_0207300	Dispensable	0.99 ± 0.15	5.12585	PBANKA_0207300	Disrupted	X
PF3D7_0106100	Core		V-type proton ATPase subunit C, putative	BindingDB orthology or BLAST match	True	False	False	False	clear support	confidently essential	confidently essential	no data	True	0	Q8I280							Q9U5N1	OrthoDB			3.6.3.14 (Transferred entry: 7.1.2.2)		Non - Mutable in CDS	0.122	-2.999	0		PBANKA_0207200	Essential	0.20 ± 0.17	4.88711
PF3D7_0106200	Core		EF hand domain-containing protein, putative	none	False	False	False	False	unsupported	confidently nonessential	dubiously essential	confidently essential	True	0	B9ZSI4													Mutable in CDS	1	0.391	3		PBANKA_0207100	Slow	0.47 ± 0.10	5.96502	PBANKA_0207100	Disrupted	X
PF3D7_0106300	Core	ATP6	calcium-transporting ATPase	BindingDB orthology or BLAST match	True	False	True	False	unclear	confidently essential	dubiously nonessential	no data	True	111	Q76NN8	5XA8[PCW] 7.43/0.01; 5XA7[PCW] 9.39/0.02; 7D94[PCW] 3.61/0.03; 6ZHH[PCW] 4.67/0.04; 3WGU[ADP] 8.66/0.04; 8JBK[PCW] 5.64/0.05; 5XAB[PCW] 9.11/0.06; 7D93[PCW] 4.33/0.06; 5XA9[PCW] 4.08/0.07; 3AR4[ATP] 9.15/0.08; 5XAA[PCW] 4.10/0.09; 6ZHH[CE1] 4.65/0.12; 2OA0[ADP] 9.23/0.12; 3NAM[PTY] 5.07/0.12; 5YLU[PCW] 4.33/0.15; 6JXH[PCW] 4.14/0.15; 4HYT[17F] 3.62/0.17; 7WYS[PCW] 4.29/0.17; 8JBM[PCW] 7.86/0.21; …	5XA8	PCW	(Z,Z)-4-HYDROXY-N,N,N-TRIMETHYL-10-OXO-7-[(1-OXO-9-OCTADECENYL)OXY]-3,5,9-TRIOXA-4-PHOSPHAHEPTACOS-18-EN-1-AMINIUM-4-OXIDE;1,2-DIOLEOYL-SN-GLYCERO-3-PHOSPHOCHOLINE	7.43447	0.00807391	O14983,O55143,P04191,P05023,P05024,P06685,P11507,P16615,P19156,P20648,P50993,P50997,P54707,Q64518,Q64541,Q93084	HOGENOM,OMA,OrthoDB			3.6.3.8 (Transferred entry: 7.2.2.10)		Non - Mutable in CDS	0.131	-2.942	0		PBANKA_0610400	Slow	0.64 ± 0.20	4.57936
PF3D7_0106400	Core		pre-rRNA-processing protein TSR2, putative	none	False	False	False	False	unclear	dubiously essential	confidently essential	no data	True	1	Q8I278	2R7X[GTP] 14.52/1.01	2R7X	GTP	GUANOSINE-5'-TRIPHOSPHATE	14.5178	1.00817							Non - Mutable in CDS	0.154	0	0	tentative	PBANKA_0206900	Essential	0.07 ± 0.07	6.79774
PF3D7_0106500	Core		conserved Plasmodium protein, unknown function	none	False	False	False	False	clear support	confidently essential	no data	no data	True	1	Q8I277													Non - Mutable in CDS	0.464	-2.487	0
PF3D7_0106600	Core		conserved Plasmodium protein, unknown function	none	False	False	False	False	unclear	dubiously essential	no data	no data	True	0	Q8I276													Non - Mutable in CDS	0.964	-2.138	0	tentative
PF3D7_0106700	Core	AARP2	small ribosomal subunit assembling AARP2 protein	AlphaFill or EC inhibitor(s) only	False	False	True	False	clear support	confidently essential	confidently essential	no data	True	1	Q8I275	2CXX[GDP] 7.05/0.32	2CXX	GDP	GUANOSINE-5'-DIPHOSPHATE	7.0548	0.323458							Non - Mutable in CDS	0.137	-2.771	0		PBANKA_0206600	Essential	0.09 ± 0.10	5.95138
PF3D7_0106800	Core	RAB5c	ras-related protein Rab-5C	AlphaFill or EC inhibitor(s) only	False	False	True	True	unsupported	confidently essential	confidently nonessential	confidently essential	True	37	Q8I274	1Z0D[GDP] 1.25/0.12; 3NKV[AMP] 1.22/0.15; 6UT0[GDP] 2.73/0.21; 2HV8[2ME] 1.73/0.30; 1N6H[GNP] 0.75/0.33; 1N6I[GDP] 0.74/0.49; 2FFQ[GSP] 1.11/0.64; 2EFE[GNH] 2.70/0.71; 3BFK[GDP] 1.90/1.05; 1EK0[GDP] 1.14/1.05; 7T47[GCP] 2.72/1.32; 6STF[GDP] 2.24/1.32; 2HEI[D1D] 1.77/2.17	1Z0D	GDP	GUANOSINE-5'-DIPHOSPHATE	1.24734	0.122424					3.6.5.2 (Small monomeric GTPase)	GTP;GDP;EDTA;more;PlexA;statin;CCG-977;Rap1Gap;NSC23766;CCG-1423;Rap1GAP1;GTPgammaS;Calmodulin;lovastatin;simvastatin;atorvastatin;cerivastatin;p21 activated kinase;Yersinia outer protein T;GTPase activating protein;ethylenediaminetetraacetic acid;Clostridium botulinum exoenzyme C3;5'-p-fluorosulfonylbenzoylguanosine;guanine nucleotide dissociation inhibitor GDI;N-(2-chlorobenzyl)-N-[[(4-methylph…	Non - Mutable in CDS	0.264	-2.504	0		PBANKA_0206500	Dispensable	0.74 ± 0.37	3.34856	PBANKA_0206500	Disrupted	X
PF3D7_0106900	Core	IspD	2-C-methyl-D-erythritol 4-phosphate cytidylyltransferase, putative	BindingDB orthology or BLAST match	True	True	False	True	clear support	confidently essential	confidently essential	no data	True	6	Q8I273	1W77[C5P] 15.90/11.23	1W77	C5P	CYTIDINE-5'-MONOPHOSPHATE	15.8989	11.2259	P69834	OrthoMCL	P69834	1.7e-05	2.7.7.60 (2-C-methyl-D-erythritol 4-phosphate cytidylyltransferase)	CTP;more;cefepime;quercetin;MMV008138;rifampicin;tunicamycin;dequalinium;fosmidomycin;rosuvastatin;sulfanilamide;chelerythrine;ketoclomazone;U-74389G maleate;domiphen bromide;6-hydroxy-DL-DOPA;(1R,3S)-MMV008138;but-3-enyl diphosphate;aurintricarboxylic acid;D-erythritol 1-phosphate;pyrrolo[1,2-a]quinoxaline;9H-pyrrolo[2,3f]quinoxaline;1H-pyrrolo(2,3-b)quinoxaline;triazolopyrimidine derivative;pro…	Non - Mutable in CDS	0.124	-2.887	0		PBANKA_0206400	Essential	0.10 ± 0.37	3.38753
PF3D7_0107000	Core	CEN1	centrin-1	AlphaFill or EC inhibitor(s) only	False	False	True	False	clear support	confidently essential	confidently essential	no data	True	40	Q8I272	5I0I[MPO] 8.90/0.10; 8FNY[ADP] 1.50/0.36; 1A29[TFP] 7.31/0.53; 2YGG[TAM] 13.51/0.18; 3SJQ[PHU] 11.33/0.32; 1CTR[TFP] 7.21/4.59	5I0I	MPO	3[N-MORPHOLINO]PROPANE SULFONIC ACID	8.89863	0.0998458							Non - Mutable in CDS	0.132	-2.849	0		PBANKA_1310400	Essential	0.07 ± 0.17	4.93891
PF3D7_0107100	Core		conserved protein, unknown function	none	False	False	False	False	clear support	confidently essential	confidently essential	no data	True	3	Q8I271	6A2O[NAP] 17.65/0.55; 3JSU[NDP] 17.77/0.56	6A2O	NAP	NADP NICOTINAMIDE-ADENINE-DINUCLEOTIDE PHOSPHATE;2'-MONOPHOSPHOADENOSINE 5'-DIPHOSPHORIBOSE	17.6469	0.551063							Non - Mutable in CDS	0.199	-3.365	0		PBANKA_0206200	Essential	0.15 ± 0.06	7.16084
PF3D7_0107200	Core	CCR4-3	CCR4 domain-containing protein 3, putative	BindingDB orthology or BLAST match	True	False	True	False	unsupported	confidently nonessential	confidently nonessential	not confidently essential	True	11	B9ZSI5	3NGQ[1PS] 6.22/0.23; 5DV2[C5P] 6.14/0.26; 3NGN[AMP] 5.95/0.29; 5DV4[NMY] 6.19/0.31	3NGQ	1PS	3-PYRIDINIUM-1-YLPROPANE-1-SULFONATE;1-(3-SULFOPROPYL) PYRIDINIUM;PPS	6.22388	0.226637	Q6L8Q7	OrthoDB					Mutable in CDS	1	0.564	2		PBANKA_0206100	Dispensable	0.92 ± 0.16	4.99587	PY17X_0207500	Disrupted	nd
PF3D7_0107300	Core		conserved Plasmodium protein, unknown function	none	False	False	False	False	unsupported	confidently nonessential	no data	no data	True	3	Q8I269													Mutable in CDS	1	-2.108	1
PF3D7_0107400	Core	ATPk	ATP synthase-associated protein, putative	none	False	False	False	False	unclear	dubiously essential	no data	no data	True	0	Q8I267													Non - Mutable in CDS	1	-2.433	0	tentative
PF3D7_0107500	Core	NCR1	Niemann-Pick type C1-related protein	none	False	False	False	False	clear support	confidently essential	no data	no data	True	0	Q8I266													Non - Mutable in CDS	0.261	-2.596	0
PF3D7_0107600	Core	eIK2	eukaryotic translation initiation factor 2-alpha kinase 2, putative	AlphaFill or EC inhibitor(s) only	False	False	True	True	unsupported	confidently nonessential	no data	confidently essential	True	13	Q8I265	6D3K[ADP] 3.94/0.50; 2A19[ANP] 3.80/0.91; 7QQ6[38O] 6.06/1.10; 2RKU[TAR] 16.66/0.93; 2RKU[SRT] 16.66/2.81; 4I5M[R78] 16.62/15.94; 1ZYD[ATP] 23.60/17.04; 1ZY5[ANP] 23.57/22.91; 4IMY[AMP] 26.07/24.04; 4OGR[ADN] 26.13/26.44	6D3K	ADP	ADENOSINE-5'-DIPHOSPHATE	3.94235	0.501627					2.7.11.1 (Non-specific serine/threonine protein kinase)	ATP;KCl;DTT;P53;DRB;H-7;Mg2+;Mn2+;Ca2+;EDTA;Co2+;NaCl;TBCA;more;KN-93;K252a;CKI-7;LAALS;TAACS;TAALD;TAALE;FAALS;EmbR2;YM024;emodin;K-252a;NU6027;PIK-75;MK2206;VE-821;VE-822;heparin;AMP-PNP;lithium;harmine;MLN8054;CX-4945;Torin 2;spermine;luteolin;apigenin;LY294002;Caffeine;SB203580;Baicalin;Su-11248;PF670462;KU-55933;KU-60019;CP466722;KU-59403;AZD-6738;genistein;tamoxifen;erlotinib;Ly-294002;gefi…	Mutable in CDS	1	-2.835	2						PBANKA_0205800	Disrupted	X
PF3D7_0107700	Core		dolichyl-diphosphooligosaccharide--protein glycosyltransferase subunit OST3/OST6, putative	none	False	False	False	False	unclear	dubiously nonessential	no data	no data	True	0	B9ZSI6													Mutable in CDS	0.479	-1.084	1
PF3D7_0107800	Core	MRE11	double-strand break repair protein MRE11	BindingDB orthology or BLAST match	True	False	False	True	unsupported	confidently nonessential	no data	not confidently essential	True	6	A0A143ZUM0	8OSE[DW0] 15.31/0.19; 7CXT[NDP] 18.51/5.38; 7ANC[NAP] 18.32/5.60; 7M13[NAP] 27.21/9.88	8OSE	DW0	1,1'-PROPANE-1,3-DIYLBIS(3,7-DIMETHYL-3,7-DIHYDRO-1H-PURINE-2,6-DIONE)	15.3076	0.19365	P49959	OrthoDB			3.1.11.- (Exodeoxyribonucleases producing 5'-phosphomonoesters.)	NTP;DNA;PNA;KCl;ATP;Zn2+;EDTA;more;Mn2+;NaCl;ZnCl2;sulfate;phosphate;d(GCTGGTGG);d(GCAGGTGG);abc protein;camptothecin;high pressure;Gamma-protein;bacteriophage Mu;N-ethylmaleimide;endonuclease CtIP;d(GATTAGGCTGGTGG);d(GATTAGGCaGGTGG);d(TAGGCTGGTGGGAT);d(TAGGCaGGTGGGAT);d(GCTGGTGGgattag);d(GCAGGTGGGATTAG);small DNA fragments;thermostable protein;pyridoxal 5'-phosphate;p-chloromercuribenzoate;d(GAT…	Mutable in CDS	1	-0.289	6						PBANKA_0205600	Tagged	nd
PF3D7_0107900	Core		conserved Plasmodium protein, unknown function	none	False	False	False	False	clear support	confidently essential	no data	no data	True	0	Q8I262													Non - Mutable in CDS	0.124	-3.186	0
PF3D7_0108000	Core		proteasome subunit beta type-3, putative	AlphaFill or EC inhibitor(s) only	False	False	True	True	clear support	confidently essential	no data	no data	True	20	Q8I261	5L5O[79P] 2.24/0.07; 6HUV[GT8] 2.26/0.13; 3MG0[BO2] 2.25/0.16; 6HTC[GQK] 2.25/0.19; 4GK7[MH9] 2.25/0.20; 4NNN[ALD] 2.25/0.23; 3D29[FEB] 2.24/0.25; 6HTR[GQT] 2.24/0.26; 5L5J[6N5] 2.24/0.29; 6HTD[GQH] 2.24/0.31; 6HUU[GTW] 2.25/0.31; 6HUQ[GT5] 2.25/0.32; 6HUC[GRT] 2.26/0.34; 6HUB[GRW] 2.25/0.41; 6HTP[GQQ] 2.25/0.61	5L5O	79P	(2~{S})-3-(1~{H}-indol-3-yl)-~{N}-[(2~{S},3~{S},4~{R})-4-methyl-3,5-bis(oxidanyl)-1-phenyl-pentan-2-yl]-2-[[(2~{R})-2-(2-morpholin-4-ylethanoylamino)propanoyl]amino]propanamide	2.23617	0.0676654					3.4.25.1 (Proteasome endopeptidase complex)	K+;ATP;Na+;SDS;Cl-;PSI;Mg2+;Mn2+;Zn2+;Ca2+;EDTA;H2O2;NH4+;EGTA;E-64;TLCK;ALLN;NMDA;NLVS;PI 1;Fub1;more;PA28;NH4Cl;hemin;MG132;AEBSF;MG115;Yu101;MG-132;PS-341;YLLLVS;KAuBr4;E-64-d;ethanol;NPLLLVS;NPLLNVS;MLN9708;TMC-95A;ONX0912;antipain;NPI-0052;ixazomib;cystatin;p65/relA;quercetin;leupeptin;pepstatin;Aprotinin;calpeptin;CEP-18770;marizomib;bortezomib;epoxomicin;epoxomycin;delanzomib;histone H3;ch…	Non - Mutable in CDS	0.123	-3.212	0
PF3D7_0108100	Core		conserved protein, unknown function	none	False	False	False	False	clear support	confidently essential	confidently essential	no data	True	0	Q8I260													Non - Mutable in CDS	0.133	-2.879	0		PBANKA_0205300	Essential	0.05 ± 0.04	8.03206
PF3D7_0108300	Core	ARP	conserved Plasmodium protein, unknown function	none	False	False	False	False	unsupported	confidently nonessential	no data	no data	True	0	Q8I259													Mutable in CDS	1	-2.611	3
PF3D7_0108400	Core		mitochondrial carrier protein, putative	none	False	False	False	False	unsupported	confidently nonessential	confidently nonessential	confidently essential	True	0	B9ZSI7													Mutable in CDS	1	-2.123	1		PBANKA_0205100	Dispensable	0.99 ± 0.14	5.37015	PBANKA_0205100	Disrupted	X
PF3D7_0108500	Core		ELM2 domain-containing protein, putative	none	False	False	False	False	unclear	dubiously essential	no data	no data	True	0	Q8I257													Non - Mutable in CDS	1	0	0	tentative
PF3D7_0108600	Core		DnaJ domain-containing protein, putative	none	False	False	False	False	clear support	confidently essential	no data	no data	True	0	Q8I256													Non - Mutable in CDS	0.12	-3.19	0
PF3D7_0108700	Core	PSOP24	secreted ookinete protein, putative	none	False	False	False	False	unsupported	confidently nonessential	no data	no data	True	0	Q8I255													Mutable in CDS	1	0.113	6
PF3D7_0108800	Core		mitochondrial carrier protein, putative	none	False	False	False	False	clear support	confidently essential	no data	no data	True	0	Q8I254													Non - Mutable in CDS	0.143	-3.102	0
PF3D7_0109000	Core	PHIL1	photosensitized INA-labeled protein PHIL1	none	False	False	False	False	unclear	confidently essential	dubiously essential	confidently essential	True	0	Q8I253													Non - Mutable in CDS	0.122	-3.121	0		PBANKA_0204600	Essential	0.30 ± 0.48	2.86372	PBANKA_0204600	Tagged	X
PF3D7_0109100	Core	CCp5	LCCL domain-containing protein	none	False	False	False	False	unsupported	confidently nonessential	confidently nonessential	not confidently essential	True	4	Q8I252	3EA2[INS] 18.34/1.37	3EA2	INS	MYO-INOSITOL;1,2,3,4,5,6-HEXAHYDROXY-CYCLOHEXANE	18.3424	1.37308							Mutable in CDS	1	-2.243	4		PBANKA_1315300	Dispensable	1.03 ± 0.11	5.85919	PBANKA_0204500	Tagged	nd
PF3D7_0109200	Core	CFIM25	cleavage and polyadenylation specificity factor subunit 5, putative	none	False	False	False	False	clear support	confidently essential	no data	no data	True	0	Q8I0V9													Non - Mutable in CDS	0.125	-3.001	0
PF3D7_0109300	Core		elongation of fatty acids protein, putative	BindingDB orthology or BLAST match	True	False	False	True	clear support	confidently essential	no data	no data	True	2	Q8I251	6Y7F[37X] 10.70/0.02	6Y7F	37X	Octyl Glucose Neopentyl Glycol	10.704	0.0209996	O35949,Q920L5,Q9H5J4,Q9HB03	OMA,OrthoDB			2.3.1.199 (Very-long-chain 3-oxoacyl-CoA synthase);6.2.1.3 (Long-chain-fatty-acid--CoA ligase)	ATP;AMP;Ag+;NEM;SDS;Mn2+;Zn2+;Cu2+;EDTA;Co2+;Fe2+;Hg2+;Ni2+;Pb2+;more;salts;oleate;GW1929;Brij 58;Tween 80;naproxen;triacsin;palmitate;linoleate;Triacsins;oleoyl-CoA;oleic acid;Ketoprofen;Triacsin C;linolenate;Triacsin A;diphosphate;fatty acids;R-Ibuprofen;Triton X-100;arachidonate;troglitazone;pioglitazone;R-Fenoprofen;linoleic acid;rosiglitazone;sodium cholate;arachidonic acid;2-Bromopalmitate;…	Non - Mutable in CDS	0.168	-2.779	0
PF3D7_0109400	Core		tubulin-specific chaperone a, putative	none	False	False	False	False	unsupported	confidently essential	confidently nonessential	confidently essential	True	4	Q8I250	3PLA[SAH] 13.38/9.91; 3ID5[SAM] 13.49/9.98	3PLA	SAH	S-ADENOSYL-L-HOMOCYSTEINE	13.3776	9.91111							Non - Mutable in CDS	0.24	-3.364	0		PBANKA_0204200	Dispensable	0.96 ± 0.12	5.55783	PBANKA_0204200	Disrupted	X
PF3D7_0109500	Core		N-acetyltransferase, GNAT family, putative	AlphaFill or EC inhibitor(s) only	False	False	True	True	unclear	dubiously essential	no data	no data	True	7	Q8I249	6ZMP[CMC] 2.58/1.00	6ZMP	CMC	CARBOXYMETHYL COENZYME *A	2.57508	0.997141					2.3.1.- (Transferring groups other than amino-acyl groups.);2.3.1.1 (Amino-acid N-acetyltransferase);2.3.1.48 (Histone acetyltransferase)	K+;CoA;Na+;DNA;RNA;BF1;Mg2+;Mn2+;Zn2+;Ca2+;Cu2+;EDTA;Co2+;Fe2+;Hg2+;Ni2+;MB-3;C646;L002;CtpB;more;LTK14;PU139;A-485;TTK21;CPTH2;CPTH6;MG149;siRNA;NU9056;EML425;LTK-14;MC1823;MC1626;MC1752;TH1834;ethanol;heparin;histone;Lys-CoA;Brij-58;embelin;WM-8014;WM-1119;MC 1823;geminin;curcumin;catechin;garcinol;HC toxin;thiazole;NK13650A;NK13650B;DCH36-06;(NH4)2SO4;protamine;Plumbagin;palmatine;H3-CoA-20;CC…	Non - Mutable in CDS	0.659	-2.369	0	tentative
PF3D7_0109600	Core	CoSP	cold-shock protein	none	False	False	False	False	unclear	dubiously essential	no data	no data	True	0	Q8I248													Non - Mutable in CDS	0.247	-3.269	0	tentative
PF3D7_0109700	Core	RRP36	rRNA biogenesis protein RRP36, putative	none	False	False	False	False	clear support	confidently essential	confidently essential	confidently essential	True	0	Q8I247													Non - Mutable in CDS	0.157	-2.586	0		PBANKA_0203900	Slow	0.28 ± 0.11	5.88233	PBANKA_0203900	Disrupted	X
PF3D7_0109800	Core	cPheRS	phenylalanine--tRNA ligase alpha subunit	BindingDB orthology or BLAST match	True	True	True	False	clear support	confidently essential	confidently essential	no data	True	11	Q8I246	2ALY[YSA] 6.52/0.81; 7KAB[PGR] 3.88/0.95; 5X6C[ATP] 3.21/1.15; 3PCO[AMP] 2.41/1.43	2ALY	YSA	TYROSYLADENYLATE;5'-O-[N-(L-TYROSYL)SULFAMOYL]ADENOSINE	6.51874	0.814818	P08312	OrthoMCL	P68849,P08312,Q8P1K1,P43819,Q97S36	1.24e-30	6.1.1.20 (Phenylalanine--tRNA ligase)		Non - Mutable in CDS	0.143	-3.147	0		PBANKA_0203800	Essential	0.15 ± 0.43	3.08964
PF3D7_0109850	Core		phosphatidate cytidylyltransferase, putative	EC inhibitor(s) only	False	False	False	True	clear support	no data	confidently essential	no data	True	0	B9ZSI8											2.7.1.108 (Dolichol kinase);2.7.7.41 (Phosphatidate cytidylyltransferase)	F-;ATP;CTP;NEM;CMP;SDS;CDP;Mg2+;Ca2+;EDTA;Co2+;Hg2+;PCMB;dCTP;more;FeSO4;CHAPS;ZWT-12;ZWT-14;Tween 20;hydrazine;oleic acid;diphosphate;cardiolipin;Triton X-100;deoxycholate;lysolecithin;palmitoyl-CoA;palmitic acid;CDP-dipalmitin;Thiophosphatidate;phosphatidylserine;CDP-diacylglycerol;sodium deoxycholate;phosphatidylinositol;sodium lauryl sulfate;lysophosphatidylcholine;phosphatidylethanolamine;ph…						PBANKA_0203750	Essential	0.01 ± 0.20	4.62932
PF3D7_0109950	Core	C2AP3	respiratory chain complex 2 associated protein 3	none	False	False	False	False	clear support	no data	confidently essential	no data	True	0	A0A143ZXB9																		PBANKA_0203650	Essential	0.01 ± 0.20	4.62932
PF3D7_0110000	Core		conserved Plasmodium protein, unknown function	none	False	False	False	False	unsupported	confidently nonessential	no data	no data	True	0	Q8I244													Mutable in CDS	1	-1.016	1
PF3D7_0110100	Core	SELB	selenocysteine-specific elongation factor, putative	AlphaFill or EC inhibitor(s) only	False	False	True	False	unsupported	confidently nonessential	confidently nonessential	confidently essential	True	42	Q8I243	3WNB[GNP] 6.35/0.28; 3WNC[GDP] 6.34/0.31; 2HDN[TAC] 4.07/0.51; 4AC9[GDP] 3.08/0.63; 4ACB[GNP] 2.50/0.71; 2HCJ[TAC] 4.07/1.47; 1OB2[KIR] 3.60/2.08; 5IZL[GCP] 2.93/2.96; 2PMD[PPV] 13.54/0.02; 4AC9[DXC] 15.75/0.10; 4AC9[5GP] 15.62/0.33; 4RD3[GDP] 13.46/1.33; 2PMD[GNP] 13.54/1.84; 3PEN[5GP] 13.49/2.19; 4RD1[GDP] 13.48/2.30; 4RCZ[GNP] 13.46/2.49; 4M53[GCP] 13.49/2.58; 2PMD[GDP] 13.54/2.58; 4QFM[GCP] 1…	3WNB	GNP	PHOSPHOAMINOPHOSPHONIC ACID-GUANYLATE ESTER	6.34918	0.284921							Mutable in CDS	1	-2.697	4		PBANKA_0203500	Dispensable	0.89 ± 0.18	4.7903	PBANKA_0203500	Disrupted	X
PF3D7_0110200	Core	ERV1	FAD-linked sulfhydryl oxidase ERV1, putative	AlphaFill or EC inhibitor(s) only	False	False	True	True	unclear	dubiously essential	confidently essential	no data	True	5	Q8I242	3MBG[FAD] 1.13/0.02; 3W4Y[FAD] 0.81/0.12	3MBG	FAD	FLAVIN-ADENINE DINUCLEOTIDE	1.13486	0.0209833					1.8.3.2 (Thiol oxidase)	KI;NEM;KCN;DTT;Zn2+;Cu2+;EDTA;H2O2;Urea;GSSG;RNAi;azide;ZnSO4;MgSO4;Na2SO4;guanine;ribonuclease;zinc sulfate;iodoacetamide;o-Dianisidine;dithiothreitol;iodoacetic acid;o-phenylenediamine;diazabicyclooctane;sodium dodecylsulfate;diethyldithiocarbamate;Bathocuproine disulfonate;L-(alphaS,5S)-alpha-Amino-3-chloro-4,5-dihydro-5-isoxazoleacetic acid	Non - Mutable in CDS	0.208	-2.71	0	tentative	PBANKA_0203400	Essential	0.07 ± 0.09	6.25981
PF3D7_0110400	Core	RPB9	DNA-directed RNA polymerase II subunit RPB9, putative	none	False	False	False	False	clear support	confidently essential	confidently essential	confidently essential	True	1	Q8I241											2.7.7.6 (DNA-directed RNA polymerase)		Non - Mutable in CDS	0.486	-2.733	0		PBANKA_0203300	Slow	0.36 ± 0.22	4.41172	PBANKA_0203300	Disrupted	X
PF3D7_0110500	Core	BDP3	bromodomain protein 3, putative	AlphaFill or EC inhibitor(s) only	False	False	True	False	unsupported	confidently nonessential	no data	no data	True	3	Q8I240	5U9N[BMF] 2.34/0.19; 4PY6[R78] 2.19/0.54	5U9N	BMF	Bromosporine;ethyl (3-methyl-6-{4-methyl-3-[(methylsulfonyl)amino]phenyl}[1,2,4]triazolo[4,3-b]pyridazin-8-yl)carbamate	2.3384	0.186562							Mutable in CDS	1	-2.257	4
PF3D7_0110600	Core	PIP5K	phosphatidylinositol-4-phosphate 5-kinase	BindingDB orthology or BLAST match	True	False	True	True	clear support	confidently essential	confidently essential	no data	True	21	Q8I239	3X06[5GP] 7.91/0.17; 3X05[AMP] 8.03/0.68; 3X03[ANP] 8.16/0.87; 3X04[GNP] 7.94/1.04; 3X0C[5GP] 7.90/1.35; 6K4G[GNP] 8.10/1.60; 5G08[Z80] 4.08/2.04; 6K4H[ANP] 8.11/3.38; 7N7M[R78] 8.67/5.20; 7EM5[CZF] 7.97/5.54; 7N7J[ANP] 8.63/7.83; 7N7K[ANP] 9.04/8.74	3X06	5GP	GUANOSINE-5'-MONOPHOSPHATE	7.9058	0.170656	O14986,O60331,P48426,P78356,Q8TBX8,Q99755,Q9Y2I7	OrthoDB			2.7.1.68 (1-phosphatidylinositol-4-phosphate 5-kinase)	ATP;ADP;NEM;Ca2+;EDTA;H2O2;PCMB;GSSG;more;ZnSO4;Cutsum;heparin;cysteine;spermine;quercetin;Wortmannin;Triton X-100;ISP-1/myriocin;Trifluoperazine;phosphatidic acid;phosphatidylserine;sodium deoxycholate;phosphatidylinositol;small G proteins ARF;cetyltrimethylammonium bromide;2'(3')-O-(2,4,6-Trinitrophenyl)ATP;1-phosphatidyl-1D-myo-inositol 4,5-bisphosphate	Non - Mutable in CDS	0.2	-2.765	0		PBANKA_0203100	Essential	0.14 ± 0.19	4.70112	PBANKA_0203100	Tagged	nt
PF3D7_0110700	Core	CAF1C	chromatin assembly factor 1 subunit C, putative	none	False	False	False	False	unsupported	confidently essential	confidently nonessential	confidently essential	True	3	Q8I238													Non - Mutable in CDS	0.157	-3.013	0		PBANKA_1011600	Slow	0.78 ± 0.16	5.00727	PBANKA_0203000	Disrupted	X
PF3D7_0110800	Core		transcription initiation factor TFIIB, putative	none	False	False	False	False	clear support	confidently essential	confidently essential	confidently essential	True	3	Q8I237													Non - Mutable in CDS	0.199	-3.59	0		PBANKA_0202900	Slow	0.31 ± 0.21	4.49653	PBANKA_0202900	Disrupted	X
PF3D7_0110900	Core	AKLP1	adenylate kinase-like protein 1	AlphaFill or EC inhibitor(s) only	False	False	True	False	clear support	confidently essential	no data	no data	True	4	Q8I236	3IIM[DAT] 2.71/0.48; 3IIJ[ADP] 2.73/0.48; 3IIM[DTV] 2.71/2.00	3IIM	DAT	DADP;2'-DEOXYADENOSINE-5'-DIPHOSPHATE	2.71377	0.477597					2.7.4.3 (Adenylate kinase)		Non - Mutable in CDS	0.12	-3.014	0
PF3D7_0111000	Core		kinesin-8B, putative	BindingDB orthology or BLAST match	True	False	True	False	unsupported	confidently nonessential	confidently nonessential	no data	True	30	Q8I235	3K3B[ADP] 4.72/0.03; 4ZHI[ADP] 5.04/0.07; 1II6[ADP] 5.32/0.08; 2GM1[ADP] 3.03/0.18; 2OWM[ADP] 2.14/0.26; 5GSZ[ADP] 5.07/0.58; 3HQD[ANP] 2.92/1.86; 1F9V[ADP] 7.15/1.95; 3ZFD[ANP] 2.68/2.38; 4A51[ADP] 4.15/2.46; 2Y65[ADP] 5.39/2.50	3K3B	ADP	ADENOSINE-5'-DIPHOSPHATE	4.72088	0.0321529	Q8NI77	OrthoDB					Mutable in CDS	1	-2.224	5		PBANKA_0805900	Dispensable	0.96 ± 0.12	5.59309	PBANKA_0202700	Tagged	nt
PF3D7_0111200	Core		conserved protein, unknown function	none	False	False	False	False	unclear	dubiously essential	confidently essential	confidently essential	True	0	Q8I234													Non - Mutable in CDS	0.339	0	0	tentative	PBANKA_0202600	Slow	0.39 ± 0.15	5.1499	PBANKA_0202600	Disrupted	X
PF3D7_0111300	Core		P-loop containing nucleoside triphosphate hydrolase, putative	EC inhibitor(s) only	False	False	False	True	unsupported	confidently nonessential	confidently essential	no data	True	0	Q8I233											3.6.1.15 (Nucleoside-triphosphate phosphatase)	K+;ATP;ADP;Na+;NaF;RNA;Cs+;Rb+;Mg2+;Ca2+;EDTA;NaCl;dATP;dTTP;dCTP;dGTP;HOCl;rNTP;more;MgCl2;CaCl2;ddTTP;ddCTP;polyU;polyA;polyC;polyG;L-dTTP;L-dATP;L-dCTP;choline;L-ddCTP;propionate;oligomycin;Proflavine;oligo(dA)25;ribavirin-TP;iodoacetamide;Sodium fluoride;N-ethylmaleimide;O6-benzylguanine;Phenylarsine oxide;guanidine hydrochloride;p-hydroxymercuribenzoate;beta,gamma-methylene-ATP;5-fluoro-2-se…	Mutable in CDS	0.812	-2.874	1		PBANKA_0202500	Essential	0.09 ± 0.09	6.28717
PF3D7_0111400	Core	GEXP19	conserved Plasmodium protein, unknown function	none	False	False	False	False	clear support	confidently essential	no data	no data	True	1	B9ZSI9													Non - Mutable in CDS	0.126	-3.209	0
PF3D7_0111500	Core		UMP-CMP kinase, putative	AlphaFill or EC inhibitor(s) only	False	False	True	True	clear support	confidently essential	no data	no data	True	15	Q8I231	5YCD[AP5] 3.61/0.16; 4UKD[UDP] 7.52/0.36; 1QF9[ADP] 7.54/0.36; 1QF9[C5P] 7.54/0.36; 1UKZ[AMP] 2.28/0.42; 1UKY[ADP] 2.27/0.47; 3TLX[ATP] 4.51/0.79; 1Z83[AP5] 3.14/1.14; 2C95[B4P] 3.04/1.21; 7W46[ADP] 25.80/19.76	5YCD	AP5	BIS(ADENOSINE)-5'-PENTAPHOSPHATE	3.61056	0.155871					2.7.4.14 (UMP/CMP kinase);2.7.4.3 (Adenylate kinase)	F-;ADP;UDP;CTP;UTP;NEM;CMP;UMP;CDP;TTP;PCMB;dCTP;dCMP;dTDP;DTNB;dADP;dCDP;more;HgCl2;CuSO4;ZnCl2;NaSCN;L-CMP;NaClO;MgATP2-;iodoacetate;lead nitrate;iodoacetamide;uracil vinylphosphonate;p-hydroxymercuribenzoate;5-Br-uracil vinylphosphonate;5-Cl-uracil vinylphosphonate;5-Phe-uracil vinylphosphonate;5-Phe-S-uracil vinylphosphonate;5-F-Phe-uracil vinylphosphonate;p-Hydroxymercuriphenyl sulfonate;P1,…	Non - Mutable in CDS	0.12	-3.031	0		PBANKA_0202300	Insufficient data	0.48 ± 0.56	2.547
PF3D7_0111600	Core		conserved Plasmodium protein, unknown function	none	False	False	False	False	clear support	confidently essential	no data	no data	True	0	Q8I230													Non - Mutable in CDS	0.435	-3.525	0
PF3D7_0111700	Core		conserved protein, unknown function	none	False	False	False	False	unclear	dubiously essential	no data	no data	True	0	Q8I229													Non - Mutable in CDS	0.916	-3.898	0	tentative
PF3D7_0111800	Core		eukaryotic translation initiation factor 4E, putative	BindingDB orthology or BLAST match	True	False	True	False	unsupported	confidently nonessential	no data	no data	True	15	B9ZSJ0	5ZK7[MGT] 3.01/0.42; 5ME6[M7G] 2.31/0.83; 1EJH[M7G] 3.29/1.84; 2IDV[M7G] 2.86/3.59; 5M7V[WZO] 2.95/3.71; 1IPB[GTA] 2.91/4.07; 5ABU[GTG] 3.57/5.15; 4UEC[MGT] 3.60/5.64; 5T48[MGP] 3.67/5.74	5ZK7	MGT	7N-METHYL-8-HYDROGUANOSINE-5'-TRIPHOSPHATE	3.00722	0.421045	P06730,P29338	OrthoDB					Mutable in CDS	1	0.607	3
PF3D7_0111900	Core		mitochondrial distribution and morphology protein, putative	none	False	False	False	False	unclear	dubiously essential	no data	no data	True	0	Q8I227													Non - Mutable in CDS	0.121	0	0	tentative
PF3D7_0112000	Core	TatD	TatD-like deoxyribonuclease	AlphaFill or EC inhibitor(s) only	False	False	True	True	clear support	confidently essential	no data	confidently essential	True	8	Q8I226	8EFG[3D1] 3.04/0.05; 8EFG[ADE] 3.04/0.11	8EFG	3D1	(2R,3S,5R)-5-(6-amino-9H-purin-9-yl)-tetrahydro-2-(hydroxymethyl)furan-3-ol;2'-DEOXYADENOSINE	3.03703	0.0532452					3.1.21.- (Endodeoxyribonucleases producing 5'-phosphomonoesters.)	K+;Na+;KCl;SDS;DTT;RNA;DNA;ATP;Mg2+;Zn2+;Ca2+;Cu2+;EDTA;Co2+;Hg2+;Ni2+;NaCl;Fe3+;Urea;EGTA;Al3+;Tris;LiCl;Ag2+;more;Cds1;RuvA;ArdA;Mn2+;tRNA;NaCN;actin;NH4Cl;K3PO4;3'-AMP;5'-GMP;HPO42-;P2O74-;5'-GTP;5'-GDP;WRWYCR;heparin;G-actin;plasmin;Trypsin;mannitol;phosphate;Aprotinin;(NH4)2SO4;Bile acids;sinefungin;HU protein;diphosphate;iodoacetate;gamma-actin;protein Im9;Ocr protein;carbodiimide;Somatosta…	Non - Mutable in CDS	0.121	-3.108	0						PBANKA_0201800	Mutated	X
PF3D7_0112100	Core	PIMMS1	PIMMS1 protein	none	False	False	False	False	unsupported	confidently nonessential	no data	not confidently essential	True	7	Q9U0N5	3BR1[DEQ] 14.92/0.59; 4X6L[UDP] 18.34/0.64; 4X7R[UDP] 21.09/0.70; 4WAD[UD1] 18.36/1.68; 3BQZ[MGR] 15.14/14.01; 5EJY[15P] 16.70/15.46	3BR1	DEQ	DEQUADIN;DEQUALINIUM	14.9215	0.593571							Mutable in CDS	0.754	-2.189	1						PBANKA_0201700	Tagged	nd
PF3D7_0112200	Core	MRP1	multidrug resistance-associated protein 1	AlphaFill or EC inhibitor(s) only	False	False	True	False	unsupported	confidently nonessential	dubiously nonessential	no data	True	42	Q9U0N4	6GKD[ATP] 2.34/0.02; 1Q3H[ANP] 3.18/0.06; 1R0Y[ADP] 3.19/0.09; 2BBS[ATP] 2.25/0.26; 2CBZ[ATP] 1.79/0.33; 6GJQ[ATP] 2.74/0.61; 5TFI[DGT] 2.43/0.73; 5TF8[TTP] 2.40/0.74; 5TGK[DTP] 2.41/0.74; 5TFC[GTP] 2.43/0.74; 5TFB[MGP] 2.43/0.75; 5TFF[UTP] 2.42/0.76; 5TFD[CTP] 2.43/0.76; 5TFJ[DCP] 2.42/0.76; 5TFA[DUT] 2.43/0.77; 3SI7[ATP] 2.98/0.82; 1XFA[ATP] 3.36/1.17; 1MV5[ATP] 3.90/2.44; 1MV5[ADP] 7.70/2.46; …	6GKD	ATP	ADENOSINE-5'-TRIPHOSPHATE	2.33814	0.0172706					3.6.3.44 (Transferred entry: 7.6.2.2)		Mutable in CDS	1	-1.001	12		PBANKA_1443800	Slow	0.64 ± 0.20	4.58988
PF3D7_0112800	Core		Plasmodium exported protein (hyp11), unknown function	none	False	False	False	False	unsupported	confidently nonessential	no data	no data	True	1	Q9U0N3	1PWU[GM6] 25.18/0.76	1PWU	GM6	GM6001;3-(N-HYDROXYCARBOXAMIDO)-2-ISOBUTYLPROPANOYL-TRP-METHYLAMIDE	25.1809	0.755407							Mutable in CDS	0.559	-2.078	1
PF3D7_0112900	Core		Plasmodium exported protein, unknown function	none	False	False	False	False	unsupported	confidently nonessential	no data	no data	True	2	Q9U0N2	7WM6[SAH] 20.67/16.59	7WM6	SAH	S-ADENOSYL-L-HOMOCYSTEINE	20.6699	16.5864							Mutable in CDS	0.995	-2.003	3
PF3D7_0113000	Core	GARP	glutamic acid-rich protein GARP	none	False	False	False	False	unsupported	confidently nonessential	no data	no data	True	0	Q9U0N1													Mutable in CDS	1	-2.159	1
PF3D7_0113100	Core	SURF1.1	surface-associated interspersed protein 1.1 (SURFIN 1.1)	none	False	False	False	False	unsupported	confidently nonessential	no data	no data	True	0	Q9U0N0													Mutable in CDS	1	0.981	7
PF3D7_0113200	Core		Plasmodium exported protein, unknown function	none	False	False	False	False	unsupported	confidently nonessential	no data	no data	True	0	B9ZSJ1													Mutable in CDS	1	-1.287	2
PF3D7_0113300	Core		Plasmodium exported protein (hyp1), unknown function	none	False	False	False	False	unclear	dubiously essential	no data	no data	True	0	Q9U0M8													Non - Mutable in CDS	0.952	-2.159	0	tentative
PF3D7_0113400	Core		Plasmodium exported protein, unknown function	none	False	False	False	False	unclear	dubiously essential	no data	no data	True	0	Q9U0M7													Non - Mutable in CDS	0.987	-2.317	0	tentative
PF3D7_0113700	Core	HSP40	heat shock protein 40, type II	BindingDB orthology or BLAST match	True	False	False	False	unsupported	confidently nonessential	confidently nonessential	no data	True	1	Q8I2E1							P31689	OrthoDB					Mutable in CDS	1	-0.674	2		PBANKA_0310000	Dispensable	0.90 ± 0.13	5.5336
PF3D7_0113800	Core		DBL containing protein, unknown function	none	False	False	False	False	unsupported	confidently nonessential	no data	no data	False															Mutable in CDS	1	-2.076	9
PF3D7_0113900	Core	CBP1	CX3CL1-binding protein 1	none	False	False	False	False	clear support	confidently essential	no data	no data	True	0	Q8I2D9													Non - Mutable in CDS	0.256	-2.691	0
PF3D7_0114000	Core	EPF1	exported protein family 1	none	False	False	False	False	unsupported	confidently nonessential	no data	no data	True	1	B9ZSJ2													Mutable in CDS	1	-1.456	4
PF3D7_0114100	Core	MC-2TM	Pfmc-2TM Maurer's cleft two transmembrane protein	none	False	False	False	False	unsupported	confidently nonessential	no data	no data	True	1	B9ZSJ3	3TD7[FAD] 22.28/13.12	3TD7	FAD	FLAVIN-ADENINE DINUCLEOTIDE	22.2799	13.1199							Mutable in CDS	1	0.315	6
PF3D7_0114200	Core	EPF3	exported protein family 3	none	False	False	False	False	unsupported	confidently nonessential	no data	no data	True	0	Q8I2D6													Mutable in CDS	1	-1.199	1
PF3D7_0114500	Core		Plasmodium exported protein (hyp10), unknown function	none	False	False	False	False	unclear	dubiously essential	no data	no data	True	0	Q8I2D5													Non - Mutable in CDS	0.184	-1.528	1
PF3D7_0114700	Core	RIF	rifin	none	False	False	False	False	unclear	dubiously essential	no data	no data	True	0	Q8I2D4													Non - Mutable in CDS	0.987	-2.356	0	tentative
PF3D7_0114750	Core		Plasmodium exported protein, unknown function, fragment	none	False	False	False	False	no data	no data	no data	no data	True	0	A0A5K1K8N8
PF3D7_0114800	Core		Plasmodium exported protein (hyp7), unknown function	none	False	False	False	False	clear support	confidently essential	no data	no data	True	0	Q8I2D3													Non - Mutable in CDS	0.119	-3.122	0
PF3D7_0115000	SubtelomericHypervariable	SURF1.3	surface-associated interspersed protein 1.3 (SURFIN 1.3)	none	False	False	False	False	unsupported	confidently nonessential	no data	no data	True	9	Q8I2D1	1GWV[UDP] 21.18/0.09; 5NRB[GDU] 21.30/13.10; 1G93[UPG] 21.56/13.12	1GWV	UDP	URIDINE-5'-DIPHOSPHATE	21.1793	0.0893301							Mutable in CDS	0.999	-2.039	1
PF3D7_0115100	SubtelomericHypervariable		Plasmodium exported protein (PHISTa), unknown function	none	False	False	False	False	unclear	dubiously nonessential	no data	no data	True	0	Q8I2C9													Mutable in CDS	0.338	-1.693	1
PF3D7_0115200	SubtelomericHypervariable	RIF	rifin	none	False	False	False	False	clear support	confidently essential	no data	no data	True	0	Q8I2C8													Non - Mutable in CDS	0.754	-2.168	0
PF3D7_0115300	SubtelomericHypervariable	RIF	rifin	none	False	False	False	False	unclear	dubiously essential	no data	no data	True	0	Q8I2C7													Non - Mutable in CDS	1	0	0	tentative
PF3D7_0115400	SubtelomericHypervariable		stevor	none	False	False	False	False	unsupported	confidently nonessential	no data	no data	True	0	Q8I2C6													Mutable in CDS	1	-2.412	1
PF3D7_0115600	SubtelomericHypervariable	RIF	rifin	none	False	False	False	False	unclear	dubiously essential	no data	no data	True	0	Q8I2C5													Non - Mutable in CDS	0.936	-2.159	0
PF3D7_0115700	SubtelomericHypervariable	VAR	erythrocyte membrane protein 1, PfEMP1	none	False	False	False	False	no data	no data	no data	no data	True	5	Q8I2C4	5MZA[3PO] 9.24/6.02	5MZA	3PO	TRIPHOSPHATE	9.23889	6.02218
PF3D7_0200100	SubtelomericHypervariable	VAR	erythrocyte membrane protein 1, PfEMP1	AlphaFill or EC inhibitor(s) only	False	False	True	False	unsupported	confidently nonessential	no data	no data	True	2	O96108	5MZA[3PO] 7.48/0.31	5MZA	3PO	TRIPHOSPHATE	7.4783	0.307144							Mutable in CDS	1	-2.061	1
PF3D7_0200200	SubtelomericHypervariable	RIF	rifin	none	False	False	False	False	clear support	confidently essential	no data	no data	True	0	O96109													Non - Mutable in CDS	0.565	-2.598	0
PF3D7_0200300	SubtelomericHypervariable		erythrocyte membrane protein 1 (PfEMP1), exon 2	none	False	False	False	False	unclear	dubiously essential	no data	no data	True	0	O96110													Non - Mutable in CDS	0.864	-2.259	0
PF3D7_0200400	SubtelomericHypervariable		stevor	none	False	False	False	False	unsupported	confidently nonessential	no data	no data	True	0	O96111													Mutable in CDS	1	-1.003	1
PF3D7_0200500	SubtelomericHypervariable	RIF	rifin	none	False	False	False	False	clear support	confidently essential	no data	no data	True	0	O96112													Non - Mutable in CDS	0.561	-2.232	0
PF3D7_0200600	SubtelomericHypervariable	RIF	rifin	none	False	False	False	False	clear support	confidently essential	no data	no data	True	0	O96113													Non - Mutable in CDS	0.408	-2.486	0
PF3D7_0200700	SubtelomericHypervariable	RIF	rifin	none	False	False	False	False	clear support	confidently essential	no data	no data	True	0	O96114													Non - Mutable in CDS	0.243	-2.818	0
PF3D7_0201000	SubtelomericHypervariable	RIF	rifin	none	False	False	False	False	clear support	confidently essential	no data	no data	True	0	O96116													Non - Mutable in CDS	0.438	-2.425	0
PF3D7_0201100	SubtelomericHypervariable		Plasmodium exported protein, unknown function, fragment	none	False	False	False	False	unclear	dubiously essential	no data	no data	True	0	Q8I670													Non - Mutable in CDS	0.128	0	0	tentative
PF3D7_0201200	SubtelomericHypervariable	RIF	rifin	none	False	False	False	False	unsupported	confidently nonessential	no data	no data	True	0	O96117													Mutable in CDS	1	0.778	2
PF3D7_0201300	SubtelomericHypervariable		stevor	none	False	False	False	False	unclear	dubiously essential	no data	no data	True	0	O96118													Non - Mutable in CDS	0.853	-2.121	0
PF3D7_0201400	SubtelomericHypervariable		Plasmodium exported protein (hyp10), unknown function	none	False	False	False	False	unclear	dubiously essential	no data	no data	True	0	O96119													Non - Mutable in CDS	0.673	-2.309	0	tentative
PF3D7_0201500	SubtelomericHypervariable		Plasmodium exported protein (hyp9), unknown function	none	False	False	False	False	unclear	dubiously nonessential	no data	no data	True	0	O96120													Mutable in CDS	0.196	-2.845	1
PF3D7_0201600	SubtelomericHypervariable	RLP1	PHISTb domain-containing RESA-like protein 1	none	False	False	False	False	unsupported	confidently nonessential	no data	no data	True	0	O96121													Mutable in CDS	1	-2.037	2
PF3D7_0201700	SubtelomericHypervariable		DnaJ protein, putative	none	False	False	False	False	clear support	confidently essential	no data	no data	True	4	O96122	6O9S[NXL] 20.03/1.47; 4ECH[FAD] 22.28/2.56	6O9S	NXL	NXL104, bound form;avibactam, bound form;(2S,5R)-1-formyl-5-[(sulfooxy)amino]piperidine-2-carboxamide	20.0283	1.4679							Non - Mutable in CDS	0.214	-2.696	0
PF3D7_0201800	SubtelomericHypervariable	KAHsp40	knob associated heat shock protein 40	BindingDB orthology or BLAST match	True	False	True	False	unsupported	confidently nonessential	confidently nonessential	no data	True	6	O96123	5AYK[1PS] 8.14/1.90	5AYK	1PS	3-PYRIDINIUM-1-YLPROPANE-1-SULFONATE;1-(3-SULFOPROPYL) PYRIDINIUM;PPS	8.13786	1.9012	P31689	OrthoDB					Mutable in CDS	1	-2.465	1		PBANKA_0310000	Dispensable	0.90 ± 0.13	5.5336
PF3D7_0201900	SubtelomericHypervariable	EMP3	erythrocyte membrane protein 3	none	False	False	False	False	unsupported	confidently nonessential	no data	no data	True	7	O96124	1O61[PLP] 43.28/0.73	1O61	PLP	PYRIDOXAL-5'-PHOSPHATE;VITAMIN B6 Phosphate	43.279	0.72842							Mutable in CDS	1	-0.927	21
PF3D7_0202000	Core	KAHRP	knob-associated histidine-rich protein	none	False	False	False	False	unclear	dubiously essential	no data	no data	True	0	P13817													Non - Mutable in CDS	1	-1.359	0	tentative
PF3D7_0202100	Core	LSAP2	liver stage associated protein 2	none	False	False	False	False	unclear	dubiously nonessential	no data	no data	True	0	O96125													Mutable in CDS	0.383	-2.163	1
PF3D7_0202200	Core	PTP1	EMP1-trafficking protein	none	False	False	False	False	unsupported	confidently nonessential	no data	no data	True	0	Q8I669													Mutable in CDS	0.65	-3.049	1
PF3D7_0202300	Core		Plasmodium exported protein (hyp11), unknown function	none	False	False	False	False	clear support	confidently essential	no data	no data	True	0	O96126													Non - Mutable in CDS	0.121	-2.952	0
PF3D7_0202400	Core	PTEF	translation-enhancing factor	none	False	False	False	False	unsupported	confidently nonessential	no data	no data	True	0	O96127													Mutable in CDS	1	-2.252	1
PF3D7_0202500	Core	ETRAMP2	early transcribed membrane protein 2	none	False	False	False	False	unsupported	dubiously essential	confidently nonessential	no data	True	0	O96128													Non - Mutable in CDS	1	0	0	tentative	PBANKA_0524800	Dispensable	0.97 ± 0.19	4.68702
PF3D7_0202600	Core		nucleic acid-binding protein, putative	none	False	False	False	False	clear support	confidently essential	no data	no data	True	8	A0A143ZY32	3A4M[ADP] 29.47/0.34; 3A4L[ANP] 29.47/0.45; 2II6[C5P] 35.07/1.28; 6KCM[PE0] 27.65/1.49; 6JWR[PT1] 34.11/13.42; 6KCM[PHB] 27.65/13.53; 2IIB[C5P] 35.84/54.50	3A4M	ADP	ADENOSINE-5'-DIPHOSPHATE	29.47	0.335							Non - Mutable in CDS	0.377	-2.621	0
PF3D7_0202700	Core	OPP	octaprenyl pyrophosphate synthase	BindingDB orthology or BLAST match	True	False	True	True	clear support	confidently essential	confidently essential	no data	True	26	O96130	2E90[PPV] 3.19/0.05; 2J1P[PGO] 3.54/0.05; 2J1P[GRG] 3.46/0.13; 3WJO[IPE] 4.29/0.14; 5ZLF[B29] 3.16/0.15; 3KRF[PPV] 3.59/0.21; 3WJN[FPS] 4.32/0.24; 2E91[ZOL] 3.18/0.48; 3KRF[DST] 3.55/0.49; 4JXY[GUA] 4.18/0.52; 2E8X[GPP] 3.17/0.70; 2E93[B29] 3.24/0.71; 3KRP[GPP] 3.48/0.81; 4LFE[IPE] 4.97/0.85; 3OYR[DMA] 3.42/1.37; 2Q80[GRG] 3.80/2.29; 3AQ0[FPP] 18.76/0.03; 3AQ0[PPV] 18.76/2.24	2E90	PPV	PYROPHOSPHATE	3.18918	0.0466018	P22939,Q964Q8	OrthoMCL			2.5.1.10 ((2E,6E)-farnesyl diphosphate synthase);2.5.1.32 (15-cis-phytoene synthase);2.5.1.90 (All-trans-octaprenyl-diphosphate synthase)	EDTA;nerolidol;zoledronate;spirohexaline;viridicatumtoxin	Non - Mutable in CDS	0.144	-3.162	0		PBANKA_0300800	Essential	0.07 ± 0.09	6.23464
PF3D7_0202800	Core		conserved Plasmodium protein, unknown function	none	False	False	False	False	unclear	dubiously essential	no data	no data	True	0	C6S3A7													Non - Mutable in CDS	0.725	-2.454	0	tentative
PF3D7_0202900	Core	DHHC12	palmitoyltransferase DHHC12, putative	AlphaFill or EC inhibitor(s) only	False	False	True	True	unclear	dubiously essential	no data	no data	True	5	A0A146M427	6BMM[DYD] 9.56/0.02; 6BML[PAP] 9.53/0.34; 7KHM[PKZ] 9.64/3.91; 6BMM[OLB] 9.59/4.07	6BMM	DYD	(2S,5S)-hexane-2,5-diol	9.55922	0.0182497					2.3.1.- (Transferring groups other than amino-acyl groups.);2.3.1.225 (Protein S-acyltransferase)	more;stearoyl-CoA;myristoyl-CoA;2-Bromopalmitate;2-bromo-palmitate;acyl-CoA binding protein	Non - Mutable in CDS	0.995	-2.624	0	tentative
PF3D7_0203000	Core	ROPE	repetitive organellar protein, putative	none	False	False	False	False	unsupported	confidently nonessential	confidently nonessential	confidently essential	True	13	O96133	3JQQ[FAD] 20.52/0.61; 8JFB[NDP] 60.32/0.73; 3JQP[FAD] 20.86/1.36; 2OK7[FAD] 20.66/1.38; 1MJH[ATP] 35.85/13.49	3JQQ	FAD	FLAVIN-ADENINE DINUCLEOTIDE	20.5197	0.607605							Mutable in CDS	1	-1.887	8		PBANKA_1135900	Dispensable	1.00 ± 0.19	4.73182	PBANKA_0301000	Disrupted	X
PF3D7_0203100	Core		protein kinase, putative	AlphaFill or EC inhibitor(s) only	False	False	True	True	unsupported	confidently nonessential	no data	no data	True	29	O96134	3Q4Z[ANP] 3.78/0.17; 4QMN[DB8] 1.81/0.30; 4QMU[SKE] 1.80/0.35; 4QMS[1N1] 1.84/0.36; 4QML[ANP] 1.79/0.36; 4QMW[KS1] 1.81/0.36; 3A7I[ADE] 1.80/0.38; 4QMZ[B49] 1.81/0.43; 4Y5Q[AMP] 5.62/0.46; 4QMP[DKI] 1.88/0.50; 3DAK[ANP] 6.28/0.55; 3CKX[STU] 1.83/0.60; 5YT3[ANP] 9.88/0.68; 5DBX[ANP] 6.38/0.70; 4O27[ADP] 1.67/0.82; 4JBQ[VX6] 2.98/0.87; 5OWQ[38O] 5.57/0.99; 6GTT[B96] 2.04/1.50; 4IFG[1E8] 6.22/1.64; …	3Q4Z	ANP	PHOSPHOAMINOPHOSPHONIC ACID-ADENYLATE ESTER	3.77943	0.166534					2.7.11.1 (Non-specific serine/threonine protein kinase)	ATP;KCl;DTT;P53;DRB;H-7;Mg2+;Mn2+;Ca2+;EDTA;Co2+;NaCl;TBCA;more;KN-93;K252a;CKI-7;LAALS;TAACS;TAALD;TAALE;FAALS;EmbR2;YM024;emodin;K-252a;NU6027;PIK-75;MK2206;VE-821;VE-822;heparin;AMP-PNP;lithium;harmine;MLN8054;CX-4945;Torin 2;spermine;luteolin;apigenin;LY294002;Caffeine;SB203580;Baicalin;Su-11248;PF670462;KU-55933;KU-60019;CP466722;KU-59403;AZD-6738;genistein;tamoxifen;erlotinib;Ly-294002;gefi…	Mutable in CDS	1	-1.603	14
PF3D7_0203200	Core		conserved Plasmodium protein, unknown function	none	False	False	False	False	unclear	dubiously essential	no data	no data	True	0	C6S3A8													Non - Mutable in CDS	0.971	-2.198	0	tentative
PF3D7_0203300	Core	ERCC1	ERCC1 nucleotide excision repair protein, putative	EC inhibitor(s) only	False	False	False	True	clear support	confidently essential	no data	no data	True	0	O96136											3.1.21.1 (Deoxyribonuclease I)	K+;Na+;KCl;SDS;DTT;RNA;Mg2+;Zn2+;Ca2+;Cu2+;EDTA;Co2+;Hg2+;Ni2+;NaCl;Fe3+;Urea;EGTA;Al3+;Tris;LiCl;Ag2+;more;actin;3'-AMP;5'-GMP;HPO42-;P2O74-;5'-GTP;5'-GDP;heparin;G-actin;plasmin;Trypsin;mannitol;phosphate;Aprotinin;Bile acids;diphosphate;iodoacetate;gamma-actin;protein Im9;carbodiimide;Somatostatin;5'-deoxy-GMP;Aflatoxin G2;Aflatoxin M1;Aflatoxin B2a;Aflatoxin G2a;dithiothreitol;Crystal violet;…	Non - Mutable in CDS	0.156	-3.229	0
PF3D7_0203400	Core		conserved protein, unknown function	none	False	False	False	False	unsupported	confidently nonessential	no data	no data	True	0	Q8I668													Mutable in CDS	0.998	-2.427	1
PF3D7_0203600	Core		conserved Plasmodium protein, unknown function	none	False	False	False	False	unsupported	confidently nonessential	confidently nonessential	confidently essential	True	0	O96137													Mutable in CDS	0.81	-1.784	1		PBANKA_0301400	Dispensable	0.95 ± 0.11	5.71773	PBANKA_0301400	Disrupted	X
PF3D7_0203700	Core	MAK16	protein MAK16, putative	none	False	False	False	False	clear support	confidently essential	confidently essential	no data	True	0	A0A143ZWE8													Non - Mutable in CDS	0.391	-2.522	0		PBANKA_0301500	Essential	0.09 ± 0.10	6.06895
PF3D7_0203800	Core		WD repeat-containing protein, putative	none	False	False	False	False	unsupported	confidently nonessential	no data	no data	True	1	Q8I666	4GTW[AMP] 17.18/10.38	4GTW	AMP	ADENOSINE MONOPHOSPHATE	17.175	10.3767							Mutable in CDS	1	-0.195	2
PF3D7_0203900	Core		5'-3' exonuclease, putative	EC inhibitor(s) only	False	False	False	True	clear support	confidently essential	confidently essential	confidently essential	True	6	O96139											2.7.7.7 (DNA-directed DNA polymerase);3.1.16.1 (Spleen exonuclease)	F-;ATP;KCl;Mg2+;Mn2+;Zn2+;Cu2+;EDTA;Hg2+;NaCl;Urea;Ap4A;more;RNAi;heparin;arsenite;ATPgammaS;UDP-glucose;Pentamidine;acetylation;SP-ATPalphaS;SP-CTPalphaS;RP-dATPalphaS;SP-dATPalphaS;glycosylation;dihydrouridine;dimethyl sulfate;p-nitrophenyl-TMP;high ionic strength;5'-Terminal phosphate;ribo- and deoxyribonucleotides;Deoxyribonucleoside 3'-phosphates;single-stranded DNA-binding protein;pyridoxal…	Non - Mutable in CDS	0.315	-2.642	0		PBANKA_1124200	Essential	0.10 ± 0.08	6.3531	PBANKA_0301700	Disrupted	X
PF3D7_0204000	Core	CAPH2	condensin-2 complex subunit H2, putative	none	False	False	False	False	unsupported	confidently nonessential	no data	confidently essential	True	2	O96140													Mutable in CDS	1	-2.227	2						PBANKA_0301800	Disrupted	X
PF3D7_0204100	Core		Sel1 repeat-containing protein, putative	none	False	False	False	False	clear support	confidently essential	no data	no data	True	1	Q9TY98													Non - Mutable in CDS	0.146	-2.863	0
PF3D7_0204200	Core	SEC66	translocation protein SEC66, putative	none	False	False	False	False	clear support	confidently essential	confidently essential	no data	True	0	Q8I665													Non - Mutable in CDS	0.689	-2.589	0		PBANKA_0302000	Essential	0.05 ± 0.05	7.23481
PF3D7_0204300	Core		conserved Plasmodium protein, unknown function	none	False	False	False	False	unsupported	confidently nonessential	confidently nonessential	confidently essential	True	2	O96141													Mutable in CDS	1	-2.318	2		PBANKA_0302100	Dispensable	1.00 ± 0.07	6.59667	PBANKA_0302100	Disrupted	X
PF3D7_0204400	Core		dynein light chain, putative	none	False	False	False	False	unclear	dubiously essential	no data	no data	True	2	C6S3A9													Non - Mutable in CDS	0.987	0	0	tentative
PF3D7_0204500	Core	AspAT	aspartate transaminase	BindingDB orthology or BLAST match	True	False	True	True	unsupported	confidently nonessential	confidently essential	confidently essential	True	31	O96142	4RKD[OAA] 2.04/0.01; 3FSL[PLR] 2.05/0.03; 8E9L[PLP] 1.99/0.04; 3PD6[PMP] 1.98/0.04; 1TOG[HCI] 1.90/0.05; 1X28[PGU] 1.89/0.06; 1ASL[PLA] 1.85/0.08; 1X2A[PDG] 1.89/0.09; 3PDB[OAA] 1.85/0.28; 3K7Y[PLP] 0.95/0.30; 3RQ1[OAA] 3.80/0.42; 4W5K[MLT] 2.69/0.48; 2Q7W[PSZ] 2.05/0.53; 8E9M[MAE] 1.91/0.79; 1TOI[HCI] 1.90/0.83; 5VWR[PL6] 1.93/0.86; 2D5Y[IVA] 1.60/0.87; 6EZL[PLP] 2.99/0.99; 3II0[TAR] 1.60/1.11; …	4RKD	OAA	OXALOACETATE ION	2.04351	0.0102863	P17174	OrthoDB			2.6.1.1 (Aspartate transaminase)	KCl;CN-;Pro;Mg2+;Zn2+;Ca2+;Cu2+;Hg2+;Ni2+;NaCl;more;MgCl2;malate;Maleate;adipate;Trypsin;cysteine;fumarate;phosphate;succinate;glutamate;palmitate;Glutarate;aspartate;Hadacidin;L-cysteine;isocitrate;hesperidin;hesperitin;Subtilisin;L-glutamate;L-aspartate;L-glutamine;L-histidine;L-ascorbate;quisqualate;oxaloacetate;proteinase K;hydroxylamine;L-Cycloserine;chymoptrypsin;2-oxoglutarate;aminoguanidi…	Mutable in CDS	0.736	0.461	1		PBANKA_0302300	Slow	0.29 ± 0.10	5.92019	PBANKA_0302300	Disrupted	X
PF3D7_0204600	Core		5'-3' exonuclease, putative	EC inhibitor(s) only	False	False	False	True	unsupported	confidently nonessential	confidently nonessential	confidently essential	True	2	O96143	3MMR[ABH] 11.33/0.25; 7S01[UMP] 15.74/2.34	3MMR	ABH	2(S)-AMINO-6-BORONOHEXANOIC ACID	11.3286	0.245754					3.1.11.- (Exodeoxyribonucleases producing 5'-phosphomonoesters.)	NTP;DNA;PNA;KCl;ATP;Zn2+;EDTA;more;Mn2+;NaCl;ZnCl2;sulfate;phosphate;d(GCTGGTGG);d(GCAGGTGG);abc protein;camptothecin;high pressure;Gamma-protein;bacteriophage Mu;N-ethylmaleimide;endonuclease CtIP;d(GATTAGGCTGGTGG);d(GATTAGGCaGGTGG);d(TAGGCTGGTGGGAT);d(TAGGCaGGTGGGAT);d(GCTGGTGGgattag);d(GCAGGTGGGATTAG);small DNA fragments;thermostable protein;pyridoxal 5'-phosphate;p-chloromercuribenzoate;d(GAT…	Mutable in CDS	1	-1.594	4		PBANKA_0302400	Slow	0.72 ± 0.08	6.37588	PBANKA_0302400	Disrupted	X
PF3D7_0204700	Core	HT1	hexose transporter	BindingDB orthology or BLAST match	True	True	True	False	clear support	confidently essential	no data	no data	True	3	Q7KWJ5	5C65[37X] 4.76/0.36; 5C65[Y01] 4.76/1.08; 2V0M[KLN] 19.94/0.17	5C65	37X	Octyl Glucose Neopentyl Glycol	4.76286	0.364269	O97467,P11166,P11167,P11168,P11169,P14672,P19357	HOGENOM,OMA,OrthoMCL	O97467	0			Non - Mutable in CDS	0.294	-2.474	0						PBANKA_0302500	Tagged	nt
PF3D7_0204800	Core		3'-5' exonuclease, putative	AlphaFill or EC inhibitor(s) only	False	False	True	True	unsupported	confidently nonessential	confidently nonessential	confidently essential	True	5	O96144	7C4C[5GP] 2.55/0.95; 7C43[AMP] 2.40/1.00; 6PWY[DTP] 24.30/0.34; 6PWY[GTP] 24.30/24.81	7C4C	5GP	GUANOSINE-5'-MONOPHOSPHATE	2.54596	0.950195					3.1.11.1 (Exodeoxyribonuclease I);3.1.11.2 (Exodeoxyribonuclease III)	DNA;PNA;Mn2+;EDTA;NaCl;more;ZnCl2;p-chloromercuribenzoate	Mutable in CDS	0.997	-2.714	1		PBANKA_0302600	Dispensable	1.00 ± 0.07	6.73637	PBANKA_0302600	Disrupted	X
PF3D7_0204900	Core	COQ5	2-methoxy-6-polyprenyl-1,4-benzoquinol methylase, mitochondrial, putative	AlphaFill or EC inhibitor(s) only	False	False	True	False	clear support	confidently essential	confidently essential	no data	True	6	O96145	4OBW[TAM] 8.60/0.17; 4OBX[TAM] 8.63/0.23; 2GLU[SAM] 3.02/1.03; 5GM1[SAH] 8.77/1.97; 5GM2[TEX] 8.78/8.46; 4OBW[SAM] 8.66/11.20	4OBW	TAM	TRIS(HYDROXYETHYL)AMINOMETHANE	8.60093	0.174277					2.1.1.163 (Demethylmenaquinone methyltransferase);2.1.1.201 (2-methoxy-6-polyprenyl-1,4-benzoquinol methylase)		Non - Mutable in CDS	0.321	-2.529	0		PBANKA_0302700	Essential	0.19 ± 0.10	5.99885
PF3D7_0205000	Core		conserved Plasmodium protein, unknown function	none	False	False	False	False	unsupported	confidently nonessential	no data	no data	True	1	O96146													Mutable in CDS	1	-0.036	2
PF3D7_0205100	Core		conserved Plasmodium protein, unknown function	none	False	False	False	False	unsupported	confidently nonessential	no data	no data	True	0	C6S3B0													Mutable in CDS	1	0.742	3
PF3D7_0205200	Core		MORN repeat protein, putative	none	False	False	False	False	unsupported	confidently nonessential	no data	no data	True	6	O96147	4IJ8[SAM] 15.01/0.64; 1OBA[CHT] 12.86/4.53; 1ZKK[SAH] 14.72/4.56; 5TEG[SAM] 14.85/4.59	4IJ8	SAM	S-ADENOSYLMETHIONINE	15.0054	0.643179							Mutable in CDS	1	-1.971	3
PF3D7_0205300	Core		conserved Plasmodium protein, unknown function	none	False	False	False	False	unsupported	confidently nonessential	no data	no data	True	4	O96148	6JWR[PH2] 23.83/0.05; 6KCK[APC] 23.74/3.16; 6JWQ[AMP] 23.75/3.20; 6JWQ[ATP] 23.72/3.21	6JWR	PH2	2-AMINO-6-HYDROXYMETHYL-7,8-DIHYDRO-3H-PTERIDIN-4-ONE	23.8328	0.0539164							Mutable in CDS	0.999	-1.296	1
PF3D7_0205400	Core		PCI domain-containing protein, putative	none	False	False	False	False	clear support	confidently essential	no data	no data	True	0	O96149													Non - Mutable in CDS	0.131	-2.907	0
PF3D7_0205500	Core		DNA-directed RNA polymerase II 16 kDa subunit, putative	none	False	False	False	False	unclear	dubiously essential	no data	no data	True	0	O96150											2.7.7.6 (DNA-directed RNA polymerase)		Non - Mutable in CDS	0.409	-3.578	0	tentative
PF3D7_0205600	Core		conserved Plasmodium protein, unknown function	none	False	False	False	False	clear support	confidently essential	no data	no data	True	3	O96151	6JWQ[ATP] 16.14/2.18; 6JWQ[AMP] 16.11/2.18; 7WR3[NCA] 17.57/7.98	6JWQ	ATP	ADENOSINE-5'-TRIPHOSPHATE	16.1419	2.17568							Non - Mutable in CDS	0.149	-3.187	0
PF3D7_0205700	Core		RNA-binding protein, putative	none	False	False	False	False	unsupported	dubiously nonessential	confidently nonessential	confidently essential	True	0	O96152													Mutable in CDS	0.298	-3.275	1		PBANKA_0303400	Dispensable	0.88 ± 0.22	4.38566	PBANKA_0303400	Disrupted	X
PF3D7_0205800	Core	PH1	PH domain-containing protein, putative	none	False	False	False	False	unclear	dubiously essential	no data	no data	True	0	C6S3B1													Non - Mutable in CDS	0.243	-3.728	0	tentative
PF3D7_0205900	Core	RPN1	26S proteasome regulatory subunit RPN1, putative	none	False	False	False	False	clear support	confidently essential	confidently essential	confidently essential	True	1	O96153	7CZ9[PTY] 15.04/0.62	7CZ9	PTY	PHOSPHATIDYLETHANOLAMINE	15.0357	0.620747							Non - Mutable in CDS	0.127	-3.218	0		PBANKA_0303600	Slow	0.22 ± 0.11	5.81272	PBANKA_0303600	Disrupted	X
PF3D7_0206000	Core	RAD2	DNA repair protein RAD2, putative	BindingDB orthology or BLAST match	True	False	False	True	unsupported	confidently nonessential	confidently nonessential	confidently essential	True	16	O96154	1ORR[CDP] 20.53/19.71	1ORR	CDP	CYTIDINE-5'-DIPHOSPHATE	20.5329	19.7139	P28715	OrthoDB			4.2.99.18 (DNA-(apurinic or apyrimidinic site) lyase)	K+;ATP;AMP;KCl;CMP;UMP;P53;Mg2+;Mn2+;Zn2+;Ca2+;Cu2+;EDTA;Co2+;Fe2+;Ni2+;NaCl;Cd2+;Pb2+;dCMP;dTMP;dAMP;dGMP;ATCA;more;HgCl2;MgCl2;E3330;(pA)2;(pA)3;(pA)4;(pA)6;(pA)8;(pA)9;(pU)4;(pU)6;(pU)8;(pU)9;(pC)2;(pC)4;(pC)6;(pC)8;(pC)10;d(pA)2;d(pA)4;d(pA)6;d(pA)8;d(pT)2;d(pT)3;d(pT)4;d(pT)6;d(pT)8;d(pG)2;d(pG)4;d(pG)6;d(pG)8;d(pC)2;d(pC)3;d(pC)5;d(pC)7;d(pC)9;(pA)10;(pU)10;(pA)12;(pA)16;(pC)14;(pU)11;(pU)1…	Mutable in CDS	1	-2.445	2		PBANKA_0303700	Dispensable	0.95 ± 0.15	5.23969	PBANKA_0303700	Disrupted	X
PF3D7_0206100	Core	SufE	cysteine desulfuration protein SufE	none	False	False	False	False	clear support	confidently essential	confidently essential	confidently essential	True	0	O96155													Non - Mutable in CDS	0.272	-3.284	0		PBANKA_0303800	Essential	0.13 ± 0.08	6.55165	PBANKA_0303800	Tagged	X
PF3D7_0206200	Core	PAT	pantothenate transporter	none	False	False	False	False	unsupported	confidently nonessential	no data	no data	True	0	O96156													Mutable in CDS	1	-2.212	2						PBANKA_0303900	Mutated	nt
PF3D7_0206500	Core		conserved Plasmodium protein, unknown function	none	False	False	False	False	unsupported	confidently nonessential	no data	no data	True	0	O96158													Mutable in CDS	0.886	-2.766	1
PF3D7_0206600	Core		DNA-directed RNA polymerase III subunit RPC10, putative	none	False	False	False	False	unclear	dubiously essential	confidently essential	confidently essential	True	1	O96159													Non - Mutable in CDS	1	0	0	tentative	PBANKA_0304200	Slow	0.19 ± 0.07	6.6104	PBANKA_0304200	Disrupted	X
PF3D7_0206700	Core	ADSL	adenylosuccinate lyase	AlphaFill or EC inhibitor(s) only	False	False	True	False	clear support	confidently essential	confidently essential	no data	True	12	Q7KWJ4	4NSL[N2P] 2.28/0.09; 2QGA[AMP] 0.90/0.21; 2PTQ[FUM] 1.30/0.34; 2PTQ[AMP] 1.30/0.40; 2J91[AMP] 4.25/2.41; 5NXA[AMZ] 4.07/2.45; 7S01[UMP] 24.24/0.37	4NSL	N2P	PENTANE-1,5-DIAMINE	2.28008	0.0878677					4.3.2.2 (Adenylosuccinate lyase)		Non - Mutable in CDS	0.121	-2.994	0		PBANKA_0304300	Essential	0.04 ± 0.17	4.97775
PF3D7_0206800	Core	MSP2	merozoite surface protein 2	none	False	False	False	False	unclear	dubiously essential	no data	no data	True	0	A0A143ZX41													Non - Mutable in CDS	0.988	-2.005	0	tentative
PF3D7_0206900	Core	MSP5	merozoite surface protein 5	none	False	False	False	False	unclear	dubiously essential	no data	no data	True	0	Q7KWJ3													Non - Mutable in CDS	0.988	-2.098	0
PF3D7_0207000	Core	MSP4	merozoite surface protein 4	none	False	False	False	False	clear support	confidently essential	no data	no data	True	0	Q7KWJ2													Non - Mutable in CDS	0.251	-2.64	0
PF3D7_0207100	Core		conserved Plasmodium protein, unknown function	none	False	False	False	False	unsupported	confidently nonessential	confidently essential	confidently essential	True	5	O96160	3OTT[TBR] 18.92/2.32; 3QWU[ADN] 51.38/17.00	3OTT	TBR	DODECABROMOHEXATANTALUM;HEXATANTALUM DODECABROMIDE	18.9172	2.31529							Mutable in CDS	1	-2.608	5		PBANKA_0304500	Slow	0.38 ± 0.07	6.7667	PBANKA_0304500	Disrupted	X
PF3D7_0207200	Core	ISCA1	iron-sulfur assembly protein, putative	none	False	False	False	False	unclear	dubiously essential	confidently essential	no data	True	0	O96161													Non - Mutable in CDS	0.195	-3.514	0	tentative	PBANKA_0304600	Essential	0.14 ± 0.11	5.83256
PF3D7_0207300	Core	SERA8	serine repeat antigen 8	AlphaFill or EC inhibitor(s) only	False	False	True	True	unsupported	confidently nonessential	confidently nonessential	not confidently essential	True	18	A0A143ZWJ1	6X42[I3C] 4.87/0.23; 3BPF[E64] 8.63/0.30; 4X6J[PGO] 4.26/2.22	6X42	I3C	5-amino-2,4,6-triiodobenzene-1,3-dicarboxylic acid;5-Amino-2,4,6-triiodoisophthalic acid	4.87294	0.227097					3.4.22.- (Cysteine endopeptidases.)	NEM;E64;Spi;SDS;Cys;Zn2+;Cu2+;E-64;more;Mg2+;Mn2+;Ca2+;EDTA;Co2+;Fe2+;Hg2+;Ni2+;Fe3+;PCMB;EGTA;PMSF;TLCK;TPCK;E64d;MENT;DTNB;HgCl2;ZnCl2;CuCl2;AgNO3;CoCl2;FeCl3;CdCl2;E-64d;E-64c;LKFTF;LLLRW;RKLFL;LKFTR;LFLRL;LKLLW;RLLLW;LRLLW;LWLFL;YWLLR;YKLLR;LLLTL;RWLYL;RFLYR;LLYTR;LLLLR;LLLTW;LWFFW;RWLTL;LLLTB;YYLLR;RKLWF;LLFRW;LLFLW;LWLLW;LLYLW;YWFTF;LKLFF;RKLWV;YLYLF;RRLTW;LLLLW;YLLFW;RRYLB;LWLFW;LLYTW;YFLL…	Mutable in CDS	0.998	-2.593	1		PBANKA_0305100	Dispensable	1.04 ± 0.17	4.92501	PBANKA_0304700	Disrupted	nd
PF3D7_0207400	Core	SERA7	serine repeat antigen 7	AlphaFill or EC inhibitor(s) only	False	False	True	True	unsupported	confidently nonessential	confidently nonessential	confidently essential	True	23	O96163	2H7J[P15] 3.54/0.12; 6X42[I3C] 1.60/0.44; 2PRE[E64] 2.78/2.19; 3BPF[E64] 4.74/2.73; 7QKD[ALD] 3.43/3.15; 8A4V[E64] 12.86/5.04	2H7J	P15	2,5,8,11,14,17-HEXAOXANONADECAN-19-OL	3.54071	0.120847					3.4.22.- (Cysteine endopeptidases.)	NEM;E64;Spi;SDS;Cys;Zn2+;Cu2+;E-64;more;Mg2+;Mn2+;Ca2+;EDTA;Co2+;Fe2+;Hg2+;Ni2+;Fe3+;PCMB;EGTA;PMSF;TLCK;TPCK;E64d;MENT;DTNB;HgCl2;ZnCl2;CuCl2;AgNO3;CoCl2;FeCl3;CdCl2;E-64d;E-64c;LKFTF;LLLRW;RKLFL;LKFTR;LFLRL;LKLLW;RLLLW;LRLLW;LWLFL;YWLLR;YKLLR;LLLTL;RWLYL;RFLYR;LLYTR;LLLLR;LLLTW;LWFFW;RWLTL;LLLTB;YYLLR;RKLWF;LLFRW;LLFLW;LWLLW;LLYLW;YWFTF;LKLFF;RKLWV;YLYLF;RRLTW;LLLLW;YLLFW;RRYLB;LWLFW;LLYTW;YFLL…	Mutable in CDS	1	-1.186	5		PBANKA_0305100	Dispensable	1.04 ± 0.17	4.92501	PBANKA_0304800	Tagged	X
PF3D7_0207500	Core	SERA6	serine repeat antigen 6	AlphaFill or EC inhibitor(s) only	False	False	True	True	unsupported	confidently essential	confidently nonessential	confidently essential	True	23	Q9TY96	3BPF[E64] 6.58/0.21; 6X42[I3C] 1.91/0.40; 3BCN[E64] 3.11/1.67; 7QKD[ALD] 3.49/3.15	3BPF	E64	N-[N-[1-HYDROXYCARBOXYETHYL-CARBONYL]LEUCYLAMINO-BUTYL]-GUANIDINE	6.57993	0.206852					3.4.22.- (Cysteine endopeptidases.)	NEM;E64;Spi;SDS;Cys;Zn2+;Cu2+;E-64;more;Mg2+;Mn2+;Ca2+;EDTA;Co2+;Fe2+;Hg2+;Ni2+;Fe3+;PCMB;EGTA;PMSF;TLCK;TPCK;E64d;MENT;DTNB;HgCl2;ZnCl2;CuCl2;AgNO3;CoCl2;FeCl3;CdCl2;E-64d;E-64c;LKFTF;LLLRW;RKLFL;LKFTR;LFLRL;LKLLW;RLLLW;LRLLW;LWLFL;YWLLR;YKLLR;LLLTL;RWLYL;RFLYR;LLYTR;LLLLR;LLLTW;LWFFW;RWLTL;LLLTB;YYLLR;RKLWF;LLFRW;LLFLW;LWLLW;LLYLW;YWFTF;LKLFF;RKLWV;YLYLF;RRLTW;LLLLW;YLLFW;RRYLB;LWLFW;LLYTW;YFLL…	Non - Mutable in CDS	0.252	-2.761	0		PBANKA_0305100	Dispensable	1.04 ± 0.17	4.92501	PBANKA_0304900	Tagged	X
PF3D7_0207600	Core	SERA5	serine repeat antigen 5	AlphaFill or EC inhibitor(s) only	False	False	True	True	unsupported	confidently essential	confidently nonessential	no data	True	27	Q9TY95	6X42[I3C] 1.82/0.42; 2H7J[P15] 3.50/1.94; 7QKD[ALD] 2.39/2.27; 2PRE[E64] 3.69/2.85; 8A4V[E64] 8.64/4.29	6X42	I3C	5-amino-2,4,6-triiodobenzene-1,3-dicarboxylic acid;5-Amino-2,4,6-triiodoisophthalic acid	1.81626	0.420709					3.4.22.- (Cysteine endopeptidases.)	NEM;E64;Spi;SDS;Cys;Zn2+;Cu2+;E-64;more;Mg2+;Mn2+;Ca2+;EDTA;Co2+;Fe2+;Hg2+;Ni2+;Fe3+;PCMB;EGTA;PMSF;TLCK;TPCK;E64d;MENT;DTNB;HgCl2;ZnCl2;CuCl2;AgNO3;CoCl2;FeCl3;CdCl2;E-64d;E-64c;LKFTF;LLLRW;RKLFL;LKFTR;LFLRL;LKLLW;RLLLW;LRLLW;LWLFL;YWLLR;YKLLR;LLLTL;RWLYL;RFLYR;LLYTR;LLLLR;LLLTW;LWFFW;RWLTL;LLLTB;YYLLR;RKLWF;LLFRW;LLFLW;LWLLW;LLYLW;YWFTF;LKLFF;RKLWV;YLYLF;RRLTW;LLLLW;YLLFW;RRYLB;LWLFW;LLYTW;YFLL…	Non - Mutable in CDS	0.2	-2.737	0		PBANKA_0305100	Dispensable	1.04 ± 0.17	4.92501
PF3D7_0207700	Core	SERA4	serine repeat antigen 4	AlphaFill or EC inhibitor(s) only	False	False	True	True	unsupported	confidently nonessential	confidently nonessential	no data	True	10	O96164	6X42[I3C] 2.00/0.52; 2PRE[E64] 3.44/2.20	6X42	I3C	5-amino-2,4,6-triiodobenzene-1,3-dicarboxylic acid;5-Amino-2,4,6-triiodoisophthalic acid	2.00334	0.520088					3.4.22.- (Cysteine endopeptidases.)	NEM;E64;Spi;SDS;Cys;Zn2+;Cu2+;E-64;more;Mg2+;Mn2+;Ca2+;EDTA;Co2+;Fe2+;Hg2+;Ni2+;Fe3+;PCMB;EGTA;PMSF;TLCK;TPCK;E64d;MENT;DTNB;HgCl2;ZnCl2;CuCl2;AgNO3;CoCl2;FeCl3;CdCl2;E-64d;E-64c;LKFTF;LLLRW;RKLFL;LKFTR;LFLRL;LKLLW;RLLLW;LRLLW;LWLFL;YWLLR;YKLLR;LLLTL;RWLYL;RFLYR;LLYTR;LLLLR;LLLTW;LWFFW;RWLTL;LLLTB;YYLLR;RKLWF;LLFRW;LLFLW;LWLLW;LLYLW;YWFTF;LKLFF;RKLWV;YLYLF;RRLTW;LLLLW;YLLFW;RRYLB;LWLFW;LLYTW;YFLL…	Mutable in CDS	1	0.947	2		PBANKA_0305100	Dispensable	1.04 ± 0.17	4.92501
PF3D7_0207800	Core	SERA3	serine repeat antigen 3	AlphaFill or EC inhibitor(s) only	False	False	True	True	unsupported	confidently nonessential	confidently nonessential	no data	True	11	O96165	6X42[I3C] 2.08/0.45; 2PRE[E64] 3.32/2.17	6X42	I3C	5-amino-2,4,6-triiodobenzene-1,3-dicarboxylic acid;5-Amino-2,4,6-triiodoisophthalic acid	2.07927	0.451711					3.4.22.- (Cysteine endopeptidases.)	NEM;E64;Spi;SDS;Cys;Zn2+;Cu2+;E-64;more;Mg2+;Mn2+;Ca2+;EDTA;Co2+;Fe2+;Hg2+;Ni2+;Fe3+;PCMB;EGTA;PMSF;TLCK;TPCK;E64d;MENT;DTNB;HgCl2;ZnCl2;CuCl2;AgNO3;CoCl2;FeCl3;CdCl2;E-64d;E-64c;LKFTF;LLLRW;RKLFL;LKFTR;LFLRL;LKLLW;RLLLW;LRLLW;LWLFL;YWLLR;YKLLR;LLLTL;RWLYL;RFLYR;LLYTR;LLLLR;LLLTW;LWFFW;RWLTL;LLLTB;YYLLR;RKLWF;LLFRW;LLFLW;LWLLW;LLYLW;YWFTF;LKLFF;RKLWV;YLYLF;RRLTW;LLLLW;YLLFW;RRYLB;LWLFW;LLYTW;YFLL…	Mutable in CDS	1	-2.533	2		PBANKA_0305100	Dispensable	1.04 ± 0.17	4.92501
PF3D7_0207900	Core	SERA2	serine repeat antigen 2	AlphaFill or EC inhibitor(s) only	False	False	True	True	unsupported	confidently nonessential	confidently nonessential	no data	True	8	O96166	6X42[I3C] 1.98/0.39	6X42	I3C	5-amino-2,4,6-triiodobenzene-1,3-dicarboxylic acid;5-Amino-2,4,6-triiodoisophthalic acid	1.97952	0.385605					3.4.22.- (Cysteine endopeptidases.)	NEM;E64;Spi;SDS;Cys;Zn2+;Cu2+;E-64;more;Mg2+;Mn2+;Ca2+;EDTA;Co2+;Fe2+;Hg2+;Ni2+;Fe3+;PCMB;EGTA;PMSF;TLCK;TPCK;E64d;MENT;DTNB;HgCl2;ZnCl2;CuCl2;AgNO3;CoCl2;FeCl3;CdCl2;E-64d;E-64c;LKFTF;LLLRW;RKLFL;LKFTR;LFLRL;LKLLW;RLLLW;LRLLW;LWLFL;YWLLR;YKLLR;LLLTL;RWLYL;RFLYR;LLYTR;LLLLR;LLLTW;LWFFW;RWLTL;LLLTB;YYLLR;RKLWF;LLFRW;LLFLW;LWLLW;LLYLW;YWFTF;LKLFF;RKLWV;YLYLF;RRLTW;LLLLW;YLLFW;RRYLB;LWLFW;LLYTW;YFLL…	Mutable in CDS	1	-0.99	4		PBANKA_0305100	Dispensable	1.04 ± 0.17	4.92501
PF3D7_0208000	Core	SERA1	serine repeat antigen 1	AlphaFill or EC inhibitor(s) only	False	False	True	True	unsupported	confidently nonessential	confidently nonessential	no data	True	9	O96167	3H7D[E64] 9.99/0.32; 6X42[I3C] 1.88/0.42	3H7D	E64	N-[N-[1-HYDROXYCARBOXYETHYL-CARBONYL]LEUCYLAMINO-BUTYL]-GUANIDINE	9.99269	0.321255					3.4.22.- (Cysteine endopeptidases.)	NEM;E64;Spi;SDS;Cys;Zn2+;Cu2+;E-64;more;Mg2+;Mn2+;Ca2+;EDTA;Co2+;Fe2+;Hg2+;Ni2+;Fe3+;PCMB;EGTA;PMSF;TLCK;TPCK;E64d;MENT;DTNB;HgCl2;ZnCl2;CuCl2;AgNO3;CoCl2;FeCl3;CdCl2;E-64d;E-64c;LKFTF;LLLRW;RKLFL;LKFTR;LFLRL;LKLLW;RLLLW;LRLLW;LWLFL;YWLLR;YKLLR;LLLTL;RWLYL;RFLYR;LLYTR;LLLLR;LLLTW;LWFFW;RWLTL;LLLTB;YYLLR;RKLWF;LLFRW;LLFLW;LWLLW;LLYLW;YWFTF;LKLFF;RKLWV;YLYLF;RRLTW;LLLLW;YLLFW;RRYLB;LWLFW;LLYTW;YFLL…	Mutable in CDS	0.98	-2.772	1		PBANKA_0305100	Dispensable	1.04 ± 0.17	4.92501
PF3D7_0208100	Core		C2 domain-containing protein 5, putative	none	False	False	False	False	unsupported	confidently nonessential	no data	no data	True	0	O96168													Mutable in CDS	1	-0.081	3
PF3D7_0208200	Core	KRR1	KRR1 small subunit processome component, putative	none	False	False	False	False	clear support	confidently essential	confidently essential	no data	True	0	O96169													Non - Mutable in CDS	0.372	-2.666	0		PBANKA_0305300	Essential	0.04 ± 0.10	6.0743
PF3D7_0208300	Core		conserved Plasmodium protein, unknown function	none	False	False	False	False	clear support	confidently essential	confidently essential	no data	True	1	O96170													Non - Mutable in CDS	0.122	-3.013	0		PBANKA_0305400	Essential	0.09 ± 0.21	4.50476
PF3D7_0208400	Core		histidine phosphatase, putative	none	False	False	False	False	unsupported	confidently nonessential	no data	no data	True	1	O96171													Mutable in CDS	1	-1.355	3
PF3D7_0208500	Core	ACP	acyl carrier protein	BindingDB orthology or BLAST match	True	False	False	False	unclear	dubiously essential	confidently essential	no data	True	2	Q7KWJ1	6C0B[PAM] 14.54/0.02; 3LJ0[QUE] 14.91/0.83	6C0B	PAM	PALMITOLEIC ACID	14.5357	0.0177595	P52505	OrthoDB					Non - Mutable in CDS	0.231	-3.465	0	tentative	PBANKA_0305600	Essential	0.07 ± 0.08	6.52707	PBANKA_0305600	Tagged	nt
PF3D7_0208600	Core	RRF1	ribosome-recycling factor	none	False	False	False	False	unsupported	confidently essential	confidently nonessential	no data	True	0	O96173													Non - Mutable in CDS	0.183	-2.794	0		PBANKA_0521800	Dispensable	1.00 ± 0.07	6.58492
PF3D7_0208700	Core		SHS2 domain-containing protein, putative	none	False	False	False	False	unsupported	confidently nonessential	confidently essential	confidently essential	True	0	Q8I662													Mutable in CDS	0.872	-1.746	2		PBANKA_0305800	Slow	0.36 ± 0.14	5.34254	PBANKA_0305800	Disrupted	X
PF3D7_0208800	Core		protein P22, putative	none	False	False	False	False	unclear	confidently essential	no data	not confidently essential	True	5	O96174	6NYS[TEW] 14.82/0.56	6NYS	TEW	6-tungstotellurate(VI)	14.8238	0.558778							Non - Mutable in CDS	0.156	-2.83	0						PBANKA_0305900	Mutated	nd
PF3D7_0208900	Core	P230p	6-cysteine protein P230p	none	False	False	False	False	unsupported	confidently nonessential	confidently nonessential	not confidently essential	True	3	O96175	4JWJ[SAH] 15.85/5.37	4JWJ	SAH	S-ADENOSYL-L-HOMOCYSTEINE	15.8463	5.37357							Mutable in CDS	1	-1.524	12		PBANKA_1107600	Dispensable	0.98 ± 0.06	7.02647	PBANKA_0306000	Disrupted	nd
PF3D7_0209000	Core	P230	6-cysteine protein P230	none	False	False	False	False	unsupported	confidently nonessential	confidently nonessential	not confidently essential	False															Mutable in CDS	1	-0.851	12		PBANKA_0306100	Dispensable	1.02 ± 0.15	5.22607	PBANKA_0306100	Disrupted	nd
PF3D7_0209100	Core	PATPL1	patatin-like phospholipase 1	none	False	False	False	False	unsupported	confidently nonessential	no data	no data	True	1	O96176											3.1.1.4 (Phospholipase A(2))		Mutable in CDS	1	-1.821	4
PF3D7_0209200	Core	MTR3	exosome complex component MTR3, putative	AlphaFill or EC inhibitor(s) only	False	False	True	True	clear support	confidently essential	confidently essential	no data	True	5	O96177	2PNZ[5GP] 8.60/0.60; 2PO2[CDP] 8.60/4.28; 2PNZ[UDP] 8.60/4.38; 2PO0[ADP] 8.57/4.60	2PNZ	5GP	GUANOSINE-5'-MONOPHOSPHATE	8.5991	0.604146					3.1.16.1 (Spleen exonuclease)	F-;ATP;KCl;Mg2+;Mn2+;Zn2+;Cu2+;EDTA;Hg2+;NaCl;Urea;Ap4A;more;RNAi;heparin;arsenite;ATPgammaS;UDP-glucose;Pentamidine;acetylation;SP-ATPalphaS;SP-CTPalphaS;RP-dATPalphaS;SP-dATPalphaS;glycosylation;dihydrouridine;dimethyl sulfate;p-nitrophenyl-TMP;high ionic strength;5'-Terminal phosphate;ribo- and deoxyribonucleotides;Deoxyribonucleoside 3'-phosphates;single-stranded DNA-binding protein;pyridoxal…	Non - Mutable in CDS	0.262	-2.615	0		PBANKA_0306300	Essential	0.10 ± 0.20	4.59259
PF3D7_0209300	Core	IspF	2C-methyl-D-erythritol 2,4-cyclodiphosphate synthase	BindingDB orthology or BLAST match	True	True	True	True	clear support	confidently essential	no data	no data	True	33	P62368	6MWF[SFY] 2.45/0.04; 1H47[GPP] 2.25/0.04; 1H48[CDI] 2.21/0.06; 3RE3[POP] 7.47/0.13; 1VH8[POP] 7.87/0.14; 6V3M[MLT] 2.39/0.14; 2PMP[C5P] 2.41/0.16; 6MWJ[AZM] 2.42/0.18; 6MWI[EZL] 2.55/0.19; 2UZH[IPE] 2.21/0.37; 3T80[CTN] 2.20/0.39; 1T0A[FPP] 2.78/0.40; 4C81[CDP] 1.28/0.45; 3FPI[CTP] 2.94/0.62; 1GX1[CDP] 2.20/0.65; 5B8F[C5P] 2.62/0.66; 3IEW[CTP] 2.42/0.73; 3IKE[CYT] 2.38/0.76; 1U40[CDM] 2.19/0.90; …	6MWF	SFY	4-amino-N-(pyridin-2-yl)benzenesulfonamide;Sulfapyridine	2.44698	0.0399321	Q9CAK8	OMA,OrthoDB,OrthoMCL	Q9CAK8	2.71e-32	4.6.1.12 (2-C-methyl-D-erythritol 2,4-cyclodiphosphate synthase)	EDTA;more;Cidofovir;artesunate;Chloroquine;5-fluorocytidine;Cytosine arabinoside monophosphate;2-amino-N-hydroxy-3-(1-H-indol-3-yl)-propionimidic acid;4-amino-1-(3-O-phosphono-a-D-lyxofuranosyl)pyrimidin-2(1H)-one;N-([4-[(4-amino-2-oxopyrimidin-1(2H)-yl)methyl]-1-naphthyl]methyl)benzamide;N-[4-[(6-aminopyridin-3-yl)amino]-3-methylbenzyl]-4-(trifluoromethyl)benzamide;N-([4-[(4-amino-2-oxopyrimidin…	Non - Mutable in CDS	0.135	-2.98	0
PF3D7_0209400	Core		ARMT1-like domain-containing protein, putative	EC inhibitor(s) only	False	False	False	True	unsupported	confidently nonessential	confidently nonessential	confidently essential	True	8	C6S3B4											3.1.3.- (Phosphoric monoester hydrolases.)	ATP;GTP;GDP;NaF;AMP;Cu2+;Zn2+;Ca2+;EDTA;Cd2+;Mg2+;Mn2+;more;HgCl2;CuSO4;FeCl3;AlCl3;CHAPS;Na3VO4;Na2MoO4;Na3As04;thiamine;phosphate;levamisole;lauric acid;(NH4)6Mo7O24;deoxycholate;stearic acid;tartaric acid;palmitic acid;Sodium citrate;iodoacetic acid;L-phenylalanine;N-ethylmaleimide;dodecyl phosphate;geranyl diphosphate;sodium dodecylsulfate;4-chloromercuribenzoate;lysophosphatidylcholine;N-ace…	Mutable in CDS	0.993	-2.677	1		PBANKA_0306500	Dispensable	1.09 ± 0.19	4.72006	PBANKA_0306500	Disrupted	X
PF3D7_0209500	Core		conserved Plasmodium protein, unknown function	none	False	False	False	False	unsupported	confidently nonessential	confidently nonessential	confidently essential	True	0	O96179													Mutable in CDS	1	-1.47	5		PBANKA_0306600	Dispensable	1.06 ± 0.14	5.34707	PBANKA_0306600	Disrupted	X
PF3D7_0209600	Core		transporter, putative	AlphaFill or EC inhibitor(s) only	False	False	True	False	clear support	confidently essential	confidently essential	no data	True	5	O96181	7WGD[CLR] 2.71/0.06; 7WGD[Y01] 2.71/0.12; 5I6X[8PR] 4.26/2.87	7WGD	CLR	CHOLESTEROL	2.70887	0.0646517							Non - Mutable in CDS	0.136	-2.867	0		PBANKA_0306700	Essential	0.18 ± 0.12	5.70465
PF3D7_0209700	Core		RING zinc finger protein, putative	none	False	False	False	False	clear support	confidently essential	no data	no data	True	3	O96182													Non - Mutable in CDS	0.128	-2.864	0
PF3D7_0209800	Core	UAP56	ATP-dependent RNA helicase UAP56	BindingDB orthology or BLAST match	True	False	True	True	unclear	confidently essential	dubiously essential	no data	True	38	Q9TY94	1OYY[AGS] 1.54/0.05; 5SUQ[KEG] 3.81/0.23; 2WAX[CXS] 1.75/0.55; 2VSO[AMP] 6.99/0.78; 5GVR[LMR] 5.28/0.81; 7LIU[08T] 6.00/0.85; 8ENK[ADP] 2.49/0.98; 5ZC9[ANP] 3.52/1.03; 4TZ6[UDP] 4.26/1.05; 4TYY[CDP] 4.28/1.12; 4TZ0[GDP] 4.25/1.13; 3DKP[ADP] 4.50/1.13; 4CDG[ADP] 1.99/1.14; 6L5N[ANP] 4.09/1.21; 4NHO[CXS] 18.78/0.68	1OYY	AGS	PHOSPHOTHIOPHOSPHORIC ACID-ADENYLATE ESTER	1.5354	0.0543004	P38919,P60842	HOGENOM,OrthoDB			3.6.4.13 (RNA helicase)	ATP;ADP;UDP;AMP;GTP;GDP;UTP;KCl;NEM;CDP;ITP;TDP;Cu2+;EDTA;Fe2+;Hg2+;PCMB;dATP;more;3'-dATP;2'-dATP;AMP-PNP;ara-ATP;2'-dGTP;3'-dGTP;2'-dTTP;3'-dUTP;N1-O-ATP;EWS-FLI1;poly(A)4;poly(A)6;poly(A)8;N1-OH-ITP;poly(A)10;poly(C)10;poly(G)10;poly(U)10;6-thio-GTP;8-bromo-ATP;2',3'-ddATP;ATP-gamma-S;2-amino-ATP;2',3'-ddGTP;2',3'-ddTTP;poly(X) RNA;2'-deoxy-ATP;2'-deoxy-GTP;3'-deoxy-ATP;7-methyl-GTP;Prp8 prote…	Non - Mutable in CDS	0.257	-2.606	0		PBANKA_0306800	Essential	0.29 ± 0.51	2.75103
PF3D7_0210000	Core	Sec61-gamma	secretory complex protein 61 gamma subunit	none	False	False	False	False	unclear	dubiously essential	confidently essential	no data	True	0	O96183													Non - Mutable in CDS	0.121	0	0	tentative	PBANKA_0306900	Essential	0.14 ± 0.29	3.8397
PF3D7_0210100	Core	RPL37A	60S ribosomal protein L37ae, putative	none	False	False	False	False	clear support	confidently essential	no data	no data	True	0	A0A143ZYX3													Non - Mutable in CDS	0.126	-3.711	0
PF3D7_0210200	Core		conserved Plasmodium protein, unknown function	none	False	False	False	False	unsupported	confidently nonessential	no data	no data	True	3	A0A143ZWL6	8BIC[SAH] 16.78/11.14; 1VLH[PNS] 21.57/16.11	8BIC	SAH	S-ADENOSYL-L-HOMOCYSTEINE	16.7826	11.1402							Mutable in CDS	1	-2.859	2
PF3D7_0210300	Core		monocarboxylate transporter, putative	AlphaFill or EC inhibitor(s) only	False	False	True	False	clear support	confidently essential	no data	no data	True	4	O96186	6HCL[2OP] 1.90/0.33; 6ZGS[HCI] 1.91/0.34	6HCL	2OP	(2S)-2-HYDROXYPROPANOIC ACID	1.89772	0.332336							Non - Mutable in CDS	0.12	-2.961	0
PF3D7_0210400	Core		50S ribosomal protein L33, putative	none	False	False	False	False	unclear	dubiously essential	no data	no data	True	0	C6S3B5													Non - Mutable in CDS	0.251	-3.272	0	tentative
PF3D7_0210500	Core		conserved Plasmodium protein, unknown function	none	False	False	False	False	clear support	confidently essential	no data	no data	True	1	O96187	2PML[ANP] 26.19/22.94	2PML	ANP	PHOSPHOAMINOPHOSPHONIC ACID-ADENYLATE ESTER	26.1938	22.9355							Non - Mutable in CDS	0.122	-3.092	0
PF3D7_0210600	Core	CERLI1	protein CERLI1	none	False	False	False	False	clear support	confidently essential	confidently essential	no data	True	0	O96188													Non - Mutable in CDS	0.234	-2.616	0		PBANKA_1002900	Essential	0.03 ± 0.06	6.89846
PF3D7_0210700	Core	SYN17	syntaxin, Qa-SNARE family	none	False	False	False	False	clear support	confidently essential	confidently essential	no data	True	16	O96189	4KYS[VIB] 17.05/0.68; 5IQI[GNP] 24.45/1.52; 4ORK[GDP] 23.63/1.55; 6JWU[PH2] 19.12/2.73; 5IQA[GNP] 23.76/7.06; 5IQB[GNP] 22.86/7.40; 5BYL[GCP] 23.43/16.86; 5IQD[GNP] 26.06/16.96; 6CGG[GNP] 24.91/17.83	4KYS	VIB	3-(4-AMINO-2-METHYL-PYRIMIDIN-5-YLMETHYL)-5-(2-HYDROXY-ETHYL)-4-METHYL-THIAZOL-3-IUM;VITAMIN B1;THIAMIN	17.0476	0.678271							Non - Mutable in CDS	0.21	-3.264	0		PBANKA_1012900	Essential	0.08 ± 0.17	4.94812
PF3D7_0210800	Core		conserved Plasmodium protein, unknown function	none	False	False	False	False	unclear	confidently essential	dubiously nonessential	confidently essential	True	1	O96190													Non - Mutable in CDS	0.394	-3.606	0		PBANKA_0307700	Slow	0.65 ± 0.17	4.90452	PBANKA_0307700	Disrupted	X
PF3D7_0210900	Core		conserved Plasmodium protein, unknown function	none	False	False	False	False	unsupported	confidently nonessential	dubiously essential	confidently essential	True	0	O96191													Mutable in CDS	0.822	-1.794	2		PBANKA_0307800	Slow	0.45 ± 0.27	4.01766	PBANKA_0307800	Disrupted	X
PF3D7_0211100	Core		conserved Plasmodium protein, unknown function	none	False	False	False	False	unsupported	confidently nonessential	no data	no data	True	1	O96192	2BVL[TBR] 16.72/0.04	2BVL	TBR	DODECABROMOHEXATANTALUM;HEXATANTALUM DODECABROMIDE	16.7184	0.0384246							Mutable in CDS	1	-2.519	3
PF3D7_0211200	Core	RAB5a	ras-related protein Rab-5A	AlphaFill or EC inhibitor(s) only	False	False	True	True	clear support	confidently essential	no data	no data	True	32	O96193	6STF[GDP] 1.93/0.03; 1S8F[BEZ] 2.71/0.05; 3NKV[AMP] 1.99/0.05; 1Z0D[GDP] 2.52/0.11; 3CLV[GDP] 0.69/0.48; 2EFE[GNH] 5.99/0.77; 2HV8[2ME] 2.10/1.06; 1N6H[GNP] 2.80/1.18; 2HEI[D1D] 2.81/1.38; 2FFQ[GSP] 1.73/1.52; 1UKV[GER] 10.99/0.47; 1EK0[GDP] 5.88/4.74	6STF	GDP	GUANOSINE-5'-DIPHOSPHATE	1.92933	0.0313493					3.6.5.2 (Small monomeric GTPase)	GTP;GDP;EDTA;more;PlexA;statin;CCG-977;Rap1Gap;NSC23766;CCG-1423;Rap1GAP1;GTPgammaS;Calmodulin;lovastatin;simvastatin;atorvastatin;cerivastatin;p21 activated kinase;Yersinia outer protein T;GTPase activating protein;ethylenediaminetetraacetic acid;Clostridium botulinum exoenzyme C3;5'-p-fluorosulfonylbenzoylguanosine;guanine nucleotide dissociation inhibitor GDI;N-(2-chlorobenzyl)-N-[[(4-methylph…	Non - Mutable in CDS	0.385	-2.515	0
PF3D7_0211300	Core		ubiquinol-cytochrome-c reductase complex assembly factor 1, putative	none	False	False	False	False	unclear	confidently essential	dubiously nonessential	confidently essential	True	0	Q8I661													Non - Mutable in CDS	0.122	-3.074	0		PBANKA_0308100	Slow	0.73 ± 0.14	5.36208	PBANKA_0308100	Disrupted	X
PF3D7_0211400	Core	KASIII	beta-ketoacyl-ACP synthase III	BindingDB orthology or BLAST match	True	True	True	False	unsupported	confidently nonessential	confidently nonessential	not confidently essential	True	25	Q7KWI9	4X0O[COA] 2.16/0.41; 5KP2[OCA] 2.28/0.51; 1U6S[DCC] 2.45/0.59; 1HZP[DAO] 2.43/0.61; 3H77[COW] 2.86/1.25; 7DSU[SFG] 20.51/16.22	4X0O	COA	COENZYME A	2.15577	0.409595	C3TDZ2,O77078,P0DB00,P43711,P9WNG3,Q2FZS0,Q820T1	OMA,OrthoMCL	P43711,Q2FZS0,A0A0C7ACN7,P9WNG2,P0DB00,O77078,Q820T1,C3TDZ2,P9WNG3	0	2.3.1.180 (Beta-ketoacyl-[acyl-carrier-protein] synthase III)		Mutable in CDS	0.855	-2.982	1		PBANKA_0308200	Slow	0.84 ± 0.13	5.51843	PBANKA_0308200	Disrupted	nd
PF3D7_0211500	Core		GAF domain-related protein, putative	AlphaFill or EC inhibitor(s) only	False	False	True	False	unsupported	confidently nonessential	no data	no data	True	3	O96195	3DBA[35G] 1.60/0.93; 1YKD[CMP] 2.93/1.93; 1MC0[PCG] 2.96/1.94	3DBA	35G	GUANOSINE-3',5'-MONOPHOSPHATE	1.60241	0.932486							Mutable in CDS	1	-1.135	2
PF3D7_0211600	Core	ALG14	UDP-N-acetylglucosamine transferase subunit ALG14, putative	EC inhibitor(s) only	False	False	False	True	clear support	confidently essential	confidently essential	confidently essential	True	0	O96196											2.4.1.141 (N-acetylglucosaminyldiphosphodolichol N-acetylglucosaminyltransferase)	UDP;UTP;UMP;Mg2+;EDTA;Diumycin;UDPglucose;bacitracin;Amphomycin;Showdomycin;5-fluoro N-acetylglucosamine;N-acetyl-D-glucosaminyl-diphosphodolichol;P1-dolichyl P2-(2-O-ethyl-alpha-D-glucopyranosyl) diphosphate;diphosphodolichyl-N-acetyl-D-glucosaminyl-N-acetyl-D-glucosamine;P1-dolichyl P2-(2-deoxy-2-fluoro-alpha-D-glucopyranosyl) diphosphate;P1-dolichyl P2-(2-deoxy-2-trifluoroacetamido-alpha-D-glu…	Non - Mutable in CDS	0.12	-3.101	0		PBANKA_0308400	Slow	0.16 ± 0.05	7.34318	PBANKA_0308400	Disrupted	X
PF3D7_0211700	Core	TKL1	tyrosine kinase-like protein, putative	AlphaFill or EC inhibitor(s) only	False	False	True	True	unsupported	confidently nonessential	confidently nonessential	confidently essential	True	17	O96197	4F1T[H52] 3.89/0.49; 5JRQ[TMA] 2.89/0.53; 4YZM[4K4] 4.47/0.63; 4XV2[P06] 2.05/0.96; 6PP9[ANP] 4.49/1.04; 6PDJ[CXS] 2.96/1.15; 2PL0[STI] 6.15/1.79; 6P3D[0LI] 3.29/1.84; 5HI2[BAX] 2.29/2.18; 4JVG[B96] 2.45/2.87; 6P7G[NHE] 6.60/3.04; 3PPZ[STU] 6.66/6.77	4F1T	H52	(S)-2-METHYL-1-[(4-METHYL-5-ISOQUINOLINE)SULFONYL]-HOMOPIPERAZINE	3.89225	0.492199					2.7.11.1 (Non-specific serine/threonine protein kinase)	ATP;KCl;DTT;P53;DRB;H-7;Mg2+;Mn2+;Ca2+;EDTA;Co2+;NaCl;TBCA;more;KN-93;K252a;CKI-7;LAALS;TAACS;TAALD;TAALE;FAALS;EmbR2;YM024;emodin;K-252a;NU6027;PIK-75;MK2206;VE-821;VE-822;heparin;AMP-PNP;lithium;harmine;MLN8054;CX-4945;Torin 2;spermine;luteolin;apigenin;LY294002;Caffeine;SB203580;Baicalin;Su-11248;PF670462;KU-55933;KU-60019;CP466722;KU-59403;AZD-6738;genistein;tamoxifen;erlotinib;Ly-294002;gefi…	Mutable in CDS	1	-2.366	7		PBANKA_0308500	Dispensable	0.99 ± 0.05	7.57907	PBANKA_0308500	Disrupted	X
PF3D7_0211800	Core	AsnRS	asparagine--tRNA ligase	AlphaFill or EC inhibitor(s) only	False	False	True	True	unclear	confidently essential	dubiously essential	confidently essential	True	15	O96198	6SJC[DSZ] 5.69/0.55; 2XTI[ATP] 4.38/0.60; 3REX[AMP] 4.16/0.74; 8H53[2PN] 2.65/0.99; 2XTI[POP] 4.33/1.05; 5YZX[B4P] 8.73/2.70; 5GRO[BUA] 4.90/3.50; 7F6W[KAA] 11.60/1.23; 4PY6[R78] 14.63/7.66	6SJC	DSZ	5'-O-(L-alpha-aspartylsulfamoyl)adenosine	5.6855	0.552478					6.1.1.22 (Asparagine--tRNA ligase)	K+;I-;Na+;Cl-;Li+;Br-;Cs+;3D6;NH4+;Tris;NO3-;CNS-;more;LCM01;LCM02;CH3COO-;NSC12156;NSC35467;NSC114691;NSC363624;variolin B;isoasparagine;rishirilide B;adipostatin A;adipostatin B;adipostatin C;adipostatin D;3-cyanoalanine;cycloadenosine;tirandamycin A;tirandamycin B;tirandamycin E;tirandamycin F;tirandamycin G;Asn-S-adenylate;p-chloromercuribenzoate;Aspartate 3-hydroxamate;S-methyl-deoxyvariolin…	Non - Mutable in CDS	0.184	-2.765	0		PBANKA_1109200	Essential	0.23 ± 0.51	2.73467	PBANKA_0308600	Disrupted	X
PF3D7_0211900	Core		pseudouridine synthase, putative	none	False	False	False	False	clear support	confidently essential	no data	no data	True	2	O96199	5GWA[NXL] 15.39/1.35	5GWA	NXL	NXL104, bound form;avibactam, bound form;(2S,5R)-1-formyl-5-[(sulfooxy)amino]piperidine-2-carboxamide	15.3895	1.35439							Non - Mutable in CDS	0.143	-3.129	0
PF3D7_0212000	Core		GDP-fructose:GMP antiporter, putative	none	False	False	False	False	unclear	confidently essential	no data	not confidently essential	True	0	O96200													Non - Mutable in CDS	0.138	-3.212	0						PY17X_0309400	Disrupted	nd
PF3D7_0212100	Core		conserved Plasmodium protein, unknown function	none	False	False	False	False	clear support	confidently essential	no data	confidently essential	True	5	O96201	6JWU[PH2] 20.63/0.71; 6JWQ[AMP] 20.52/4.04; 6JWQ[ATP] 20.93/4.05; 6KCK[APC] 20.56/4.13	6JWU	PH2	2-AMINO-6-HYDROXYMETHYL-7,8-DIHYDRO-3H-PTERIDIN-4-ONE	20.6338	0.714635							Non - Mutable in CDS	0.234	-2.686	0						PBANKA_0308900	Disrupted	X
PF3D7_0212200	Core		ribosomal protein L12, mitochondrial, putative	none	False	False	False	False	clear support	confidently essential	no data	no data	True	0	O96202													Non - Mutable in CDS	0.125	-2.93	0
PF3D7_0212300	Core	ERF1	eukaryotic peptide chain release factor subunit 1, putative	AlphaFill or EC inhibitor(s) only	False	False	True	True	clear support	confidently essential	no data	no data	True	2	O96203	3E1Y[ATP] 4.23/0.98; 2XR7[MLC] 21.25/14.16	3E1Y	ATP	ADENOSINE-5'-TRIPHOSPHATE	4.22506	0.97805					3.1.1.29 (Aminoacyl-tRNA hydrolase)	Mg2+;EDTA;tRNA;more;tRNALys;tRNAfMet;tRNA-lysine;5-azacytidine;70 S ribosome;Uncharged tRNA;deacetylated tRNA;diethyldicarbonate;non-esterified tRNALys;tRNA-formyl-methionine;3'-deoxy-N[(O-methyl-L-tyrosyl)amino]adenosine;3'-L-(N,N-diacetyl-lysinyl)amino-3'-deoxyadenosine	Non - Mutable in CDS	0.122	-3.662	0
PF3D7_0212400	Core	NUP390	nucleoporin NUP390, putative	none	False	False	False	False	unsupported	confidently nonessential	confidently essential	confidently essential	False															Mutable in CDS	0.91	-2.893	1		PBANKA_0309200	Essential	0.04 ± 0.18	4.83779	PBANKA_0309200	Tagged	X
PF3D7_0212500	Core	NUP434	nucleoporin NUP434, putative	none	False	False	False	False	clear support	confidently essential	no data	confidently essential	False															Non - Mutable in CDS	0.12	-3.048	0						PBANKA_0309400	Tagged	X
PF3D7_0212600	Core	SPATR	secreted protein with altered thrombospondin repeat domain	none	False	False	False	False	unclear	dubiously essential	confidently essential	no data	True	0	O96207													Non - Mutable in CDS	0.966	-2.553	0	tentative	PBANKA_0309500	Essential	0.14 ± 0.30	3.82058	PBANKA_0309500	Tagged	nt
PF3D7_0212700	Core		SRR1-like protein	none	False	False	False	False	unclear	confidently essential	dubiously nonessential	confidently essential	True	0	O96208													Non - Mutable in CDS	0.139	-3.01	0		PBANKA_0309600	Slow	0.73 ± 0.19	4.7605	PBANKA_0309600	Disrupted	X
PF3D7_0212800	Core	MATE	multidrug efflux pump, putative	none	False	False	False	False	unsupported	confidently nonessential	confidently nonessential	confidently essential	True	0	O96209													Mutable in CDS	1	-2.497	3		PBANKA_0309700	Dispensable	0.92 ± 0.24	4.21868	PBANKA_0309700	Disrupted	X
PF3D7_0212900	Core	ATEL1	arginyl-tRNA--protein transferase	EC inhibitor(s) only	False	False	False	True	unsupported	confidently nonessential	confidently nonessential	confidently essential	True	0	O96210											2.3.2.8 (Arginyltransferase)	more;hemin;DNAse;RNase;heparin;suramin;spermine;merbromin;spermidine;putrescine;Disulfiram;Tannic acid;isoglutamine;isoasparagine;aurothioglucose;Reactive blue 2;N-ethylmaleimide;phenylarsenoxide;L-Glu-L-Val-L-Phe;Di- and tripeptides;aminophenylarsenoxide;p-[(bromoacetyl)amino]phenylarsenoxide;homocysteine-responsive endoplasmic reticlulum protein	Mutable in CDS	0.999	-0.947	1		PBANKA_0309800	Slow	0.79 ± 0.14	5.29835	PBANKA_0309800	Disrupted	X
PF3D7_0213000	Core		conserved protein, unknown function	none	False	False	False	False	clear support	confidently essential	no data	no data	True	2	O96211													Non - Mutable in CDS	0.135	-3.027	0
PF3D7_0213100	Core	SIS1	protein SIS1	BindingDB orthology or BLAST match	True	False	False	False	unsupported	confidently essential	confidently nonessential	confidently essential	True	2	O96212							P31689	OrthoDB					Non - Mutable in CDS	0.238	-2.617	0		PBANKA_0310000	Dispensable	0.90 ± 0.13	5.5336	PBANKA_0310000	Disrupted	X
PF3D7_0213200	Core		mitochondrial respiratory chain complex II subunit, putative	none	False	False	False	False	unclear	dubiously essential	no data	confidently essential	True	0	O96213													Non - Mutable in CDS	0.141	-3.225	0	tentative					PBANKA_0310100	Tagged	X
PF3D7_0213300	Core		conserved protein, unknown function	none	False	False	False	False	unclear	dubiously essential	no data	no data	True	0	C6S3B6													Non - Mutable in CDS	0.124	0	0	tentative
PF3D7_0213400	Core	PK7	protein kinase 7	BindingDB orthology or BLAST match	True	True	True	True	unsupported	confidently nonessential	confidently essential	not confidently essential	True	19	Q7YTF7	2PML[ANP] 1.38/0.41; 4QMW[KS1] 6.73/0.65; 4QMZ[B49] 6.70/0.70; 3A7I[ADE] 6.72/0.73; 4QMN[DB8] 6.77/0.82; 4QMS[1N1] 6.77/0.82; 4RZ7[1E8] 5.39/0.99; 4O27[ADP] 6.80/1.03; 4CZU[CPS] 9.65/1.05; 3CKX[STU] 6.75/1.07; 4QMU[SKE] 6.75/1.09; 4QMP[DKI] 6.82/1.10; 4CZT[CPS] 10.42/6.27	2PML	ANP	PHOSPHOAMINOPHOSPHONIC ACID-ADENYLATE ESTER	1.37693	0.412931	O96214	OrthoMCL	O96214	0	2.7.11.1 (Non-specific serine/threonine protein kinase)	ATP;KCl;DTT;P53;DRB;H-7;Mg2+;Mn2+;Ca2+;EDTA;Co2+;NaCl;TBCA;more;KN-93;K252a;CKI-7;LAALS;TAACS;TAALD;TAALE;FAALS;EmbR2;YM024;emodin;K-252a;NU6027;PIK-75;MK2206;VE-821;VE-822;heparin;AMP-PNP;lithium;harmine;MLN8054;CX-4945;Torin 2;spermine;luteolin;apigenin;LY294002;Caffeine;SB203580;Baicalin;Su-11248;PF670462;KU-55933;KU-60019;CP466722;KU-59403;AZD-6738;genistein;tamoxifen;erlotinib;Ly-294002;gefi…	Mutable in CDS	1	0.959	2		PBANKA_0310300	Essential	0.11 ± 0.04	7.87757	PBANKA_0310300	Disrupted	nd
PF3D7_0213500	Core		tetratricopeptide repeat protein, putative	none	False	False	False	False	unsupported	confidently nonessential	no data	no data	True	7	O96215													Mutable in CDS	1	-1.843	2
PF3D7_0213600	Core		conserved Plasmodium protein, unknown function	none	False	False	False	False	unsupported	confidently nonessential	no data	confidently essential	True	0	A0A143ZWS3													Mutable in CDS	1	-0.387	12						PBANKA_0310500	Disrupted	X
PF3D7_0213700	Core		conserved protein, unknown function	none	False	False	False	False	unclear	dubiously essential	no data	no data	True	0	O96217													Non - Mutable in CDS	0.976	-2.087	0	tentative
PF3D7_0213800	Core		conserved protein, unknown function	none	False	False	False	False	unsupported	confidently nonessential	no data	confidently essential	True	0	O96218													Mutable in CDS	1	-0.384	5						PBANKA_0310700	Tagged	X
PF3D7_0213900	Core		RTR1 domain-containing protein, putative	EC inhibitor(s) only	False	False	False	True	clear support	confidently essential	no data	no data	True	0	O96219											3.1.3.16 (Protein-serine/threonine phosphatase)	F-;ATP;ADP;UDP;AMP;GTP;UTP;UMP;NaF;V3+;I-2;I-1;Zn2+;Ca2+;Cu2+;EDTA;H2O2;Co2+;Fe2+;Hg2+;Ni2+;NaCl;Fe3+;Urea;EGTA;cAMP;Cr2+;Pd2+;Sc3+;Yb3+;more;Rcn1;NADPH;MgCl2;CaCl2;MnCl2;ZnSO4;NaNO3;FK506;AlF4-;BeF3-;DSCR1;Na2SO4;NaHCO3;A23187;CPI-17;citrate;heparin;histone;Diamide;NaH2PO4;Na2HPO4;Na4P2O7;Na2P2O7;gelatin;spermine;vanadate;L-malate;Tartrate;FR225659;FR253761;FR259383;DARPP-32;phosphate;glutamate;…	Non - Mutable in CDS	0.184	-2.747	0
PF3D7_0214000	Core	CCT8	T-complex protein 1 subunit theta	AlphaFill or EC inhibitor(s) only	False	False	True	False	clear support	confidently essential	no data	no data	True	2	O96220	1Q3S[ADP] 2.39/0.99; 1Q3Q[ANP] 2.51/1.01	1Q3S	ADP	ADENOSINE-5'-DIPHOSPHATE	2.39022	0.990243							Non - Mutable in CDS	0.182	-3.405	0
PF3D7_0214100	Core	SEC31	protein transport protein SEC31	none	False	False	False	False	unclear	confidently essential	dubiously essential	confidently essential	True	1	O96221													Non - Mutable in CDS	0.209	-2.744	0		PBANKA_0311000	Essential	0.10 ± nan	1	PBANKA_0311000	Tagged	X
PF3D7_0214200	Core	mRPL13	ribosomal protein L13, mitochondrial	AlphaFill or EC inhibitor(s) only	False	False	True	False	clear support	confidently essential	confidently essential	no data	True	9	O96222	5HKV[SPD] 1.64/0.45; 5HL7[SPD] 1.53/1.33	5HKV	SPD	N-(2-AMINO-PROPYL)-1,4-DIAMINOBUTANE;SPERMIDINE;PA(34)	1.64159	0.450176							Non - Mutable in CDS	0.255	0	0		PBANKA_0311100	Essential	0.08 ± 0.05	7.31508
PF3D7_0214300	Core		conserved Plasmodium protein, unknown function	none	False	False	False	False	unsupported	confidently nonessential	no data	no data	True	2	O96223													Mutable in CDS	1	0.214	12
PF3D7_0214400	Core		protein LTV1, putative	none	False	False	False	False	clear support	confidently essential	confidently essential	no data	True	1	O96224													Non - Mutable in CDS	0.227	-2.768	0		PBANKA_0311200	Essential	0.12 ± 0.07	6.78019
PF3D7_0214500	Core		conserved Plasmodium protein, unknown function	none	False	False	False	False	unsupported	confidently essential	confidently nonessential	confidently essential	True	0	O96225													Non - Mutable in CDS	0.121	-3.055	0		PBANKA_0311300	Dispensable	1.00 ± 0.14	5.27452	PBANKA_0311300	Disrupted	X
PF3D7_0214600	Core	STK2	serine/threonine protein kinase STK2, putative	AlphaFill or EC inhibitor(s) only	False	False	True	True	unsupported	confidently nonessential	no data	not confidently essential	True	29	O96226	7XZQ[BU1] 3.25/0.11; 3A7I[ADE] 3.19/0.44; 4QMN[DB8] 3.06/0.66; 4QMS[1N1] 3.02/0.71; 4IMY[AMP] 3.44/0.77; 3Q5I[ANP] 5.45/0.81; 4QMZ[B49] 3.26/0.83; 4AGU[D15] 3.00/0.95; 4YSJ[ADP] 4.82/1.14; 4YUQ[KS1] 4.86/1.17; 4Y5Q[AMP] 2.08/1.48; 6GTT[B96] 2.59/1.48; 3A7J[ADP] 3.35/1.50; 4OGR[ADN] 3.53/1.97; 4QMU[SKE] 3.28/2.01; 4QMW[KS1] 3.32/2.06; 5OWQ[38O] 2.58/2.34; 4AAA[DKI] 3.12/2.35; 4MVF[STU] 5.66/4.39	7XZQ	BU1	1,4-BUTANEDIOL	3.24758	0.111225					2.7.11.1 (Non-specific serine/threonine protein kinase)	ATP;KCl;DTT;P53;DRB;H-7;Mg2+;Mn2+;Ca2+;EDTA;Co2+;NaCl;TBCA;more;KN-93;K252a;CKI-7;LAALS;TAACS;TAALD;TAALE;FAALS;EmbR2;YM024;emodin;K-252a;NU6027;PIK-75;MK2206;VE-821;VE-822;heparin;AMP-PNP;lithium;harmine;MLN8054;CX-4945;Torin 2;spermine;luteolin;apigenin;LY294002;Caffeine;SB203580;Baicalin;Su-11248;PF670462;KU-55933;KU-60019;CP466722;KU-59403;AZD-6738;genistein;tamoxifen;erlotinib;Ly-294002;gefi…	Mutable in CDS	1	-2.581	2						PBANKA_0311400	Disrupted	nd
PF3D7_0214700	Core		conserved Plasmodium protein, unknown function	none	False	False	False	False	clear support	confidently essential	no data	no data	True	4	O96227	7TTZ[1PG] 25.79/1.08; 2IV7[UDP] 25.72/1.98; 7DI7[CLQ] 42.80/10.00	7TTZ	1PG	2-(2-{2-[2-(2-METHOXY-ETHOXY)-ETHOXY]-ETHOXY}-ETHOXY)-ETHANOL	25.7935	1.08259							Non - Mutable in CDS	0.378	-2.578	0
PF3D7_0214800	Core		conserved Plasmodium membrane protein, unknown function	none	False	False	False	False	clear support	confidently essential	confidently essential	confidently essential	True	0	O96228													Non - Mutable in CDS	0.123	-3.051	0		PBANKA_0311600	Essential	0.03 ± 0.06	7.03914	PbANKA_0311600	Tagged	X
PF3D7_0214900	Core	RON6	rhoptry neck protein 6	none	False	False	False	False	unclear	dubiously essential	no data	confidently essential	True	2	O96229													Non - Mutable in CDS	0.937	-2.316	0						PBANKA_0311700	Tagged	X
PF3D7_0215000	Core	ACS9	acyl-CoA synthetase	AlphaFill or EC inhibitor(s) only	False	False	True	True	unsupported	confidently nonessential	dubiously essential	no data	True	37	O96230	3E7X[AMP] 4.71/0.07; 5GTD[OSB] 2.62/0.09; 6Q2M[DYD] 2.32/0.16; 6MFW[APC] 3.30/0.40; 5BUS[AMP] 2.61/0.70; 5X8F[AMP] 2.62/0.87; 6K4C[SLU] 6.13/1.00; 4FUT[ATP] 4.94/1.49; 5X8F[S0N] 2.62/3.38; 5MST[FUM] 5.23/3.64; 5BSR[COA] 12.05/1.04; 3NYQ[MCA] 10.13/1.39; 5IE0[SRT] 7.23/6.28; 1V25[ANP] 8.03/6.48; 4ZXI[AMP] 5.18/6.63; 3RG2[SVS] 9.79/6.88; 5WM2[SAL] 9.35/7.31; 3NYR[MLC] 10.14/7.61; 5MSS[AMP] 9.41/7.7…	3E7X	AMP	ADENOSINE MONOPHOSPHATE	4.71179	0.0654102					6.2.1.3 (Long-chain-fatty-acid--CoA ligase)	ATP;AMP;Ag+;NEM;SDS;Mn2+;Zn2+;Cu2+;EDTA;Co2+;Fe2+;Hg2+;Ni2+;Pb2+;more;salts;oleate;GW1929;Brij 58;Tween 80;naproxen;triacsin;palmitate;linoleate;Triacsins;oleoyl-CoA;oleic acid;Ketoprofen;Triacsin C;linolenate;Triacsin A;diphosphate;fatty acids;R-Ibuprofen;Triton X-100;arachidonate;troglitazone;pioglitazone;R-Fenoprofen;linoleic acid;rosiglitazone;sodium cholate;arachidonic acid;2-Bromopalmitate;…	Mutable in CDS	1	0.232	3		PBANKA_1453300	Slow	0.41 ± 0.29	3.84024
PF3D7_0215100	Core		RING zinc finger protein, putative	BindingDB orthology or BLAST match	True	False	False	False	unsupported	confidently essential	confidently nonessential	confidently essential	True	2	Q8I660	4AYC[CPQ] 17.35/0.72	4AYC	CPQ	N,N-BIS(3-D-GLUCONAMIDOPROPYL)DEOXYCHOLAMIDE;DEOXY-BIGCHAP	17.3459	0.718459	P98170,Q13489,Q13490,Q60989,Q96CA5	OrthoDB					Non - Mutable in CDS	0.363	0	0		PBANKA_0311900	Slow	0.79 ± 0.13	5.52276	PBANKA_0311900	Disrupted	X
PF3D7_0215200	Core		conserved Plasmodium protein, unknown function	none	False	False	False	False	unsupported	confidently nonessential	confidently nonessential	confidently essential	True	0	O96231													Mutable in CDS	0.746	-2.274	1		PBANKA_0312000	Dispensable	1.01 ± 0.06	6.90649	PBANKA_0312000	Disrupted	X
PF3D7_0215300	Core	ACS8	acyl-CoA synthetase	AlphaFill or EC inhibitor(s) only	False	False	True	True	unsupported	confidently nonessential	dubiously essential	no data	True	40	O96232	7R7E[AMP] 4.47/0.20; 6Q2M[DYD] 2.38/0.23; 5BSR[COA] 4.24/0.24; 5BSM[ATP] 6.02/0.37; 7R7E[POP] 4.47/0.39; 6IHK[ADP] 3.00/0.52; 5BUS[AMP] 2.53/0.62; 6MFW[APC] 6.04/0.71; 6ULZ[KIV] 5.99/0.81; 5GTD[OSB] 3.76/0.84; 6K4C[SLU] 3.52/0.94; 6OZ1[AMP] 4.15/0.95; 5EY8[5SV] 7.36/1.00; 1V26[AMP] 6.74/1.04; 1V25[ANP] 6.74/1.65; 4D4G[ANP] 8.60/2.56; 5MST[FUM] 5.38/3.20; 5WM2[SAL] 9.69/7.09; 3A9V[AMP] 9.98/7.64; …	7R7E	AMP	ADENOSINE MONOPHOSPHATE	4.46659	0.204304					6.2.1.3 (Long-chain-fatty-acid--CoA ligase)	ATP;AMP;Ag+;NEM;SDS;Mn2+;Zn2+;Cu2+;EDTA;Co2+;Fe2+;Hg2+;Ni2+;Pb2+;more;salts;oleate;GW1929;Brij 58;Tween 80;naproxen;triacsin;palmitate;linoleate;Triacsins;oleoyl-CoA;oleic acid;Ketoprofen;Triacsin C;linolenate;Triacsin A;diphosphate;fatty acids;R-Ibuprofen;Triton X-100;arachidonate;troglitazone;pioglitazone;R-Fenoprofen;linoleic acid;rosiglitazone;sodium cholate;arachidonic acid;2-Bromopalmitate;…	Mutable in CDS	1	-1.796	4		PBANKA_1453300	Slow	0.41 ± 0.29	3.84024
PF3D7_0215400	Core		WD repeat-containing protein, putative	none	False	False	False	False	unsupported	confidently nonessential	confidently nonessential	confidently essential	True	0	O96233													Mutable in CDS	1	-1.789	2		PBANKA_0312100	Dispensable	0.93 ± 0.18	4.8695	PBANKA_0312100	Disrupted	X
PF3D7_0215500	Core		conserved Plasmodium protein, unknown function	none	False	False	False	False	unsupported	confidently nonessential	no data	confidently essential	True	2	O96234	6SU9[PXL] 12.88/0.60; 6SU9[ANP] 12.88/10.04	6SU9	PXL	3-HYDROXY-5-(HYDROXYMETHYL)-2-METHYLISONICOTINALDEHYDE;PYRIDOXAL	12.8775	0.596937							Mutable in CDS	1	-0.99	2						PBANKA_0312200	Disrupted	X
PF3D7_0215600	Core	GET2	Golgi to ER traffic protein 2	none	False	False	False	False	unclear	confidently essential	dubiously nonessential	no data	True	0	O96235													Non - Mutable in CDS	0.539	-2.467	0		PBANKA_1212200	Slow	0.66 ± 0.09	6.14546
PF3D7_0215700	Core	RPB2	DNA-directed RNA polymerase II subunit RPB2, putative	AlphaFill or EC inhibitor(s) only	False	False	True	False	clear support	confidently essential	confidently essential	confidently essential	True	54	O96236	6WOY[CH1] 9.26/0.02; 5XOG[APC] 0.74/0.03; 1R9S[UTP] 2.72/0.05; 6WOX[DCP] 9.25/0.10; 3S1Q[ATP] 2.94/0.10; 7RIP[PPV] 3.73/0.11; 2NVX[DUT] 4.23/0.14; 4OIP[ATP] 9.23/0.17; 5X22[2TM] 9.12/0.18; 6OY5[GTP] 9.24/0.20; 5D4D[NAD] 9.20/0.21; 5VO8[POP] 9.21/0.25; 5W51[2KH] 0.77/0.32; 4A3J[G2P] 0.94/0.33; 2E2I[DGT] 0.82/0.37; 1R9T[ATP] 0.85/0.38; 1TWF[UTP] 4.24/0.38; 6UPY[APC] 3.74/0.41; 1TWA[ATP] 4.26/0.42; …	6WOY	CH1	3'-DEOXY-CYTIDINE-5'-TRIPHOSPHATE	9.25545	0.0184872					2.7.7.6 (DNA-directed RNA polymerase)		Non - Mutable in CDS	0.166	-2.783	0		PBANKA_0605200	Essential	0.20 ± 0.26	4.05505	PBANKA_0312400	Disrupted	X
PF3D7_0215800	Core	ORC5	origin recognition complex subunit 5	AlphaFill or EC inhibitor(s) only	False	False	True	False	clear support	confidently essential	confidently essential	no data	True	1	O96237	6S2P[ADP] 7.90/1.80	6S2P	ADP	ADENOSINE-5'-DIPHOSPHATE	7.89937	1.8047							Non - Mutable in CDS	0.128	-2.848	0		PBANKA_0312500	Essential	0.20 ± 0.24	4.24483
PF3D7_0215900	Core	DHHC11	palmitoyltransferase DHHC11, putative	BindingDB orthology or BLAST match	True	False	False	True	unsupported	confidently nonessential	confidently nonessential	confidently essential	True	9	O96238	1PP9[PEE] 16.07/0.07; 1PP9[SMA] 16.07/0.13; 6HAW[PX6] 15.28/0.26; 5KLV[PEF] 15.90/0.47; 5Z2C[AYU] 16.59/2.09; 1PPJ[PEE] 16.05/5.56; 5KLV[8PE] 15.90/5.79; 4D6T[PEE] 15.27/5.83; 6XVF[PEE] 15.26/5.89; 2A06[UQ] 16.02/6.08; 1PP9[HEM] 16.07/9.45; 5KLV[HEM] 15.90/12.99	1PP9	PEE	DOPE;1,2-dioleoyl-sn-glycero-3-phosphoethanolamine	16.0701	0.0733523	Q5W0Z9,Q9UIJ5	OrthoDB			2.3.1.- (Transferring groups other than amino-acyl groups.);2.3.1.225 (Protein S-acyltransferase)	more;stearoyl-CoA;myristoyl-CoA;2-Bromopalmitate;2-bromo-palmitate;acyl-CoA binding protein	Mutable in CDS	0.995	-2.633	1		PBANKA_0312600	Dispensable	0.96 ± 0.21	4.50409	PBANKA_0312600	Disrupted	X
PF3D7_0216000	Core		SNF2-like chromatin remodeling ATPase, putative	BindingDB orthology or BLAST match	True	False	False	True	unsupported	confidently nonessential	confidently nonessential	not confidently essential	True	5	O96239	5HZR[KH2] 13.40/0.14; 7EPU[ADP] 11.05/0.63; 3MWY[AGS] 12.63/0.73; 4A2L[OAA] 24.09/13.27	5HZR	KH2	3-(1-methylpiperidinium-1-yl)propane-1-sulfonate	13.4025	0.143384	P51531,P51532	OrthoDB			3.6.4.13 (RNA helicase)	ATP;ADP;UDP;AMP;GTP;GDP;UTP;KCl;NEM;CDP;ITP;TDP;Cu2+;EDTA;Fe2+;Hg2+;PCMB;dATP;more;3'-dATP;2'-dATP;AMP-PNP;ara-ATP;2'-dGTP;3'-dGTP;2'-dTTP;3'-dUTP;N1-O-ATP;EWS-FLI1;poly(A)4;poly(A)6;poly(A)8;N1-OH-ITP;poly(A)10;poly(C)10;poly(G)10;poly(U)10;6-thio-GTP;8-bromo-ATP;2',3'-ddATP;ATP-gamma-S;2-amino-ATP;2',3'-ddGTP;2',3'-ddTTP;poly(X) RNA;2'-deoxy-ATP;2'-deoxy-GTP;3'-deoxy-ATP;7-methyl-GTP;Prp8 prote…	Mutable in CDS	1	-0.504	7		PBANKA_0312700	Dispensable	0.97 ± 0.08	6.53536	PBANKA_0312700	Disrupted	nd
PF3D7_0216100	Core		conserved Plasmodium protein, unknown function	none	False	False	False	False	clear support	confidently essential	no data	no data	True	0	C6S3B7													Non - Mutable in CDS	0.121	-3.094	0
PF3D7_0216200	Core		Alba domain-containing protein, putative	none	False	False	False	False	clear support	confidently essential	no data	no data	True	1	O96240													Non - Mutable in CDS	0.335	-2.444	0
PF3D7_0216300	Core		conserved Plasmodium protein, unknown function	none	False	False	False	False	clear support	confidently essential	confidently essential	no data	True	0	A0A143ZWT2													Non - Mutable in CDS	0.129	-2.93	0		PBANKA_0313000	Essential	0.09 ± 0.05	7.3988
PF3D7_0216400	Core	VPS45	vacuolar protein sorting-associated protein 45	none	False	False	False	False	clear support	confidently essential	confidently essential	no data	True	0	O96243													Non - Mutable in CDS	0.122	-2.861	0		PBANKA_0313100	Essential	0.27 ± 0.18	4.83672
PF3D7_0216500	Core		WD repeat-containing protein, putative	none	False	False	False	False	unsupported	confidently nonessential	confidently nonessential	confidently essential	True	0	O96244													Mutable in CDS	1	0.293	8		PBANKA_0313200	Dispensable	1.03 ± 0.18	4.8554	PBANKA_0313200	Disrupted	X
PF3D7_0216600	Core		sugar transporter, putative	AlphaFill or EC inhibitor(s) only	False	False	True	False	unsupported	confidently essential	confidently nonessential	confidently essential	True	1	O96245	5XPD[DCM] 3.37/0.46	5XPD	DCM	2'-DEOXYCYTIDINE-5'-MONOPHOSPHATE	3.37354	0.455381							Non - Mutable in CDS	0.178	-2.821	0		PBANKA_0313300	Dispensable	0.87 ± 0.13	5.41975	PBANKA_0313300	Disrupted	X
PF3D7_0216700	Core	ATG11	autophagy-related protein 11, putative	none	False	False	False	False	unsupported	confidently essential	confidently nonessential	confidently essential	True	3	A0A143ZXS2	3IO3[ADP] 35.83/1.26	3IO3	ADP	ADENOSINE-5'-DIPHOSPHATE	35.8268	1.25813							Non - Mutable in CDS	0.12	-2.998	0		PBANKA_0313400	Slow	0.76 ± 0.10	6.07909	PBANKA_0313400	Disrupted	X
PF3D7_0216800	Core		TMEM121 domain-containing protein, putative	none	False	False	False	False	clear support	confidently essential	no data	no data	True	0	O96246													Non - Mutable in CDS	0.399	-2.547	0
PF3D7_0216900	Core		conserved Plasmodium protein, unknown function	none	False	False	False	False	unsupported	confidently nonessential	confidently nonessential	confidently essential	True	2	O96248	3QO8[SSA] 29.06/2.10	3QO8	SSA	5'-O-(N-(L-SERYL)-SULFAMOYL)ADENOSINE	29.0578	2.09667							Mutable in CDS	1	0.104	3		PBANKA_0313600	Dispensable	0.90 ± 0.18	4.79051	PBANKA_0313600	Disrupted	X
PF3D7_0217000	Core		conserved Plasmodium membrane protein, unknown function	none	False	False	False	False	unsupported	confidently nonessential	no data	no data	True	0	O96251													Mutable in CDS	1	0.002	5
PF3D7_0217100	Core		ATP synthase subunit alpha, mitochondrial	AlphaFill or EC inhibitor(s) only	False	False	True	False	unclear	confidently essential	dubiously nonessential	confidently essential	True	36	O96252	3VR4[B3P] 3.26/0.10; 2JJ2[QUE] 3.20/0.10; 2JIZ[STL] 3.13/0.14; 2JJ1[PIT] 3.15/0.15; 1H8E[ADP] 2.88/0.27; 3OFN[ANP] 1.35/0.29; 2JIZ[ANP] 1.51/0.33; 2JIZ[ADP] 3.13/0.39; 7COR[ADP] 2.93/0.47; 3SSA[AES] 7.77/0.53; 3B2Q[AES] 6.97/0.80; 4Z1M[ADP] 1.74/0.80; 8IGW[ADP] 4.42/0.89; 1W0K[ADP] 1.41/1.20; 5KND[B3P] 4.49/1.34; 3EIU[ATP] 6.71/1.48; 3DSR[ADP] 6.86/1.49; 3B2Q[ATP] 6.65/2.32; 4XD7[ADP] 4.94/7.68	3VR4	B3P	2-[3-(2-HYDROXY-1,1-DIHYDROXYMETHYL-ETHYLAMINO)-PROPYLAMINO]-2-HYDROXYMETHYL-PROPANE-1,3-DIOL	3.25627	0.0991199					3.6.3.14 (Transferred entry: 7.1.2.2);7.1.2.2 (H(+)-transporting two-sector ATPase)		Non - Mutable in CDS	0.141	-2.779	0		PBANKA_0313800	Slow	0.53 ± 0.12	5.65576	PBANKA_0313800	Disrupted	X
PF3D7_0217200	Core		conserved Plasmodium protein, unknown function	none	False	False	False	False	clear support	confidently essential	no data	no data	True	0	O96253													Non - Mutable in CDS	0.198	-2.728	0
PF3D7_0217300	Core	AP2S	AP-2 complex subunit sigma, putative	BindingDB orthology or BLAST match	True	False	False	False	unclear	dubiously essential	no data	no data	True	0	O96254							P62744	HOGENOM					Non - Mutable in CDS	0.198	0	0	tentative
PF3D7_0217400	Core		conserved protein, unknown function	none	False	False	False	False	unclear	dubiously essential	confidently essential	no data	True	0	A0A143ZYK0													Non - Mutable in CDS	0.138	-2.82	0	tentative	PBANKA_0314100	Essential	0.09 ± 0.07	6.78027
PF3D7_0217500	Core	CDPK1	calcium-dependent protein kinase 1	BindingDB orthology or BLAST match	True	True	True	True	unsupported	confidently essential	confidently nonessential	confidently essential	True	40	P62344	2YA9[D1D] 2.71/0.25; 3BQR[PGO] 6.76/0.30; 7CCU[STL] 2.56/0.45; 5AUU[LU2] 2.57/0.47; 5AUW[QUE] 2.56/0.49; 6VZK[HC4] 1.44/0.51; 7CCW[STL] 2.56/0.54; 2J90[IZA] 6.61/0.55; 4YSJ[ADP] 1.44/0.58; 5AUV[AGI] 2.57/0.58; 5AUX[KMP] 2.57/0.59; 5AUZ[GEN] 2.55/0.71; 7F3G[RXT] 3.21/0.78; 3Q5I[ANP] 0.85/0.78; 3IGO[SRT] 4.12/0.82; 4YUQ[KS1] 1.63/0.93; 4Y5Q[AMP] 4.35/0.94; 5A6N[PGO] 6.77/1.53; 4MVF[STU] 3.87/2.45; …	2YA9	D1D	(4S,5S)-1,2-DITHIANE-4,5-DIOL	2.7066	0.254581	A3FQ16,Q8IBS5	HOGENOM,OrthoDB	Q5CTY5,A0A7S7LIM2,P62343,A0A0F7UUA6,Q9BJF5,A3FQ16,Q8IBS5	0	2.7.11.1 (Non-specific serine/threonine protein kinase)	ATP;KCl;DTT;P53;DRB;H-7;Mg2+;Mn2+;Ca2+;EDTA;Co2+;NaCl;TBCA;more;KN-93;K252a;CKI-7;LAALS;TAACS;TAALD;TAALE;FAALS;EmbR2;YM024;emodin;K-252a;NU6027;PIK-75;MK2206;VE-821;VE-822;heparin;AMP-PNP;lithium;harmine;MLN8054;CX-4945;Torin 2;spermine;luteolin;apigenin;LY294002;Caffeine;SB203580;Baicalin;Su-11248;PF670462;KU-55933;KU-60019;CP466722;KU-59403;AZD-6738;genistein;tamoxifen;erlotinib;Ly-294002;gefi…	Non - Mutable in CDS	0.27	-2.631	0		PBANKA_0314200	Dispensable	0.98 ± 0.03	8.17446	PBANKA_0314200	Tagged	X
PF3D7_0217600	Core		conserved Plasmodium protein, unknown function	none	False	False	False	False	clear support	confidently essential	no data	no data	True	3	O96256	6JWQ[ATP] 19.18/11.12; 6JWQ[AMP] 19.07/11.18	6JWQ	ATP	ADENOSINE-5'-TRIPHOSPHATE	19.1824	11.1244							Non - Mutable in CDS	0.172	-2.811	0
PF3D7_0217700	Core		E2F-associated phosphoprotein, putative	none	False	False	False	False	clear support	confidently essential	no data	no data	True	0	Q8I657													Non - Mutable in CDS	0.668	-3.009	0
PF3D7_0217800	Core	RPS26	40S ribosomal protein S26	none	False	False	False	False	unclear	dubiously essential	no data	no data	True	0	O96258													Non - Mutable in CDS	0.169	-2.899	0	tentative
PF3D7_0217900	Core		thioesterase/thiol ester dehydrase-isomerase, putative	none	False	False	False	False	clear support	confidently essential	no data	no data	True	1	O96259													Non - Mutable in CDS	0.123	-2.997	0
PF3D7_0218000	Core	RFC2	replication factor C subunit 2, putative	BindingDB orthology or BLAST match	True	False	True	False	unclear	confidently essential	dubiously essential	confidently essential	True	10	O96260	8UH7[08T] 7.78/0.02; 1SXJ[AGS] 3.35/0.04; 1IQP[ADP] 4.97/1.06; 3U5Z[08T] 5.02/1.25; 2AWN[ADP] 14.34/5.73; 1Q12[ATP] 16.12/5.77	8UH7	08T	[[[(2R,3S,4R,5R)-5-(6-aminopurin-9-yl)-3,4-bis(oxidanyl)oxolan-2-yl]methoxy-oxidanyl-phosphoryl]oxy-oxidanyl-phosphoryl]oxy-tris(fluoranyl)beryllium	7.77746	0.015111	P06710	OrthoMCL					Non - Mutable in CDS	0.12	-3.168	0		PBANKA_0314700	Slow	0.48 ± 0.37	3.3526	PBANKA_0314700	Disrupted	X
PF3D7_0218100	Core		conserved protein, unknown function	none	False	False	False	False	unsupported	confidently essential	confidently nonessential	confidently essential	True	0	O96261													Non - Mutable in CDS	0.145	-2.86	0		PBANKA_0314800	Dispensable	1.02 ± 0.09	6.19114	PBANKA_0314800	Disrupted	X
PF3D7_0218200	Core		SUZ domain-containing protein, putative	none	False	False	False	False	unsupported	confidently nonessential	no data	confidently essential	True	0	C6S3B8													Mutable in CDS	1	-1.565	4						PBANKA_0314900	Disrupted	X
PF3D7_0218300	Core		rRNA methyltransferase, putative	EC inhibitor(s) only	False	False	False	True	unsupported	confidently nonessential	confidently nonessential	confidently essential	True	7	O96263	3JQP[A2P] 14.95/0.41; 3JQP[FAD] 14.95/0.55; 3JQR[FAD] 14.96/0.72; 6JWT[ATP] 16.72/6.72	3JQP	A2P	ADENOSINE-2'-5'-DIPHOSPHATE	14.9517	0.412406					2.1.1.- (Methyltransferases.)	Cu2+;Cd2+;more;EDTA;Mg2+;Mn2+;Zn2+;Ca2+;Hg2+;CTAB;Fe2+;Co2+;Nickel;A9145C;tylosin;tacrine;Tween 80;FTI-2628;macrocin;adenosine;Relomycin;phosphate;NSC158011;NSC-22225;NSC-39225;sinefungin;Clofibrate;norharmane;Desmycosin;lactenocin;primaquine;NSC-641296;NSC-668394;NSC-323241;NSC-158011;NSC-109268;NSC-125034;NSC-150080;NSC-310551;NSC-348401;Nonidet P40;cysmethynil;(S)-glabrol;Chloroquine;amodiaqui…	Mutable in CDS	0.97	-2.069	1		PBANKA_0315000	Dispensable	0.97 ± 0.14	5.26143	PBANKA_0315000	Disrupted	X
PF3D7_0218400	Core	DDX47	ATP-dependent RNA helicase DDX47, putative	AlphaFill or EC inhibitor(s) only	False	False	True	True	clear support	confidently essential	no data	no data	True	44	O96264	6L5N[ANP] 1.70/0.07; 5SUQ[KEG] 5.18/0.62; 5GVR[LMR] 2.38/0.82; 3BER[AMP] 1.22/0.82; 2WAX[CXS] 5.28/0.86; 4D26[ADP] 4.36/0.87; 4D25[ANP] 4.32/1.07; 7LIU[08T] 3.56/1.11; 4TZ0[GDP] 5.72/1.13; 4TZ6[UDP] 5.76/1.14; 4TYY[CDP] 5.74/1.15; 3DKP[ADP] 2.98/1.28; 5F9F[BU3] 16.91/0.02; 6L5M[AMP] 21.71/0.02; 5JC7[ADP] 22.53/0.56	6L5N	ANP	PHOSPHOAMINOPHOSPHONIC ACID-ADENYLATE ESTER	1.69503	0.0662747					3.6.4.13 (RNA helicase)	ATP;ADP;UDP;AMP;GTP;GDP;UTP;KCl;NEM;CDP;ITP;TDP;Cu2+;EDTA;Fe2+;Hg2+;PCMB;dATP;more;3'-dATP;2'-dATP;AMP-PNP;ara-ATP;2'-dGTP;3'-dGTP;2'-dTTP;3'-dUTP;N1-O-ATP;EWS-FLI1;poly(A)4;poly(A)6;poly(A)8;N1-OH-ITP;poly(A)10;poly(C)10;poly(G)10;poly(U)10;6-thio-GTP;8-bromo-ATP;2',3'-ddATP;ATP-gamma-S;2-amino-ATP;2',3'-ddGTP;2',3'-ddTTP;poly(X) RNA;2'-deoxy-ATP;2'-deoxy-GTP;3'-deoxy-ATP;7-methyl-GTP;Prp8 prote…	Non - Mutable in CDS	0.126	-3.044	0
PF3D7_0218500	Core	SNRPD2	small nuclear ribonucleoprotein Sm D2, putative	none	False	False	False	False	unclear	dubiously essential	dubiously nonessential	confidently essential	True	0	O96265													Non - Mutable in CDS	0.165	-3.319	0	tentative	PBANKA_0315200	Dispensable	0.84 ± 0.55	2.58654	PBANKA_0315200	Disrupted	X
PF3D7_0218600	Core		patatin-like phospholipase, putative	BindingDB orthology or BLAST match	True	False	False	True	unsupported	confidently nonessential	no data	no data	True	12	O96266	2BVL[TBR] 21.01/0.20; 8JFB[NDP] 16.30/0.20; 6JWZ[AMP] 23.54/2.98; 2BVL[UDP] 21.01/3.18; 5UQM[U2F] 21.00/3.22; 6JWS[ATP] 23.80/3.53; 6JWQ[ATP] 21.83/3.78; 6JWQ[AMP] 21.73/3.79; 2BVM[UDP] 21.06/4.76; 1G8J[MGD] 17.77/5.84; 6JWY[PH2] 23.37/9.59; 2NZX[GDP] 20.41/11.60; 6JWU[PH2] 23.19/17.77	2BVL	TBR	DODECABROMOHEXATANTALUM;HEXATANTALUM DODECABROMIDE	21.0115	0.199781	Q8BJ56,Q96AD5	OrthoDB			3.1.1.4 (Phospholipase A(2));3.1.1.5 (Lysophospholipase)	NEM;SDS;Mg2+;Mn2+;Zn2+;Ca2+;Cu2+;EDTA;Co2+;Fe2+;Hg2+;Fe3+;PCMB;Ba2+;EGTA;PMSF;Al3+;NaCN;DMSO;more;CaCl2;FeCl3;xylene;ethanol;sulfite;AACOCF3;albumin;Insulin;methanol;n-hexane;n-octane;L-alanine;D-alanine;n-butanol;carnitine;tellurite;n-heptane;tellurate;alexidine;n-Propanol;dichlorvos;glutathione;iodoacetate;Triton X-100;deoxycholate;acetonitrile;dipicolinate;iso-propanol;iodoacetamide;Phenylglyo…	Mutable in CDS	0.84	-3.005	1
PF3D7_0218700	Core	PRP45	pre-mRNA-processing protein 45, putative	none	False	False	False	False	unclear	confidently essential	dubiously essential	no data	True	3	O96267	3A4L[ANP] 24.20/5.05; 3A4M[ADP] 24.23/5.27; 3ADB[ANP] 34.37/6.10	3A4L	ANP	PHOSPHOAMINOPHOSPHONIC ACID-ADENYLATE ESTER	24.2039	5.04667							Non - Mutable in CDS	0.127	-3.175	0		PBANKA_0315400	Essential	0.24 ± 0.34	3.55664
PF3D7_0219100	Core		saccharopine dehydrogenase, putative	EC inhibitor(s) only	False	False	False	True	unsupported	confidently nonessential	no data	no data	True	0	O96268											1.5.1.7 (Saccharopine dehydrogenase (NAD(+), L-lysine-forming));1.5.1.9 (Saccharopine dehydrogenase (NAD(+), L-glutamate-forming))	more;NH4Cl;L-glutamate;hydroxylamine;2-oxoglutarate;2-Aminoadipate;Sodium bisulfite;3-acetylpyridine-NAD;3-pyridine aldehyde-NAD;p-hydroxymercuribenzoate	Mutable in CDS	1	0.843	5
PF3D7_0219200	Core	RPS30	40S ribosomal protein S30	none	False	False	False	False	unclear	dubiously essential	confidently essential	no data	True	0	A0A144A0U2													Non - Mutable in CDS	0.125	-3.066	0	tentative	PBANKA_0315600	Essential	0.07 ± 0.05	7.35846
PF3D7_0219300	Core		conserved Plasmodium protein, unknown function	none	False	False	False	False	unclear	dubiously essential	no data	no data	True	0	Q8I656													Non - Mutable in CDS	0.923	0	0	tentative
PF3D7_0219400	Core		ribosome associated membrane protein RAMP4, putative	none	False	False	False	False	unsupported	dubiously essential	confidently nonessential	confidently essential	True	0	Q8I655													Non - Mutable in CDS	0.146	-3.231	0	tentative	PBANKA_0315800	Dispensable	0.97 ± 0.11	5.77523	PBANKA_0315800	Disrupted	X
PF3D7_0219500	Core		pseudouridine synthase, putative	AlphaFill or EC inhibitor(s) only	False	False	True	True	unsupported	confidently nonessential	confidently essential	confidently essential	True	2	O96270	1VIO[BU1] 9.95/0.03; 1KSK[URA] 4.63/0.19	1VIO	BU1	1,4-BUTANEDIOL	9.94952	0.0256147					4.2.1.70 (Pseudouridylate synthase)	Zn2+;Ni2+;tRNA;iodoacetamide;5-fluorouracil;thiol reagents;1,10-phenanthroline;p-chloromercuribenzoate;1-(Tetrahydro-2-furanyl)-5-fluorouracil	Mutable in CDS	1	-1.492	3		PBANKA_1443200	Essential	0.02 ± 0.05	7.23056	PBANKA_0315900	Disrupted	X
PF3D7_0219600	Core	RFC1	replication factor C subunit 1	AlphaFill or EC inhibitor(s) only	False	False	True	False	unclear	confidently essential	dubiously nonessential	confidently essential	True	5	O96271	1SXJ[AGS] 6.04/0.11; 3M6A[ADP] 4.55/0.36	1SXJ	AGS	PHOSPHOTHIOPHOSPHORIC ACID-ADENYLATE ESTER	6.0426	0.11013							Non - Mutable in CDS	0.125	-2.912	0		PBANKA_0316000	Dispensable	0.84 ± 0.74	1.98139	PBANKA_0316000	Disrupted	X
PF3D7_0219700	Core	GEXP20	Plasmodium exported protein (PHISTc), unknown function	none	False	False	False	False	clear support	confidently essential	no data	no data	True	1	O96272													Non - Mutable in CDS	0.137	-3.471	0
PF3D7_0219800	Core		Plasmodium exported protein (PHISTc), unknown function	none	False	False	False	False	unsupported	confidently nonessential	no data	no data	True	0	O96273													Mutable in CDS	1	-2.084	3
PF3D7_0219900	Core		Plasmodium exported protein, unknown function	none	False	False	False	False	clear support	confidently essential	no data	no data	True	3	O96274	5Z79[PE0] 20.67/0.60; 5Z79[APC] 20.92/0.87; 5Z79[5AD] 21.13/0.87	5Z79	PE0	PTERINE	20.6708	0.601854							Non - Mutable in CDS	0.228	-3.439	0
PF3D7_0220000	Core	LSA3	liver stage antigen 3	none	False	False	False	False	unsupported	confidently nonessential	no data	no data	True	3	O96275	5A07[GDP] 24.14/23.92	5A07	GDP	GUANOSINE-5'-DIPHOSPHATE	24.1384	23.9201							Mutable in CDS	1	-0.002	8
PF3D7_0220100	Core		DnaJ protein, putative	none	False	False	False	False	unsupported	confidently essential	confidently nonessential	no data	True	1	O96276	5T8U[LPA] 21.44/16.75	5T8U	LPA	LIPOIC ACID;5-[(3R)-1,2-dithiolan-3-yl]pentanoic acid	21.4421	16.7461							Non - Mutable in CDS	0.125	-3.131	0		PBANKA_1238200	Slow	0.78 ± 0.07	6.69428
PF3D7_0220200	Core		Plasmodium exported protein, unknown function	none	False	False	False	False	clear support	confidently essential	no data	no data	True	0	Q7KWI7													Non - Mutable in CDS	0.339	-3.604	0
PF3D7_0220300	Core		Plasmodium exported protein, unknown function	none	False	False	False	False	unsupported	confidently nonessential	no data	no data	True	0	Q8I654													Mutable in CDS	0.817	-2.119	1
PF3D7_0220500	Core		Plasmodium exported protein (hyp2), unknown function	none	False	False	False	False	clear support	confidently essential	no data	no data	True	1	Q7KWI6	1PWU[GM6] 43.95/0.74	1PWU	GM6	GM6001;3-(N-HYDROXYCARBOXAMIDO)-2-ISOBUTYLPROPANOYL-TRP-METHYLAMIDE	43.9546	0.737372							Non - Mutable in CDS	0.126	-3.119	0
PF3D7_0220600	Core		Plasmodium exported protein (hyp9), unknown function	none	False	False	False	False	clear support	confidently essential	no data	no data	True	0	O96278													Non - Mutable in CDS	0.132	-3.046	0
PF3D7_0220700	Core		Plasmodium exported protein (hyp9), unknown function	none	False	False	False	False	clear support	confidently essential	no data	no data	True	0	Q8I653													Non - Mutable in CDS	0.124	-2.734	0
PF3D7_0220800	Core	CLAG2	cytoadherence linked asexual protein 2	none	False	False	False	False	unsupported	confidently nonessential	confidently essential	confidently essential	True	1	O96279	5IM3[DTP] 12.64/2.69	5IM3	DTP		12.6367	2.68619							Mutable in CDS	1	0.04	11		PBANKA_1400600	Essential	0.28 ± 0.27	4.025	PBANKA_1400600	Tagged	X
PF3D7_0221000	Core		Plasmodium exported protein, unknown function	none	False	False	False	False	unsupported	confidently nonessential	no data	no data	True	0	A0A143ZXW4													Mutable in CDS	0.997	-2.773	1
PF3D7_0221200	Core		Plasmodium exported protein (hyp15), unknown function	none	False	False	False	False	unsupported	confidently nonessential	no data	no data	True	0	Q8I652													Mutable in CDS	0.94	-2.907	2
PF3D7_0221400	SubtelomericHypervariable		stevor	none	False	False	False	False	unclear	dubiously essential	no data	no data	True	2	O96283	4XSH[NAI] 17.14/16.96	4XSH	NAI	NADH;1,4-DIHYDRONICOTINAMIDE ADENINE DINUCLEOTIDE	17.1373	16.9633							Non - Mutable in CDS	0.861	-2.451	0
PF3D7_0221700	SubtelomericHypervariable		Plasmodium exported protein, unknown function	none	False	False	False	False	unsupported	confidently nonessential	no data	no data	True	1	A0A143ZYC7													Mutable in CDS	0.999	-0.891	1
PF3D7_0221800	SubtelomericHypervariable		hypothetical protein	none	False	False	False	False	unclear	dubiously essential	no data	no data	True	0	Q8I651													Non - Mutable in CDS	0.12	-3.079	0	tentative
PF3D7_0222000	SubtelomericHypervariable	EPF1	exported protein family 1	none	False	False	False	False	clear support	confidently essential	no data	no data	False															Non - Mutable in CDS	0.127	-2.783	0
PF3D7_0222100	SubtelomericHypervariable	MC-2TM	Pfmc-2TM Maurer's cleft two transmembrane protein	none	False	False	False	False	unsupported	confidently nonessential	no data	no data	True	1	O96287	3TD7[FAD] 19.02/9.15	3TD7	FAD	FLAVIN-ADENINE DINUCLEOTIDE	19.0194	9.15466							Mutable in CDS	1	-0.777	3
PF3D7_0222200	SubtelomericHypervariable	EPF3	exported protein family 3	none	False	False	False	False	unsupported	confidently nonessential	no data	no data	False															Mutable in CDS	0.795	-2.999	1
PF3D7_0222500	SubtelomericHypervariable	RIF	rifin	none	False	False	False	False	clear support	confidently essential	no data	no data	True	0	O96288													Non - Mutable in CDS	0.691	-2.535	0
PF3D7_0222600	SubtelomericHypervariable	RIF	rifin	none	False	False	False	False	clear support	confidently essential	no data	no data	True	0	O96289													Non - Mutable in CDS	0.754	-2.463	0
PF3D7_0222700	SubtelomericHypervariable	RIF	rifin	none	False	False	False	False	clear support	confidently essential	no data	no data	True	0	O96290													Non - Mutable in CDS	0.647	-2.297	0
PF3D7_0222800	SubtelomericHypervariable		stevor	none	False	False	False	False	clear support	confidently essential	no data	no data	True	2	O96291	2YA8[G39] 18.91/0.07	2YA8	G39	(3R,4R,5S)-4-(acetylamino)-5-amino-3-(pentan-3-yloxy)cyclohex-1-ene-1-carboxylic acid;Oseltamivir carboxylate	18.9133	0.0725802							Non - Mutable in CDS	0.256	-2.511	0
PF3D7_0223100	SubtelomericHypervariable	RIF	rifin	none	False	False	False	False	clear support	confidently essential	no data	no data	True	0	O96292													Non - Mutable in CDS	0.18	-2.762	0
PF3D7_0223200	SubtelomericHypervariable	RIF	rifin	none	False	False	False	False	unclear	dubiously essential	no data	no data	True	0	O96293													Non - Mutable in CDS	1	-1.645	0	tentative
PF3D7_0223300	SubtelomericHypervariable		erythrocyte membrane protein 1 (PfEMP1), exon 2	none	False	False	False	False	unclear	dubiously essential	no data	no data	True	0	O96294													Non - Mutable in CDS	0.943	-2.01	0	tentative
PF3D7_0223400	SubtelomericHypervariable	RIF	rifin	none	False	False	False	False	clear support	confidently essential	no data	no data	True	0	O96295													Non - Mutable in CDS	0.344	-2.339	0
PF3D7_0223500	SubtelomericHypervariable	VAR	erythrocyte membrane protein 1, PfEMP1	AlphaFill or EC inhibitor(s) only	False	False	True	False	no data	no data	no data	no data	True	4	O96296	5MZA[3PO] 5.22/3.05	5MZA	3PO	TRIPHOSPHATE	5.22167	3.04842
PF3D7_0300100	SubtelomericHypervariable	VAR	erythrocyte membrane protein 1, PfEMP1	AlphaFill or EC inhibitor(s) only	False	False	True	False	unsupported	confidently nonessential	no data	no data	True	5	O97324	5MZA[3PO] 5.74/1.00; 4WBD[ADP] 15.48/0.25	5MZA	3PO	TRIPHOSPHATE	5.74191	1.00134							Mutable in CDS	1	0.144	2
PF3D7_0300200	SubtelomericHypervariable	RIF	rifin	none	False	False	False	False	clear support	confidently essential	no data	no data	True	0	O97325													Non - Mutable in CDS	0.126	-3.038	0
PF3D7_0300400	SubtelomericHypervariable		stevor	none	False	False	False	False	clear support	confidently essential	no data	no data	True	0	Q9U5L9													Non - Mutable in CDS	0.561	-2.368	0
PF3D7_0300500	SubtelomericHypervariable	RIF	rifin	none	False	False	False	False	unsupported	confidently nonessential	no data	no data	True	0	O97326													Mutable in CDS	0.997	-2.175	1
PF3D7_0300600	SubtelomericHypervariable		Plasmodium exported protein, unknown function, fragment	none	False	False	False	False	unclear	dubiously essential	no data	no data	False															Non - Mutable in CDS	0.128	-2.728	0	tentative
PF3D7_0300700	SubtelomericHypervariable	RIF	rifin	none	False	False	False	False	unclear	dubiously essential	no data	no data	True	0	O97327													Non - Mutable in CDS	0.982	-2.016	0	tentative
PF3D7_0300800	SubtelomericHypervariable	RIF	rifin	none	False	False	False	False	unsupported	confidently nonessential	no data	no data	True	0	O97328													Mutable in CDS	0.999	-1.649	1
PF3D7_0300900	SubtelomericHypervariable		stevor	none	False	False	False	False	clear support	confidently essential	no data	no data	True	6	O97329	4NKY[HEM] 17.55/0.06; 6HQ5[C2E] 22.41/1.61; 3LSY[NAD] 23.18/3.16; 1V35[NAI] 23.26/3.29	4NKY	HEM	HEME;PROTOPORPHYRIN IX CONTAINING FE	17.5467	0.0553346							Non - Mutable in CDS	0.274	-2.663	0
PF3D7_0301000	Core	ACS2	acyl-CoA synthetase	AlphaFill or EC inhibitor(s) only	False	False	True	True	unclear	confidently essential	dubiously essential	no data	True	44	O97330	3LNV[POP] 9.82/0.10; 5BSR[COA] 4.29/0.18; 6Q2M[DYD] 4.25/0.21; 6MFX[APC] 4.07/0.30; 6K4C[SLU] 7.36/0.60; 7R7E[AMP] 6.11/0.62; 5GTD[OSB] 3.91/0.70; 4WV3[3UK] 7.02/0.78; 6OZ1[AMP] 5.45/1.00; 3FCC[ATP] 3.45/1.20; 5MSD[AMP] 2.92/1.26; 5MSD[BEZ] 4.04/1.29; 7R7E[POP] 6.11/1.41; 5BSM[ATP] 3.54/1.41; 5MST[FUM] 4.07/3.14; 3CW9[01A] 10.78/1.33; 3CW9[AMP] 10.64/4.29; 4D56[AMP] 11.47/6.80; 4D4G[ANP] 11.44/6.…	3LNV	POP	PYROPHOSPHATE 2-	9.82063	0.104376					6.2.1.3 (Long-chain-fatty-acid--CoA ligase)	ATP;AMP;Ag+;NEM;SDS;Mn2+;Zn2+;Cu2+;EDTA;Co2+;Fe2+;Hg2+;Ni2+;Pb2+;more;salts;oleate;GW1929;Brij 58;Tween 80;naproxen;triacsin;palmitate;linoleate;Triacsins;oleoyl-CoA;oleic acid;Ketoprofen;Triacsin C;linolenate;Triacsin A;diphosphate;fatty acids;R-Ibuprofen;Triton X-100;arachidonate;troglitazone;pioglitazone;R-Fenoprofen;linoleic acid;rosiglitazone;sodium cholate;arachidonic acid;2-Bromopalmitate;…	Non - Mutable in CDS	0.121	-2.996	0		PBANKA_1453300	Slow	0.41 ± 0.29	3.84024
PF3D7_0301100	Core		Plasmodium exported protein (hyp13), unknown function	none	False	False	False	False	clear support	confidently essential	no data	no data	True	0	O97335													Non - Mutable in CDS	0.124	-3.204	0
PF3D7_0301200	Core	FIKK3	serine/threonine protein kinase, FIKK family	AlphaFill or EC inhibitor(s) only	False	False	True	True	clear support	confidently essential	confidently essential	no data	True	8	C0H466	2Y7J[B49] 9.51/0.20; 6FDY[DB8] 7.98/0.96; 3Q5I[ANP] 14.76/6.51; 4YUQ[KS1] 8.65/8.98; 4YSJ[ADP] 8.59/9.20; 4QNY[ANP] 14.60/10.44; 4FG8[ATP] 11.72/10.73	2Y7J	B49	SUNITINIB	9.51141	0.201709					2.7.11.1 (Non-specific serine/threonine protein kinase)	ATP;KCl;DTT;P53;DRB;H-7;Mg2+;Mn2+;Ca2+;EDTA;Co2+;NaCl;TBCA;more;KN-93;K252a;CKI-7;LAALS;TAACS;TAALD;TAALE;FAALS;EmbR2;YM024;emodin;K-252a;NU6027;PIK-75;MK2206;VE-821;VE-822;heparin;AMP-PNP;lithium;harmine;MLN8054;CX-4945;Torin 2;spermine;luteolin;apigenin;LY294002;Caffeine;SB203580;Baicalin;Su-11248;PF670462;KU-55933;KU-60019;CP466722;KU-59403;AZD-6738;genistein;tamoxifen;erlotinib;Ly-294002;gefi…	Non - Mutable in CDS	0.129	-3.073	0		PBANKA_1225000	Slow	0.30 ± 0.11	5.7741
PF3D7_0301300	Core	EH1	epoxide hydrolase 1	BindingDB orthology or BLAST match	False	True	True	False	unsupported	confidently nonessential	no data	no data	True	19	Q9Y013	7Q4J[OCT] 4.86/0.13; 7Q4J[STE] 4.86/0.30; 6EB3[ABU] 4.52/0.42; 3E0X[OXE] 4.52/0.44; 7Z2U[FER] 3.20/0.46; 3HEA[EEE] 2.50/0.60; 2WTN[FER] 3.02/0.64; 1A8U[BEZ] 2.03/0.68; 4OPM[15P] 2.76/0.98; 6JWY[PH2] 26.38/2.69; 6JWX[PH2] 27.15/24.56	7Q4J	OCT	N-OCTANE	4.85782	0.130662			Q8R2Y0,Q9BV23	1.73e-06			Mutable in CDS	0.981	-1.86	2
PF3D7_0301400	Core		Plasmodium exported protein, unknown function	none	False	False	False	False	clear support	confidently essential	no data	no data	True	1	C0H467	6UHX[NAP] 17.63/17.17	6UHX	NAP	NADP NICOTINAMIDE-ADENINE-DINUCLEOTIDE PHOSPHATE;2'-MONOPHOSPHOADENOSINE 5'-DIPHOSPHORIBOSE	17.6298	17.1688							Non - Mutable in CDS	0.171	-2.773	0
PF3D7_0301500	Core		Plasmodium exported protein, unknown function	none	False	False	False	False	clear support	confidently essential	no data	no data	True	1	O97331	6C0B[PAM] 16.34/0.05	6C0B	PAM	PALMITOLEIC ACID	16.3357	0.0549016							Non - Mutable in CDS	0.12	-3.127	0
PF3D7_0301600	Core	GEXP21	Plasmodium exported protein (hyp1), unknown function	none	False	False	False	False	unsupported	confidently nonessential	no data	no data	True	1	C0H468	1PWU[GM6] 24.15/0.09	1PWU	GM6	GM6001;3-(N-HYDROXYCARBOXAMIDO)-2-ISOBUTYLPROPANOYL-TRP-METHYLAMIDE	24.1503	0.0911191							Mutable in CDS	0.996	-2.439	1
PF3D7_0301700	Core	PTP7	EMP1 trafficking protein PTP7	none	False	False	False	False	unclear	dubiously essential	no data	no data	True	0	O97336													Non - Mutable in CDS	0.898	-2.273	0
PF3D7_0301800	Core		Plasmodium exported protein, unknown function	none	False	False	False	False	unsupported	confidently essential	confidently nonessential	confidently essential	True	0	O97332													Non - Mutable in CDS	0.32	-2.725	0		PBANKA_0700700	Slow	0.85 ± 0.13	5.4357	PBANKA_0700700	Disrupted	X
PF3D7_0301900	Core		conserved protein, unknown function	none	False	False	False	False	clear support	confidently essential	confidently essential	no data	True	0	O97333													Non - Mutable in CDS	0.141	-3.159	0		PBANKA_0400900	Essential	0.09 ± 0.04	7.94157
PF3D7_0302000	Core	PRP46	pre-mRNA-splicing factor PRP46, putative	AlphaFill or EC inhibitor(s) only	False	False	True	False	clear support	confidently essential	no data	no data	True	11	O97334	6Y7O[SIW] 4.19/0.06; 4GM8[ALQ] 1.99/0.46	6Y7O	SIW	Keggin (STA)	4.18703	0.0559722							Non - Mutable in CDS	0.124	-3.009	0
PF3D7_0302100	Core	SRPK1	serine/threonine protein kinase	BindingDB orthology or BLAST match	True	False	True	True	unsupported	confidently nonessential	dubiously nonessential	confidently essential	True	53	O77306	6Q2A[5XH] 6.20/0.20; 2VX3[D15] 5.63/0.58; 1Q8Y[ADE] 3.52/0.63; 3BEG[ANP] 2.42/0.65; 6KHD[3NG] 7.11/0.73; 1Q97[ADN] 3.48/0.77; 6YTD[EAE] 6.73/0.80; 1Q8Y[ADP] 3.34/0.88; 6HDR[DTD] 6.61/0.99; 6G33[5ID] 6.55/1.03; 6CNH[919] 8.09/1.73; 7Z5N[3NG] 5.64/2.24; 6Y82[308] 13.37/0.46; 2WU6[DKI] 13.85/0.77; 6SP9[SB4] 11.94/1.06; 4IFC[ADP] 7.92/7.56; 4IIR[ANP] 7.91/7.70; 6YTW[EAE] 24.60/15.57; 6FYP[3NG] 24.61/…	6Q2A	5XH	~{N}-[1-[(3~{R})-1-[4-(dimethylamino)but-2-enoyl]azepan-3-yl]-7-methyl-benzimidazol-2-yl]-2-methyl-pyridine-4-carboxamide	6.19686	0.202182	O70551,P78362,Q96SB4,Q9UPE1	OrthoDB			2.7.11.1 (Non-specific serine/threonine protein kinase)	ATP;KCl;DTT;P53;DRB;H-7;Mg2+;Mn2+;Ca2+;EDTA;Co2+;NaCl;TBCA;more;KN-93;K252a;CKI-7;LAALS;TAACS;TAALD;TAALE;FAALS;EmbR2;YM024;emodin;K-252a;NU6027;PIK-75;MK2206;VE-821;VE-822;heparin;AMP-PNP;lithium;harmine;MLN8054;CX-4945;Torin 2;spermine;luteolin;apigenin;LY294002;Caffeine;SB203580;Baicalin;Su-11248;PF670462;KU-55933;KU-60019;CP466722;KU-59403;AZD-6738;genistein;tamoxifen;erlotinib;Ly-294002;gefi…	Mutable in CDS	0.991	-2.546	1		PBANKA_0401100	Slow	0.66 ± 0.07	6.68325	PBANKA_0401100	Disrupted	X
PF3D7_0302200	Core	CLAG3.2	cytoadherence linked asexual protein 3.2	none	False	False	False	False	unsupported	confidently nonessential	confidently essential	no data	True	0	O77309													Mutable in CDS	0.932	-2.926	1		PBANKA_1400600	Essential	0.28 ± 0.27	4.025
PF3D7_0302500	Core	CLAG3.1	cytoadherence linked asexual protein 3.1	none	False	False	False	False	unsupported	confidently nonessential	confidently essential	no data	True	0	O77310													Mutable in CDS	1	-2.547	2		PBANKA_1400600	Essential	0.28 ± 0.27	4.025
PF3D7_0302600	Core	ABCB4	ABC transporter B family member 4, putative	BindingDB orthology or BLAST match	True	False	True	False	unsupported	confidently nonessential	no data	not confidently essential	True	21	O77308	6PAM[ADP] 1.29/0.05; 4Q4A[ANP] 1.79/0.59; 1MV5[ATP] 2.82/0.77; 1MV5[ADP] 2.43/0.84; 4S0F[AGS] 2.59/1.14; 5KOY[ATP] 7.27/1.64; 5OFR[ADP] 2.84/1.74; 4PL0[ANP] 2.87/2.14; 6HRC[AGS] 18.30/4.98	6PAM	ADP	ADENOSINE-5'-DIPHOSPHATE	1.29192	0.0547566	O15438,O15439,O15440,O35379,O60706,O88563,P13569,P33527,Q09428,Q09429,Q63120,Q92887	OrthoDB					Mutable in CDS	1	-1.805	6						PY17X_0403400	Disrupted	nd
PF3D7_0302700	Core		CDGSH iron-sulfur domain-containing protein, putative	BindingDB orthology or BLAST match	True	True	False	False	unclear	dubiously essential	no data	no data	True	0	Q9NDU7							B0K020,Q8N5K1,Q9NZ45	OrthoDB	B0K020,Q9NZ45,Q8N5K1	1.44e-05			Non - Mutable in CDS	0.12	-2.948	0	tentative
PF3D7_0302800	Core		RNA-binding protein, putative	none	False	False	False	False	clear support	confidently essential	no data	no data	True	0	O77316													Non - Mutable in CDS	0.12	-3.069	0
PF3D7_0302900	Core		exportin-1, putative	BindingDB orthology or BLAST match	True	False	True	False	unclear	confidently essential	confidently essential	not confidently essential	True	17	O77312	7CND[MPO] 3.86/0.42; 6M6X[ODN] 6.21/0.81; 6NQZ[I3C] 17.09/0.82	7CND	MPO	3[N-MORPHOLINO]PROPANE SULFONIC ACID	3.86313	0.415174	O14980	HOGENOM,OMA,OrthoDB					Non - Mutable in CDS	0.127	-3.224	0		PBANKA_0401500	Essential	0.16 ± 0.12	5.5523	PBANKA_0401500	Disrupted	nd
PF3D7_0303000	Core	NSF	N-ethylmaleimide-sensitive fusion protein	AlphaFill or EC inhibitor(s) only	False	False	True	False	unclear	confidently essential	dubiously essential	no data	True	16	O77313	5C18[AGS] 7.36/0.15; 3CF1[ADP] 8.05/0.49; 6HD0[ADP] 3.24/0.59; 5DYI[ADP] 3.06/0.65; 1HQC[ADE] 9.54/1.03; 4WW0[ADP] 3.82/1.15; 3CF2[ANP] 7.68/1.52; 1IY0[ANP] 5.35/1.80; 6MCK[JDP] 7.76/3.15; 6P11[SKE] 4.50/4.26; 5ZQM[AGS] 13.89/15.52	5C18	AGS	PHOSPHOTHIOPHOSPHORIC ACID-ADENYLATE ESTER	7.36172	0.150177					3.6.4.6 (Vesicle-fusing ATPase)		Non - Mutable in CDS	0.186	-3.241	0		PBANKA_0401600	Essential	0.27 ± 0.30	3.80036
PF3D7_0303100	Core		CLP1 P-loop domain-containing protein, putative	none	False	False	False	False	unsupported	confidently nonessential	confidently nonessential	confidently essential	True	1	O77314													Mutable in CDS	1	-0.478	6		PBANKA_0401700	Dispensable	0.93 ± 0.10	6.08575	PBANKA_0401700	Disrupted	X
PF3D7_0303200	Core		lipin, putative	EC inhibitor(s) only	False	False	False	True	unclear	confidently essential	dubiously essential	no data	True	4	O77317											3.1.3.4 (Phosphatidate phosphatase)	F-;ATP;GTP;CTP;NEM;SDS;NaF;Mg2+;Mn2+;Zn2+;Ca2+;EDTA;Co2+;Hg2+;Cd2+;PCMB;DMSO;Be2+;more;HgCl2;CuSO4;ZnCl2;FeSO4;RNAi2;shRNA;siRNA;oleate;Na3VO4;ethanol;Insulin;spermine;vanadate;Tween 20;palmitate;linoleate;oleoyl-CoA;oleic acid;thimerosal;propanolol;psychosine;sphingosine;epinephrine;sphinganine;propranolol;Triton X-100;Stearylamine;Phenylglyoxal;sphingomyelin;phosphatidate;chlorpromazine;diacylg…	Non - Mutable in CDS	0.409	-2.458	0		PBANKA_0401800	Essential	0.26 ± 0.34	3.53688
PF3D7_0303300	Core	RPB6	DNA-directed RNA polymerases I, II, and III subunit RPABC2, putative	none	False	False	False	False	clear support	confidently essential	confidently essential	no data	True	0	O77315											2.7.7.6 (DNA-directed RNA polymerase)		Non - Mutable in CDS	0.147	-3.103	0		PBANKA_0401900	Essential	0.29 ± 0.23	4.30512
PF3D7_0303400	Core	DHHC1	palmitoyltransferase DHHC1	AlphaFill or EC inhibitor(s) only	False	False	True	True	clear support	confidently essential	no data	no data	True	17	O97224	7KHM[PKZ] 6.83/0.02; 6BMM[DYD] 6.82/0.13; 4G8L[25A] 4.17/0.28; 5UIJ[TYD] 3.62/0.80; 6BMS[POV] 4.82/0.91; 5UIM[T3Q] 3.56/2.20; 5UIK[T3F] 3.58/2.33; 6BML[PAP] 6.89/4.25; 6BMM[OLB] 6.82/5.61	7KHM	PKZ	Palmitoyl-CoA	6.82521	0.0217152					2.3.1.- (Transferring groups other than amino-acyl groups.);2.3.1.225 (Protein S-acyltransferase)	more;stearoyl-CoA;myristoyl-CoA;2-Bromopalmitate;2-bromo-palmitate;acyl-CoA binding protein	Non - Mutable in CDS	0.127	-3.224	0
PF3D7_0303500	Core		spindle pole body protein, putative	none	False	False	False	False	clear support	confidently essential	confidently essential	no data	True	13	O97225	6H21[UD1] 22.04/0.27; 6H4M[UDP] 22.48/0.29; 6H4M[UD1] 22.50/0.58; 6H4F[FQ8] 22.50/0.63; 1QWZ[ETM] 25.16/0.76; 6H4M[FQ8] 22.51/1.35; 4ARZ[GTP] 28.00/1.95	6H21	UD1	URIDINE-DIPHOSPHATE-N-ACETYLGLUCOSAMINE	22.042	0.269488							Non - Mutable in CDS	0.124	-2.943	0		PBANKA_0402100	Essential	0.11 ± 0.11	5.84625
PF3D7_0303600	Core	Plrx	plasmoredoxin	none	False	False	False	False	unsupported	confidently essential	confidently nonessential	confidently essential	True	0	Q8I224													Non - Mutable in CDS	0.185	-3.715	0		PBANKA_0402200	Dispensable	0.97 ± 0.07	6.76455	PBANKA_0402200	Disrupted	X
PF3D7_0303700	Core	BCKDH-E2	lipoamide acyltransferase component of branched-chain alpha-keto acid dehydrogenase complex	AlphaFill or EC inhibitor(s) only	False	False	True	True	unsupported	confidently nonessential	dubiously nonessential	confidently essential	True	5	O97227	2II3[CAO] 2.13/0.10	2II3	CAO	OXIDIZED COENZYME A	2.13057	0.095467					2.3.1.- (Transferring groups other than amino-acyl groups.);2.3.1.168 (Dihydrolipoyllysine-residue (2-methylpropanoyl)transferase)	CoA;Mg2+;more;arsenite	Mutable in CDS	0.576	-3.123	1		PBANKA_0402300	Slow	0.51 ± 0.13	5.52267	PBANKA_0402300	Disrupted	X
PF3D7_0303800	Core		IBR domain protein, putative	BindingDB orthology or BLAST match	True	False	False	False	unsupported	confidently nonessential	confidently nonessential	confidently essential	True	5	O97226	5N2W[TMO] 17.94/0.72	5N2W	TMO	trimethylamine oxide	17.9388	0.72093	O60260	OrthoDB					Mutable in CDS	0.96	-2.875	1		PBANKA_0402400	Dispensable	0.96 ± 0.16	5.0043	PBANKA_0402400	Disrupted	X
PF3D7_0303900	Core		phosphatidylethanolamine-binding protein, putative	none	False	False	False	False	unsupported	confidently nonessential	no data	no data	True	0	Q9NLB9													Mutable in CDS	0.993	-2.694	1
PF3D7_0304000	Core	IMC1a	inner membrane complex protein 1a, putative	none	False	False	False	False	unsupported	confidently nonessential	confidently nonessential	not confidently essential	True	0	O97228													Mutable in CDS	1	-2.253	1		PBANKA_0907100	Dispensable	0.99 ± 0.17	4.91843	PBANKA_0402600	Mutated	nd
PF3D7_0304100	Core	IMC1e	inner membrane complex protein 1e	none	False	False	False	False	unclear	dubiously essential	no data	confidently essential	True	0	O97229													Non - Mutable in CDS	0.858	-2.319	0						PBANKA_0402700	Tagged	X
PF3D7_0304200	Core	EHD	EH domain-containing protein	AlphaFill or EC inhibitor(s) only	False	False	True	False	unsupported	confidently nonessential	confidently nonessential	confidently essential	True	6	Q9NLB8	5MVF[ADP] 4.94/0.44; 5MTV[AGS] 5.05/1.28; 5IZL[GCP] 9.11/1.35; 5IZM[GNP] 8.29/1.36; 5IZK[GDP] 6.70/1.68	5MVF	ADP	ADENOSINE-5'-DIPHOSPHATE	4.94366	0.444378							Mutable in CDS	0.73	0.766	1		PBANKA_0402800	Dispensable	0.98 ± 0.13	5.52905	PBANKA_0402800	Disrupted	X
PF3D7_0304300	Core		conserved Plasmodium protein, unknown function	none	False	False	False	False	unsupported	confidently nonessential	confidently essential	no data	True	0	O97230													Mutable in CDS	1	0.257	15		PBANKA_0402900	Essential	0.23 ± 0.15	5.23724
PF3D7_0304400	Core	RPL44	60S ribosomal protein L44	none	False	False	False	False	unclear	dubiously essential	no data	no data	True	0	O97231													Non - Mutable in CDS	0.981	-2.234	0	tentative
PF3D7_0304500	Core	GLP1	1-cys-glutaredoxin-like protein-1	AlphaFill or EC inhibitor(s) only	False	False	True	True	unsupported	confidently essential	confidently nonessential	no data	True	5	O97232	2WUL[GSH] 0.71/0.12; 2YAN[GSH] 1.05/0.41	2WUL	GSH	GLUTATHIONE	0.708286	0.122946					1.11.1.15 (Transferred entry: 1.11.1.24);1.8.4.2 (Protein-disulfide reductase (glutathione))	Mg2+;Zn2+;Ca2+;Cu2+;EDTA;H2O2;Hg2+;Ni2+;GSSG;Se2+;more;cysteine;arsenite;glucagon;Oxytoxin;Aprotinin;bacitracin;iodoacetate;Vasopressin;Triton X-100;deoxycholate;lysolecithin;ribonuclease;iodoacetamide;selenium oxide;Insulin analogs;N-ethylmaleimide;phosphatidic acid;Phenylarsine oxide;lysophosphatidylcholine;guanidinium hydrochloride;N-acetyl-L-tyrosine ethyl ester;1,3-Bis(2-chloroethyl)-1-nitro…	Non - Mutable in CDS	0.418	-2.494	0		PBANKA_1219700	Dispensable	1.05 ± 0.07	6.71378
PF3D7_0304600	Core	CSP	circumsporozoite (CS) protein	none	False	False	False	False	unclear	dubiously essential	no data	not confidently essential	True	0	M1V0B0													Non - Mutable in CDS	0.962	-2.132	0	tentative					PBANKA_0403200	Mutated	nd
PF3D7_0304700	Core		conserved Plasmodium protein, unknown function	none	False	False	False	False	unsupported	confidently nonessential	no data	no data	True	0	O97233													Mutable in CDS	1	-0.931	4
PF3D7_0304800	Core		conserved Plasmodium membrane protein, unknown function	none	False	False	False	False	clear support	confidently essential	no data	no data	True	0	O97234													Non - Mutable in CDS	0.14	-2.945	0
PF3D7_0304900	Core		conserved protein, unknown function	none	False	False	False	False	clear support	confidently essential	confidently essential	confidently essential	True	0	Q9NLB6													Non - Mutable in CDS	0.2	-2.864	0		PBANKA_0403400	Slow	0.22 ± 0.11	5.84717	PBANKA_0403400	Disrupted	X
PF3D7_0305000	Core	EF-Ts	elongation factor Ts	none	False	False	False	False	clear support	confidently essential	confidently essential	no data	True	0	O97235													Non - Mutable in CDS	0.154	-2.741	0		PBANKA_0403500	Essential	0.07 ± 0.05	7.26731
PF3D7_0305100	Core		conserved Plasmodium protein, unknown function	none	False	False	False	False	unsupported	confidently nonessential	no data	no data	False															Mutable in CDS	1	-1.219	5
PF3D7_0305200	Core		GRIP domain-containing protein, putative	none	False	False	False	False	unsupported	confidently nonessential	confidently essential	no data	False															Mutable in CDS	1	-0.894	2		PBANKA_0403700	Essential	0.03 ± 0.05	7.4424
PF3D7_0305300	Core		transporter, putative	none	False	False	False	False	unsupported	confidently nonessential	no data	no data	True	0	O97238													Mutable in CDS	1	-1.973	4
PF3D7_0305400	Core		conserved protein, unknown function	none	False	False	False	False	unclear	dubiously essential	confidently essential	no data	True	0	Q9NLB5													Non - Mutable in CDS	0.12	-2.994	0	tentative	PBANKA_0403900	Essential	0.07 ± 0.11	5.85846
PF3D7_0305500	Core		protein dopey homolog, putative	none	False	False	False	False	clear support	confidently essential	no data	no data	False															Non - Mutable in CDS	0.12	-3.068	0
PF3D7_0305600	Core	APE1	DNA-(apurinic or apyrimidinic site) endonuclease	AlphaFill or EC inhibitor(s) only	False	False	True	True	unsupported	confidently essential	confidently nonessential	not confidently essential	True	20	O97240	5WN2[PGA] 4.79/3.99; 2JC5[BCN] 6.90/5.77; 5W31[MBO] 20.03/6.81; 5W2Z[MNB] 20.03/6.96; 5W17[LFA] 20.00/8.17	5WN2	PGA	2-PHOSPHOGLYCOLIC ACID	4.78684	3.98782					3.1.-.- (Acting on ester bonds.);4.2.99.18 (DNA-(apurinic or apyrimidinic site) lyase)	K+;ATP;AMP;KCl;CMP;UMP;P53;Mg2+;Mn2+;Zn2+;Ca2+;Cu2+;EDTA;Co2+;Fe2+;Ni2+;NaCl;Cd2+;Pb2+;dCMP;dTMP;dAMP;dGMP;ATCA;more;HgCl2;MgCl2;E3330;(pA)2;(pA)3;(pA)4;(pA)6;(pA)8;(pA)9;(pU)4;(pU)6;(pU)8;(pU)9;(pC)2;(pC)4;(pC)6;(pC)8;(pC)10;d(pA)2;d(pA)4;d(pA)6;d(pA)8;d(pT)2;d(pT)3;d(pT)4;d(pT)6;d(pT)8;d(pG)2;d(pG)4;d(pG)6;d(pG)8;d(pC)2;d(pC)3;d(pC)5;d(pC)7;d(pC)9;(pA)10;(pU)10;(pA)12;(pA)16;(pC)14;(pU)11;(pU)1…	Non - Mutable in CDS	0.166	-2.904	0		PBANKA_0404100	Dispensable	1.09 ± 0.19	4.67559	PBANKA_0404100	Disrupted	nd
PF3D7_0305700	Core		ubiquitin-conjugating enzyme MMS2, putative	AlphaFill or EC inhibitor(s) only	False	False	True	False	unclear	dubiously essential	dubiously essential	no data	True	10	O97241	4FH1[NHE] 2.22/0.40; 1Z2U[BU3] 4.82/0.92; 4MDK[U94] 3.71/2.90	4FH1	NHE	2-[N-CYCLOHEXYLAMINO]ETHANE SULFONIC ACID;CHES;N-CYCLOHEXYLTAURINE	2.22045	0.403017					6.3.2.19 (Transferred entry: 2.3.2.23, 2.3.2.27 and 6.2.1.45)		Non - Mutable in CDS	0.202	0	0	tentative	PBANKA_0404200	Essential	0.10 ± 0.44	1
PF3D7_0305800	Core		P-loop containing nucleoside triphosphate hydrolase, putative	AlphaFill or EC inhibitor(s) only	False	False	True	True	unsupported	confidently nonessential	confidently nonessential	confidently essential	True	5	O97242	2CDN[ADP] 5.26/0.55; 3TLX[ATP] 6.94/2.24; 1AKY[AP5] 6.08/5.18; 5G40[AMP] 6.86/9.05	2CDN	ADP	ADENOSINE-5'-DIPHOSPHATE	5.26148	0.553512					2.7.4.3 (Adenylate kinase);2.7.4.6 (Nucleoside-diphosphate kinase)	ATP;UDP;AMP;GDP;GMP;V4+;Mg2+;Ca2+;EDTA;NaCl;Urea;cAMP;cGMP;dTDP;DTNB;Ag2+;dCDP;more;MgADP-;Desdanine;8-bromo-IDP;theophylline;ellagic acid;cromoglycate;chromoglycate;p-chloromercuribenzoate;epigallocatechin gallate	Mutable in CDS	1	0.524	5		PBANKA_0404300	Dispensable	0.90 ± 0.16	5.03556	PBANKA_0404300	Disrupted	X
PF3D7_0305900	Core		conserved Plasmodium protein, unknown function	none	False	False	False	False	clear support	confidently essential	no data	no data	True	0	Q9NLB4													Non - Mutable in CDS	0.145	-2.704	0
PF3D7_0306000	Core	QCR8	cytochrome b-c1 complex subunit 8, putative	none	False	False	False	False	unclear	dubiously essential	confidently essential	no data	True	0	Q9NLB3													Non - Mutable in CDS	0.91	-2.849	0	tentative	PBANKA_0404400	Essential	0.05 ± 0.12	5.70417
PF3D7_0306100	Core		conserved Plasmodium protein, unknown function	none	False	False	False	False	clear support	confidently essential	no data	no data	True	2	O97243	6MT9[ATP] 31.60/23.65; 6MV9[ADP] 32.24/39.22; 6MT9[ADP] 31.60/39.41	6MT9	ATP	ADENOSINE-5'-TRIPHOSPHATE	31.6028	23.6521							Non - Mutable in CDS	0.125	-2.924	0
PF3D7_0306200	Core	AHA1	activator of Hsp90 ATPase	none	False	False	False	False	unsupported	confidently nonessential	confidently nonessential	confidently essential	True	10	O97244	2JAT[DCM] 17.04/0.68; 2JAQ[DCP] 16.96/0.68; 5IQG[51G] 17.05/0.68; 5IQE[NMY] 17.21/0.71; 2JAT[POP] 17.04/3.09; 2JAS[DTP] 17.07/3.31; 4ORK[GDP] 16.98/12.88; 5BYL[GCP] 17.25/14.13; 5IQI[GNP] 17.21/14.43	2JAT	DCM	2'-DEOXYCYTIDINE-5'-MONOPHOSPHATE	17.0434	0.675218							Mutable in CDS	0.854	-3.363	1		PBANKA_0404600	Dispensable	0.97 ± 0.12	5.61112	PBANKA_0404600	Disrupted	X
PF3D7_0306300	Core	GRX1	glutaredoxin 1	AlphaFill or EC inhibitor(s) only	False	False	True	True	unsupported	dubiously essential	confidently nonessential	confidently essential	True	15	Q9NLB2	4HJM[MPO] 0.40/0.24; 4RQR[COM] 2.41/0.24; 3RHC[GSH] 2.19/0.24; 4N11[CPT] 0.85/0.28; 4N10[CPT] 0.42/0.33; 4I2U[GSH] 1.39/0.67; 3D5J[GSH] 1.39/0.88; 2WUL[GSH] 2.75/1.01; 2E7P[GSH] 1.81/1.07	4HJM	MPO	3[N-MORPHOLINO]PROPANE SULFONIC ACID	0.404925	0.236051					1.8.4.2 (Protein-disulfide reductase (glutathione))	Mg2+;Zn2+;Ca2+;Cu2+;EDTA;H2O2;Hg2+;Ni2+;GSSG;Se2+;more;cysteine;arsenite;glucagon;Oxytoxin;Aprotinin;bacitracin;iodoacetate;Vasopressin;Triton X-100;deoxycholate;lysolecithin;ribonuclease;iodoacetamide;selenium oxide;Insulin analogs;N-ethylmaleimide;phosphatidic acid;Phenylarsine oxide;lysophosphatidylcholine;guanidinium hydrochloride;N-acetyl-L-tyrosine ethyl ester;1,3-Bis(2-chloroethyl)-1-nitro…	Non - Mutable in CDS	0.134	-3.137	0	tentative	PBANKA_0404700	Dispensable	0.98 ± 0.09	6.28937	PBANKA_0404700	Disrupted	X
PF3D7_0306400	Core		FAD-dependent glycerol-3-phosphate dehydrogenase, putative	AlphaFill or EC inhibitor(s) only	False	False	True	True	unsupported	confidently nonessential	confidently nonessential	confidently essential	True	1	O97245	3DA1[FAD] 2.91/0.57	3DA1	FAD	FLAVIN-ADENINE DINUCLEOTIDE	2.91176	0.565933					1.1.5.3 (Glycerol-3-phosphate dehydrogenase)	FMN;Ag+;NEM;Zn2+;Cu2+;Hg2+;NaCl;PCMB;Urea;DTNB;LiCl;more;K3PO4;Seconal;methanol;acetamide;cisplatin;Digitonin;Al2(SO4)3;adriamycin;(NH4)2MoO4;Chloroquine;Triton X100;deoxycholate;palmitoyl-CoA;metronidazole;Ethacrynic acid;Salicylhydroxamate;phosphoenolpyruvate;1,10-phenanthroline;glycerone phosphate;bathophenanthroline;m-Chlorohydroxamate;D-3-glycerophosphate;Phosphoglycolic acid;D-glycerol phos…	Mutable in CDS	0.988	-2.349	1		PBANKA_0404800	Slow	0.90 ± 0.07	6.59657	PBANKA_0404800	Disrupted	X
PF3D7_0306500	Core	COX6C	cytochrome c oxidase subunit 6c, putative	none	False	False	False	False	clear support	confidently essential	confidently essential	no data	True	0	O97246													Non - Mutable in CDS	0.174	-2.693	0		PBANKA_0404900	Essential	0.08 ± 0.04	7.67056
PF3D7_0306600	Core	ATPTG17	ATP synthase-associated protein, putative	none	False	False	False	False	unsupported	dubiously essential	confidently nonessential	confidently essential	True	0	Q9NLB1													Non - Mutable in CDS	0.119	-3.029	0	tentative	PBANKA_0405000	Dispensable	0.90 ± 0.13	5.41794	PBANKA_0405000	Disrupted	X
PF3D7_0306700	Core	EMC5	ER membrane protein complex subunit 5, putative	none	False	False	False	False	unclear	dubiously essential	confidently essential	no data	True	0	Q9NLB0													Non - Mutable in CDS	0.449	-3.391	0	tentative	PBANKA_0405100	Essential	0.15 ± 0.09	6.26473
PF3D7_0306800	Core	CCT2	T-complex protein 1 subunit beta	AlphaFill or EC inhibitor(s) only	False	False	True	False	clear support	confidently essential	confidently essential	no data	True	15	O97247	1Q3Q[ANP] 2.16/0.74; 1Q3S[ADP] 2.30/0.97	1Q3Q	ANP	PHOSPHOAMINOPHOSPHONIC ACID-ADENYLATE ESTER	2.15859	0.737007							Non - Mutable in CDS	0.191	-2.7	0		PBANKA_0405200	Essential	0.15 ± 0.23	4.35495
PF3D7_0306900	Core		40S ribosomal protein S23, putative	AlphaFill or EC inhibitor(s) only	False	False	True	False	unclear	dubiously essential	confidently essential	no data	True	21	O97248	4AQY[AM2] 4.60/0.08; 4DR3[SRY] 4.54/0.10; 4LF7[PAR] 4.53/0.94; 1FJG[SRY] 4.56/1.11; 4DV1[SRY] 4.52/1.19; 4DR2[PAR] 4.52/1.52; 4JI1[SRY] 5.22/4.16	4AQY	AM2	4-O-(3ALPHA-AMINO-6ALPHA-((4-AMINO-4-DEOXY-ALPHA-D-GLUCOPYRANOSYL)OXY)-2,3,4,5ABETA,6,7,8,8AALPHA-OCTAHYDRO-8BETA-HYDROXY-7BETA-(METHYLAMINO)PYRANO(3,2-B)PYRAN-2ALPHA-YL)-2-DEOXY-D-STREPTAMINE;NEBRAMYCIN II;APRAMYCIN	4.60091	0.0791776							Non - Mutable in CDS	0.139	-2.925	0	tentative	PBANKA_0405300	Essential	0.05 ± 0.10	5.93729
PF3D7_0307100	Core	RPS12	40S ribosomal protein S12, putative	none	False	False	False	False	unclear	dubiously essential	confidently essential	no data	True	4	O97249													Non - Mutable in CDS	0.474	-2.312	0	tentative	PBANKA_0405400	Essential	0.08 ± 0.10	6.00917
PF3D7_0307200	Core		60S ribosomal protein L7, putative	none	False	False	False	False	clear support	confidently essential	no data	no data	True	0	O97250													Non - Mutable in CDS	0.137	-3.165	0
PF3D7_0307300	Core	EB1	end-binding protein 1	none	False	False	False	False	unsupported	confidently nonessential	confidently nonessential	not confidently essential	True	2	O97251													Mutable in CDS	1	-1.844	2		PBANKA_0405600	Dispensable	1.02 ± 0.11	5.82664	PBANKA_0405600	Tagged	nd
PF3D7_0307400	Core	ClpP	ATP-dependent Clp protease proteolytic subunit	BindingDB orthology or BLAST match	True	False	True	True	clear support	confidently essential	no data	no data	True	30	O97252	6PMD[SHV] 0.85/0.04; 5VZ2[9TS] 0.78/0.05; 5W18[9V7] 0.84/0.05; 5DL1[5C2] 1.84/0.09; 3KTI[NHE] 0.66/0.14; 6NAH[OCA] 0.95/0.18; 5DKP[OTT] 1.17/0.18; 6W9T[KHS] 1.41/0.21; 6CFD[EZA] 0.89/0.32; 3TT7[DFP] 0.62/0.33; 6NB1[KHS] 2.23/0.36; 6L3X[E4U] 1.48/0.41; 6HWM[BO2] 1.12/0.41; 6N80[JT7] 0.87/0.43; 6L40[FN3] 0.81/0.43; 2FZS[CMQ] 0.65/0.54	6PMD	SHV	HEPTANOIC ACID	0.852834	0.0376027	P0A6G7,Q16740	OrthoDB,OrthoMCL			3.4.21.92 (Endopeptidase Clp)	NEM;Mg2+;ClpS;more;Neohydrin;cyclomarin;rufomycin I;CAANDENYALAA;kappa-casein;phosphoarginine;CAANDENYALAA-NH2;Xaa-Tyr-Leu-Tyr-Trp;High salt concentrations;diisopropylfluorophosphate;diisopropyl fluorophosphate;fluorosulfonylbenzoyladenosine;3-butyl-4-(pent-4-ynyl)oxetan-2-one;Succinyl-Leu-Tyr 4-methylcoumarin 7-amide;3-(non-8-ynyl)-4-(pent-4-ynyl)oxetan-2-one;3-(4-methoxyphenyl)-4-(pent-4-ynyl)o…	Non - Mutable in CDS	0.12	-3.078	0
PF3D7_0307500	Core	SKA2	spindle and kinetochore-associated protein 2, putative	none	False	False	False	False	clear support	confidently essential	no data	confidently essential	True	0	O97253													Non - Mutable in CDS	0.12	-2.971	0						PBANKA_0405800	Tagged	X
PF3D7_0307600	Core		conserved Plasmodium protein, unknown function	none	False	False	False	False	unsupported	confidently nonessential	confidently nonessential	confidently essential	True	0	O97254													Mutable in CDS	0.923	-1.227	1		PBANKA_0405900	Dispensable	0.91 ± 0.13	5.49689	PBANKA_0405900	Disrupted	X
PF3D7_0307700	Core	AKIT10	apicomplexan kinetochore protein 10, putative	BindingDB orthology or BLAST match	False	True	False	False	clear support	confidently essential	confidently essential	confidently essential	True	0	O97255									P01042	0.058			Non - Mutable in CDS	0.776	-2.472	0		PBANKA_0406000	Essential	0.23 ± 0.16	4.99974	PBANKA_0406000	Tagged	X
PF3D7_0307800	Core		PDZ domain-containing protein, putative	none	False	False	False	False	clear support	confidently essential	no data	no data	True	0	O77318													Non - Mutable in CDS	0.152	-2.753	0
PF3D7_0307900	Core		conserved Plasmodium protein, unknown function	none	False	False	False	False	unsupported	confidently nonessential	no data	confidently essential	False															Mutable in CDS	1	-1.196	24						PBANKA_0406200	Disrupted	X
PF3D7_0308000	Core		DNA polymerase delta small subunit, putative	EC inhibitor(s) only	False	False	False	True	unclear	confidently essential	no data	not confidently essential	True	1	O77321											2.7.7.7 (DNA-directed DNA polymerase)	K+;KCl;Li+;Mg2+;Mn2+;Zn2+;Ca2+;EDTA;NaCl;NH4+;dATP;Salt;more;RecA;NH4Cl;ddTTP;MK886;Uracil;alliin;sucrose;ethanol;Allicin;ara-ATP;Ara-CTP;muconin;mucocin;aptamer;glycerol;daidzein;acrolein;catalpol;phosphate;(NH4)2SO4;pyranicin;Oosporein;jimenezin;bakuchiol;vitamin K3;flavonoids;untenone A;NSC-666715;rhodanines;diphosphate;iodoacetate;sphingosine;resveratrol;aphidicolin;gemcitabine;pyragonicin;cl…	Non - Mutable in CDS	0.129	-2.834	0						PY17X_0408600	Tagged	nd
PF3D7_0308100	Core		zinc finger protein, putative	none	False	False	False	False	unsupported	confidently nonessential	no data	no data	True	0	O77322													Mutable in CDS	1	0.095	3
PF3D7_0308200	Core	CCT7	T-complex protein 1 subunit eta	AlphaFill or EC inhibitor(s) only	False	False	True	False	unclear	confidently essential	dubiously essential	no data	True	18	O77323	1Q3Q[ANP] 2.76/0.67; 3KO1[ADP] 3.09/1.11; 4PKO[ADP] 5.32/3.18	1Q3Q	ANP	PHOSPHOAMINOPHOSPHONIC ACID-ADENYLATE ESTER	2.7603	0.674084							Non - Mutable in CDS	0.134	-3.235	0		PBANKA_0406500	Essential	0.10 ± nan	1
PF3D7_0308300	Core	PIC4	PhIL1-interacting candidate PIC4	none	False	False	False	False	clear support	confidently essential	no data	no data	True	0	O77324													Non - Mutable in CDS	0.122	-2.985	0
PF3D7_0308500	Core		activator of Hsp90 ATPase, putative	none	False	False	False	False	unsupported	dubiously essential	confidently nonessential	confidently essential	True	1	O97256	3EN3[KAI] 14.82/3.57	3EN3	KAI	KAINATE;3-(CARBOXYMETHYL)-4-ISOPROPENYLPROLINE	14.8223	3.57385							Non - Mutable in CDS	0.46	-2.208	0	tentative	PBANKA_0406700	Slow	0.87 ± 0.10	6.0849	PBANKA_0406700	Disrupted	X
PF3D7_0308600	Core	PRPF19	pre-mRNA-processing factor 19, putative	BindingDB orthology or BLAST match	True	True	True	True	clear support	confidently essential	confidently essential	no data	True	10	O77325	1A0R[FAR] 3.26/1.40; 4GM3[ALQ] 6.85/4.35	1A0R	FAR	FARNESYL	3.25996	1.40284	P32523	OrthoDB,OrthoMCL	P32523	1.57e-18	2.3.2.27 (RING-type E3 ubiquitin transferase)	EDTA;As3+;DTPA;more;MLN4924;RAPTA-C;RAPTA-T;RAPTA-EA1	Non - Mutable in CDS	0.145	-2.928	0		PBANKA_0406800	Essential	0.12 ± 0.18	4.84108
PF3D7_0308700	Core		conserved protein, unknown function	none	False	False	False	False	clear support	confidently essential	confidently essential	no data	True	3	O77326													Non - Mutable in CDS	0.121	-2.862	0		PBANKA_0406900	Essential	0.11 ± 0.11	5.85015
PF3D7_0308800	Core		conserved protein, unknown function	none	False	False	False	False	unclear	dubiously essential	no data	no data	True	0	Q9NLA9													Non - Mutable in CDS	0.519	-2.639	0	tentative
PF3D7_0308900	Core	SF3B1	splicing factor 3B subunit 1, putative	none	False	False	False	False	unclear	confidently essential	dubiously essential	no data	True	0	O77327													Non - Mutable in CDS	0.12	-2.922	0		PBANKA_0407100	Essential	0.27 ± 0.47	2.88732
PF3D7_0309000	Core	YVH1	dual specificity protein phosphatase	AlphaFill or EC inhibitor(s) only	False	False	True	True	clear support	confidently essential	confidently essential	confidently essential	True	6	O77334	4WOH[4NP] 0.90/0.42	4WOH	4NP	4-NITROPHENYL PHOSPHATE	0.895951	0.423384					3.1.3.16 (Protein-serine/threonine phosphatase);3.1.3.48 (Protein-tyrosine-phosphatase)	F-;ATP;ADP;UDP;AMP;GTP;UTP;UMP;NaF;V3+;I-2;I-1;Zn2+;Ca2+;Cu2+;EDTA;H2O2;Co2+;Fe2+;Hg2+;Ni2+;NaCl;Fe3+;Urea;EGTA;cAMP;Cr2+;Pd2+;Sc3+;Yb3+;more;Rcn1;NADPH;MgCl2;CaCl2;MnCl2;ZnSO4;NaNO3;FK506;AlF4-;BeF3-;DSCR1;Na2SO4;NaHCO3;A23187;CPI-17;citrate;heparin;histone;Diamide;NaH2PO4;Na2HPO4;Na4P2O7;Na2P2O7;gelatin;spermine;vanadate;L-malate;Tartrate;FR225659;FR253761;FR259383;DARPP-32;phosphate;glutamate;…	Non - Mutable in CDS	0.13	-2.824	0		PBANKA_0407200	Slow	0.36 ± 0.16	5.07493	PBANKA_0407200	Disrupted	X
PF3D7_0309100	Core	OMD	OMD protein, putative	none	False	False	False	False	unsupported	dubiously essential	confidently nonessential	not confidently essential	True	0	Q9NLA8													Non - Mutable in CDS	1	0	0	tentative	PBANKA_0407300	Dispensable	1.06 ± 0.13	5.39609	PBANKA_0407300	Tagged	nd
PF3D7_0309200	Core	ARK2	aurora-related kinase ARK2, putative	AlphaFill or EC inhibitor(s) only	False	False	True	True	unclear	confidently essential	dubiously essential	no data	True	27	O77328	2WQE[ADP] 1.73/0.29; 4DEE[ADP] 2.35/0.55; 4I5M[R78] 2.41/0.56; 5OBR[SKE] 1.67/0.63; 4O0S[ADN] 2.30/0.68; 7F3G[RXT] 4.79/0.79; 6VPM[AMP] 5.89/0.83; 7ZTL[BCN] 1.57/0.90; 6XKA[COA] 6.31/1.20; 4MVF[STU] 4.08/1.37; 6VPH[DTD] 6.28/1.42; 6VPJ[ANP] 5.33/1.80; 6I2U[COA] 2.48/1.93; 6GR9[VX6] 2.03/2.23; 4C2W[ANP] 2.18/2.26	2WQE	ADP	ADENOSINE-5'-DIPHOSPHATE	1.73239	0.289515					2.7.11.1 (Non-specific serine/threonine protein kinase)	ATP;KCl;DTT;P53;DRB;H-7;Mg2+;Mn2+;Ca2+;EDTA;Co2+;NaCl;TBCA;more;KN-93;K252a;CKI-7;LAALS;TAACS;TAALD;TAALE;FAALS;EmbR2;YM024;emodin;K-252a;NU6027;PIK-75;MK2206;VE-821;VE-822;heparin;AMP-PNP;lithium;harmine;MLN8054;CX-4945;Torin 2;spermine;luteolin;apigenin;LY294002;Caffeine;SB203580;Baicalin;Su-11248;PF670462;KU-55933;KU-60019;CP466722;KU-59403;AZD-6738;genistein;tamoxifen;erlotinib;Ly-294002;gefi…	Non - Mutable in CDS	0.199	-2.77	0		PBANKA_0407400	Essential	0.10 ± 1.02	1	PBANKA_0407400	Tagged	nt
PF3D7_0309300	Core		N2227-like protein, putative	AlphaFill or EC inhibitor(s) only	False	False	True	False	unsupported	confidently nonessential	dubiously nonessential	confidently essential	True	6	O77329	5YF0[SAM] 1.47/0.42; 5YF1[SFG] 1.48/0.49; 5YF2[SAH] 1.51/0.53	5YF0	SAM	S-ADENOSYLMETHIONINE	1.46745	0.424323					2.1.1.22 (Carnosine N-methyltransferase)		Mutable in CDS	1	-0.694	3		PBANKA_0407500	Slow	0.66 ± 0.07	6.6264	PBANKA_0407500	Disrupted	X
PF3D7_0309500	Core	AS	asparagine synthetase [glutamine-hydrolyzing], putative	BindingDB orthology or BLAST match	True	True	False	True	unsupported	confidently nonessential	dubiously nonessential	confidently essential	True	1	O77330							P08243	OrthoDB	P08243	5.05e-97	6.3.5.4 (Asparagine synthase (glutamine-hydrolyzing))	ATP;ADP;AMP;GTP;GDP;CTP;UTP;NEM;CMP;UMP;Cl-;Li+;GMP;ITP;IMP;Glu;Arg;Gln;Trp;Asn;Zn2+;Ca2+;Cu2+;Sr2+;Sn2+;more;AMP-PNP;8-N3ATP;pyruvate;glutamate;azaserine;Maleimide;mupirocin;Albizzine;Gly-L-Asn;asparagine;diphosphate;L-glutamate;DL-homo-Gln;oxaloacetate;L-asparagine;L-Malic acid;phosmidosine;iodoacetamide;Phthalic acid;N-ethyl-L-Asn;2-oxoglutarate;O-acetylserine;N-acetyl-L-Gln;N-Methyl-L-Asn;D-A…	Mutable in CDS	1	-2.521	2		PBANKA_0407600	Slow	0.64 ± 0.09	6.21013	PBANKA_0407600	Disrupted	X
PF3D7_0309600	Core	PfP2	60S acidic ribosomal protein P2	none	False	False	False	False	unclear	dubiously essential	confidently essential	no data	True	0	O00806													Non - Mutable in CDS	0.132	-3.225	0	tentative	PBANKA_0407700	Essential	0.02 ± 0.04	8.07707
PF3D7_0309700	Core	SBP2	SECIS-binding protein 2, putative	none	False	False	False	False	unsupported	confidently nonessential	confidently nonessential	confidently essential	True	0	O77331													Mutable in CDS	1	0.173	3		PBANKA_0407800	Dispensable	0.93 ± 0.13	5.52074	PBANKA_0407800	Disrupted	X
PF3D7_0309800	Core	YTH2	YTH domain-containing protein 2	BindingDB orthology or BLAST match	False	True	True	False	clear support	confidently essential	confidently essential	no data	True	8	O77335	7NJC[TOE] 2.44/0.13; 7PCU[9JT] 1.72/1.40; 6ZD5[6MD] 3.01/3.91	7NJC	TOE	2-[2-(2-METHOXY-ETHOXY)-ETHOXY]-ETHOXYL	2.44098	0.129193			Q9Y5A9,Q9BYJ9	9.92e-14			Non - Mutable in CDS	0.281	-2.656	0		PBANKA_0407900	Essential	0.19 ± 0.15	5.22906
PF3D7_0309900	Core		conserved Plasmodium protein, unknown function	none	False	False	False	False	unsupported	confidently nonessential	no data	no data	True	3	O77332	3CLV[GDP] 17.15/9.80	3CLV	GDP	GUANOSINE-5'-DIPHOSPHATE	17.1519	9.79807							Mutable in CDS	1	-0.484	9
PF3D7_0310000	Core		50S ribosomal protein L9, apicoplast, putative	none	False	False	False	False	clear support	confidently essential	confidently essential	no data	True	0	Q9NLA7													Non - Mutable in CDS	0.137	-2.751	0		PBANKA_0408100	Essential	0.12 ± 0.08	6.55701
PF3D7_0310100	Core	CDPK3	calcium-dependent protein kinase 3	BindingDB orthology or BLAST match	True	True	True	True	unsupported	confidently nonessential	confidently essential	not confidently essential	True	42	Q9NJU9	2VZ6[PGO] 2.06/0.09; 3BQR[PGO] 6.83/0.27; 3A2C[PDY] 5.81/0.44; 7CCW[STL] 2.45/0.64; 7CCV[PIT] 2.46/0.68; 3IGO[SRT] 5.58/0.68; 2J90[IZA] 6.76/0.70; 5AUW[QUE] 2.43/0.75; 7CCU[STL] 2.41/0.75; 5AUU[LU2] 2.44/0.75; 4YSJ[ADP] 3.71/0.80; 5AUV[AGI] 2.44/0.83; 5AUX[KMP] 2.44/0.83; 7F3G[RXT] 5.35/0.84; 4YUQ[KS1] 3.86/0.89; 3LIJ[ANP] 2.70/0.91; 6X5G[BCN] 1.68/0.93; 5AUT[2AN] 2.48/1.01; 5AUZ[GEN] 2.45/1.03; …	2VZ6	PGO	S-1,2-PROPANEDIOL	2.05608	0.0870452	Q5CTY5,Q8IBS5	HOGENOM,OrthoDB	Q6S4W0	6.15e-128	2.7.11.17 (Calcium/calmodulin-dependent protein kinase)	NO;ADP;GTP;W-7;W13;AIP;Ca2+;EDTA;EGTA;DTNB;KN93;KN62;W-13;more;KN-93;KN-62;K252a;AC3-I;CN-21;PEP-19;PMCA4b;heparin;STO-609;CaMKIIN;curcumin;imatinib;BAPTA-AM;CaM-KIIN;quercetin;Chloroquine;huperzine A;peptide AIP;AIP peptide;staurosporine;Calmidazolium;2-Aminopurine;peptide AC3-I;AC3-I peptide;CaMK-II-Ntide;Phosphatase 2A;Trifluoperazine;CaMKI (294-321);CaMK phosphatase;CaMKII (273-302);CaMKII (2…	Mutable in CDS	1	-3.018	2		PBANKA_1351500	Essential	0.24 ± 0.22	4.3909	PBANKA_0408200	Disrupted	nd
PF3D7_0310200	Core		phd finger protein, putative	none	False	False	False	False	unsupported	confidently nonessential	no data	confidently essential	False															Mutable in CDS	1	-2.583	5						PBANKA_0408300	Disrupted	X
PF3D7_0310300	Core		phosphoglycerate mutase, putative	EC inhibitor(s) only	False	False	False	True	unsupported	confidently nonessential	confidently nonessential	confidently essential	True	4	C0H469	3FI8[OPE] 20.76/0.44; 6DSR[U5P] 18.57/0.74; 3FI8[ADP] 20.76/4.92	3FI8	OPE	PHOSPHORIC ACID MONO-(2-AMINO-ETHYL) ESTER;COLAMINE PHOSPHORIC ACID	20.7597	0.435635					5.4.2.11 (Phosphoglycerate mutase (2,3-diphosphoglycerate-dependent))	MJE3;more;vanadate;PGMI-004A;gemcitabine;metavanadate;tetrathionate;Alizarin Red S;2,3-Butanedione;diethyldicarbonate;Sodium metavanadate;benzene hexacarboxylate;epigallocatechin gallate;Trinitrobenzenesulfonate;Inositol hexakisphosphate;N-bromoacetylethanolamine;benzene-1,2,4-tricarboxylate;benzene-1,2,3-tricarboxylate;benzene-1,3,5-tricarboxylate;benzene-1,2,4,5-tetracarboxylate;N-(1,8-dihydrox…	Mutable in CDS	1	0.153	5		PBANKA_0408400	Dispensable	1.07 ± 0.15	5.23175	PBANKA_0408400	Disrupted	X
PF3D7_0310400	Core	PIESP1	parasite-infected erythrocyte surface protein	none	False	False	False	False	clear support	confidently essential	no data	no data	True	7	O77361	6KPR[UMP] 20.42/0.14; 6JWT[AMP] 23.72/1.75; 6KCL[ATP] 26.25/2.19; 6JWR[AMP] 24.01/2.32; 6JWQ[AMP] 24.96/2.87; 6JWQ[ATP] 24.97/2.88; 6JWR[PH2] 24.01/14.76	6KPR	UMP	2'-DEOXYURIDINE 5'-MONOPHOSPHATE;DUMP	20.4164	0.140711							Non - Mutable in CDS	0.192	-2.732	0
PF3D7_0310500	Core	DHX57	ATP-dependent RNA helicase DHX57, putative	AlphaFill or EC inhibitor(s) only	False	False	True	True	unsupported	confidently nonessential	no data	no data	True	21	O77360	5D0U[ADP] 1.94/0.40; 8SZS[GDP] 3.25/0.49; 5JPT[CDP] 2.20/0.50; 5I8Q[ANP] 2.16/0.54; 6UP3[ANP] 2.50/0.81; 6ZM2[MPO] 2.27/1.54; 6ZM2[PGO] 2.42/1.59; 5LTA[ADP] 2.02/1.69; 8BNX[ANP] 19.76/9.22	5D0U	ADP	ADENOSINE-5'-DIPHOSPHATE	1.94426	0.402452					3.6.4.13 (RNA helicase)	ATP;ADP;UDP;AMP;GTP;GDP;UTP;KCl;NEM;CDP;ITP;TDP;Cu2+;EDTA;Fe2+;Hg2+;PCMB;dATP;more;3'-dATP;2'-dATP;AMP-PNP;ara-ATP;2'-dGTP;3'-dGTP;2'-dTTP;3'-dUTP;N1-O-ATP;EWS-FLI1;poly(A)4;poly(A)6;poly(A)8;N1-OH-ITP;poly(A)10;poly(C)10;poly(G)10;poly(U)10;6-thio-GTP;8-bromo-ATP;2',3'-ddATP;ATP-gamma-S;2-amino-ATP;2',3'-ddGTP;2',3'-ddTTP;poly(X) RNA;2'-deoxy-ATP;2'-deoxy-GTP;3'-deoxy-ATP;7-methyl-GTP;Prp8 prote…	Mutable in CDS	0.979	-2.667	1
PF3D7_0310600	Core	EIF3K	eukaryotic translation initiation factor 3 subunit K, putative	none	False	False	False	False	unsupported	confidently essential	confidently nonessential	confidently essential	True	0	Q9NFE6													Non - Mutable in CDS	0.211	-3.232	0		PBANKA_0408600	Slow	0.81 ± 0.10	5.96462	PBANKA_0408600	Disrupted	X
PF3D7_0310700	Core	TRAPPC4	trafficking protein particle complex subunit 4, putative	none	False	False	False	False	unclear	dubiously essential	no data	no data	True	0	O77358													Non - Mutable in CDS	0.133	-2.731	0	tentative
PF3D7_0310800	Core		conserved Plasmodium protein, unknown function	none	False	False	False	False	unclear	dubiously essential	no data	no data	True	0	O77359													Non - Mutable in CDS	0.138	-3.06	0	tentative
PF3D7_0310900	Core		conserved Plasmodium protein, unknown function	none	False	False	False	False	clear support	confidently essential	no data	no data	True	1	O77357	7WM6[SAH] 21.24/18.35	7WM6	SAH	S-ADENOSYL-L-HOMOCYSTEINE	21.2385	18.3484							Non - Mutable in CDS	0.191	-2.707	0
PF3D7_0311000	Core		conserved Plasmodium protein, unknown function	none	False	False	False	False	clear support	confidently essential	no data	no data	True	0	O77356													Non - Mutable in CDS	0.123	-3.032	0
PF3D7_0311100	Core		pre-mRNA splicing factor, putative	none	False	False	False	False	unsupported	confidently nonessential	dubiously nonessential	confidently essential	True	0	O77355													Mutable in CDS	1	-2.076	1		PBANKA_0409100	Slow	0.55 ± 0.27	3.98359	PBANKA_0409100	Disrupted	X
PF3D7_0311200	Core		valine--tRNA ligase, putative	EC inhibitor(s) only	False	False	False	True	clear support	confidently essential	confidently essential	no data	True	0	O77354											6.1.1.9 (Valine--tRNA ligase)	KCl;Mg2+;more;arsenite;tRNAVal(-CCA);Thr-tRNAValC76;tRNAVal(-ACCA);L-Penicillamine;1,10-phenanthroline;S-adenosylhomocysteine;p-hydroxymercuribenzoate;DL-2-amino-3-chlorobutyrate;D-allo-2-Amino-3-chlorobutyrate;pyridoxal 5'-triphospho-5'-adenosine	Non - Mutable in CDS	0.12	-2.924	0		PBANKA_0409200	Essential	0.08 ± 0.07	6.76387
PF3D7_0311300	Core		phosphatidylinositol 3- and 4-kinase, putative	AlphaFill or EC inhibitor(s) only	False	False	True	True	unclear	confidently essential	dubiously nonessential	confidently essential	True	2	O77353	4WTV[ATP] 4.63/0.60; 4HNE[ADP] 5.94/0.84	4WTV	ATP	ADENOSINE-5'-TRIPHOSPHATE	4.62665	0.600084					2.7.1.137 (Phosphatidylinositol 3-kinase);2.7.1.67 (1-phosphatidylinositol 4-kinase)	K+;F-;ATP;ADP;AMP;GTP;GDP;Na+;CTP;UTP;KCl;NEM;SDS;Li+;GMP;CDP;NaF;MES;PAO;Mg2+;Mn2+;Ca2+;Cu2+;Co2+;Fe2+;Hg2+;Ni2+;NaCl;PCMB;cAMP;La3+;MI14;more;HgCl2;PIK93;Cpd 6;5'-AMP;MgADP-;orobol;KDU691;BQR695;Cutsum;heparin;3'-dATP;2'-dATP;MDL-860;LY294002;Caffeine;BRD73842;phosphate;adenosine;quercetin;guanosine;ATPgammaS;Lubrol Px;Ly-294002;inosithin;MMV390048;Wortmannin;Formycin A;artesunate;NVP-BGT226;io…	Non - Mutable in CDS	0.134	-2.974	0		PBANKA_0409300	Slow	0.64 ± 0.25	4.16111	PBANKA_0409300	Disrupted	X
PF3D7_0311400	Core	PKRP	kinase-related protein PKRP, putative	AlphaFill or EC inhibitor(s) only	False	False	True	True	unsupported	confidently nonessential	confidently nonessential	confidently essential	True	31	O77365	7XZQ[BU1] 5.50/0.21; 2RKU[TAR] 2.55/0.25; 2RKU[SRT] 2.55/0.58; 6VPM[AMP] 5.57/0.58; 4O0W[ADN] 2.77/0.65; 2RKU[R78] 2.55/0.70; 4CZU[CPS] 7.71/0.82; 4CZT[CPS] 7.71/0.96; 3Q5I[ANP] 9.46/1.08; 6VPH[DTD] 7.26/1.51; 4YSJ[ADP] 6.96/1.82; 4YUQ[KS1] 6.97/2.02; 4IFG[1E8] 7.54/2.46; 4C2W[ANP] 4.12/2.62; 4BFM[ANP] 5.35/4.22; 6GR9[VX6] 4.57/4.75; 6JOL[STI] 7.00/6.07; 6G76[ANP] 6.27/10.91	7XZQ	BU1	1,4-BUTANEDIOL	5.50352	0.206231					2.7.11.1 (Non-specific serine/threonine protein kinase)	ATP;KCl;DTT;P53;DRB;H-7;Mg2+;Mn2+;Ca2+;EDTA;Co2+;NaCl;TBCA;more;KN-93;K252a;CKI-7;LAALS;TAACS;TAALD;TAALE;FAALS;EmbR2;YM024;emodin;K-252a;NU6027;PIK-75;MK2206;VE-821;VE-822;heparin;AMP-PNP;lithium;harmine;MLN8054;CX-4945;Torin 2;spermine;luteolin;apigenin;LY294002;Caffeine;SB203580;Baicalin;Su-11248;PF670462;KU-55933;KU-60019;CP466722;KU-59403;AZD-6738;genistein;tamoxifen;erlotinib;Ly-294002;gefi…	Mutable in CDS	1	-2.03	4		PBANKA_0409400	Dispensable	0.91 ± 0.17	4.93839	PBANKA_0409400	Disrupted	X
PF3D7_0311500	Core		conserved protein, unknown function	none	False	False	False	False	unsupported	confidently nonessential	confidently nonessential	confidently essential	True	0	Q9NFE5													Mutable in CDS	0.754	0.908	1		PBANKA_0409500	Dispensable	0.97 ± 0.15	5.21509	PBANKA_0409500	Disrupted	X
PF3D7_0311600	Core	OST1	dolichyl-diphosphooligosaccharide--protein glycosyltransferase subunit OST1, putative	BindingDB orthology or BLAST match	True	False	False	True	clear support	confidently essential	confidently essential	no data	True	10	O77351	6JWW[PH2] 16.04/0.61; 3JQP[A2P] 17.73/0.83; 7WR3[NCA] 24.47/0.92; 6JWV[PH2] 21.86/4.17; 6KCM[ATP] 22.02/6.92; 6KCK[APC] 21.83/8.23; 6JWV[ATP] 21.86/8.25; 6JWZ[AMP] 21.92/8.47	6JWW	PH2	2-AMINO-6-HYDROXYMETHYL-7,8-DIHYDRO-3H-PTERIDIN-4-ONE	16.0406	0.608971	P41543	OrthoDB,OrthoMCL			2.4.99.18 (Dolichyl-diphosphooligosaccharide--protein glycotransferase)	Mg2+;Zn2+;Ca2+;Cu2+;EDTA;RNAi;Digitonin;octylglucoside;N-benzoyl-Asn-Leu-Thr;N-octanoyl-Asn-Leu-Thr;N-t-butoxycarbonyl-Asn-Leu-Thr;Arg-Asn-Gly-(Gly-allyl)-Ala-Val-methyl ester;Arg-Asn-Gly-(Gly-vinyl)-Ala-Val-methyl ester;Arg-Asn-Gly-(Gly-allylepoxide)-Ala-Val-methyl ester;N-dinitrobenzoyl-Arg-Asn-Ala-epoxyethylglycine-Ala-Val;Arg-Asn-Gly-(Gly-epoxyethylglycine)-Ala-Val-methylester;L-threoninamide…	Non - Mutable in CDS	0.136	-3.075	0		PBANKA_0409600	Essential	0.10 ± 0.07	6.63502
PF3D7_0311700	Core	PM6	plasmepsin VI	BindingDB orthology or BLAST match	True	False	True	True	unsupported	confidently nonessential	confidently nonessential	not confidently essential	True	22	O77350	3FV3[IVA] 5.32/0.40; 7VE0[CPS] 4.42/0.92; 6XD2[017] 3.18/3.23; 6XCT[478] 3.06/3.42; 7VE2[AB1] 4.27/3.60; 3FNT[IVA] 4.25/3.82; 5YIC[CPS] 4.38/7.15; 5YID[CPS] 4.39/7.20	3FV3	IVA	ISOVALERIC ACID	5.31767	0.400036	O60989,Q8IM16	HOGENOM			3.4.23.- (Aspartic endopeptidases.)	I2;YY;K+;KCN;Na+;SDS;IAA;NBS;DAN;EDTA;NaCl;E-64;more;PI-3;Urea;DMSO;H-77;PCMB;Mn2+;Zn2+;Hg2+;Fe3+;NaN3;TLCK;morin;HgCl2;CuCl2;CoSO4;H-261;FK906;CH-66;H-189;H-142;H-141;BW-175;CI-992;S-2864;CI 992;Trp-Gly;ES 6864;ES-8891;BW 633C;ES 1005;H-77-77;A 62198;A 65317;A 74273;bestatin;luteolin;apigenin;daidzein;peptides;pefabloc;zankiren;SR 42128;SQ 33800;ditekren;SR 43845;YM-21095;YM-26365;GR 70982;U-621…	Mutable in CDS	1	-0.936	2		PBANKA_1034400	Slow	0.67 ± 0.01	10	PBANKA_0409700	Disrupted	nd
PF3D7_0311800	Core		ATP synthase F0 subunit d-like protein, putative	none	False	False	False	False	unsupported	confidently essential	confidently nonessential	confidently essential	True	0	O77349													Non - Mutable in CDS	0.12	-3.078	0		PBANKA_0409800	Slow	0.83 ± 0.13	5.47195	PBANKA_0409800	Disrupted	X
PF3D7_0311900	Core		heptatricopeptide repeat-containing protein, putative	none	False	False	False	False	clear support	confidently essential	no data	no data	True	3	O77348	1WPC[ACI] 12.62/0.04	1WPC	ACI	6-AMINO-4-HYDROXYMETHYL-CYCLOHEX-4-ENE-1,2,3-TRIOL	12.6248	0.0356695							Non - Mutable in CDS	0.12	-3.078	0
PF3D7_0312000	Core		HTH domain-containing protein, putative	none	False	False	False	False	unclear	dubiously essential	confidently essential	no data	True	0	Q9NFE4													Non - Mutable in CDS	0.411	-2.236	0	tentative	PBANKA_0410000	Essential	0.11 ± 0.06	6.97715
PF3D7_0312100	Core		E3 ubiquitin-protein ligase	EC inhibitor(s) only	False	False	False	True	unsupported	confidently essential	confidently nonessential	confidently essential	True	1	O77347											2.3.2.27 (RING-type E3 ubiquitin transferase);6.2.1.45 (E1 ubiquitin-activating enzyme);6.3.2.19 (Transferred entry: 2.3.2.23, 2.3.2.27 and 6.2.1.45)	LMO2;more;PYR-41;AtMUB3;largazole;trichostatin A;ginsenoside Re;ginsenoside Rg1;[ubiquitin carrier protein Ubc4]-L-cysteine;5'-[[(L-cysteinylglycylglycyl)sulfamoyl]amino]-5'-deoxyadenosine;1-(3-chloro-4-fluorophenyl)-4-[(5-nitro-2-furyl)methylene]-3,5-pyrazolidinedione;4[4-(5-nitro-furan-2-ylmethylene)-3,5-dioxo-pyrazolidin-1-yl]-benzoic acid ethyl ester;(5R,8S)-11-ethenyl-5-methyl-8-(propan-2-yl…	Non - Mutable in CDS	0.169	-2.759	0		PBANKA_0410100	Dispensable	0.97 ± 0.07	6.60302	PBANKA_0410100	Disrupted	X
PF3D7_0312200	Core		tetratricopeptide repeat protein, putative	none	False	False	False	False	unsupported	confidently nonessential	no data	no data	True	4	O77346	3OZX[ADP] 14.96/5.45	3OZX	ADP	ADENOSINE-5'-DIPHOSPHATE	14.9556	5.4487							Mutable in CDS	1	-2.202	5
PF3D7_0312300	Core	RPN12	26S proteasome regulatory subunit RPN12, putative	AlphaFill or EC inhibitor(s) only	False	False	True	True	unclear	confidently essential	dubiously essential	confidently essential	True	2	O77345	4B0Z[SGM] 2.45/0.20	4B0Z	SGM	MONOTHIOGLYCEROL	2.45112	0.201723					3.4.25.1 (Proteasome endopeptidase complex)	K+;ATP;Na+;SDS;Cl-;PSI;Mg2+;Mn2+;Zn2+;Ca2+;EDTA;H2O2;NH4+;EGTA;E-64;TLCK;ALLN;NMDA;NLVS;PI 1;Fub1;more;PA28;NH4Cl;hemin;MG132;AEBSF;MG115;Yu101;MG-132;PS-341;YLLLVS;KAuBr4;E-64-d;ethanol;NPLLLVS;NPLLNVS;MLN9708;TMC-95A;ONX0912;antipain;NPI-0052;ixazomib;cystatin;p65/relA;quercetin;leupeptin;pepstatin;Aprotinin;calpeptin;CEP-18770;marizomib;bortezomib;epoxomicin;epoxomycin;delanzomib;histone H3;ch…	Non - Mutable in CDS	0.129	-3.194	0		PBANKA_0410300	Slow	0.41 ± 0.21	4.52434	PBANKA_0410300	Disrupted	X
PF3D7_0312400	Core	GSK3beta	glycogen synthase kinase-3 beta	BindingDB orthology or BLAST match	True	True	True	True	unsupported	confidently essential	confidently nonessential	confidently essential	True	18	O77344	3PXF[2AN] 4.69/0.09; 1J1B[ANP] 1.96/0.52; 7Z1G[3NG] 1.98/0.54; 1J1C[ADP] 2.02/0.62; 1Q3D[STU] 2.04/0.79; 4EZ7[2AN] 4.65/5.71	3PXF	2AN	8-ANILINO-1-NAPHTHALENE SULFONATE	4.68566	0.0907984	A0A0D1CGS9,B2LUN4,G1T8E2,I6YP72,O77344,P18266,P49840,P49841,Q9WV60	HOGENOM,OMA,OrthoDB,OrthoMCL	O77344	0	2.7.11.1 (Non-specific serine/threonine protein kinase);2.7.11.26 ([Tau protein] kinase)	ATP;p25;Ca2+;LiCl;DMSO;more;AlF4-;TDZD-8;leptin;AMP-PNP;lithium;KRM-189;KRM-191;KRM-192;KRM-195;KRM-296;CT99021;Insulin;Nicotine;SB216763;KRM-7777;A-582941;ZM336372;SB415286;SB-415286;SB-216763;CHIR98023;SB 216763;GSK3betaI;compound C;dantrolene;Ro 31-8220;GF 109203X;GTPgamma-S;AR-A014418;tideglusib;roscovitine;kenpaullone;enzastaurin;naramycin B;SRN-003-556;progesterone;caffeic acid;kororamide A…	Non - Mutable in CDS	0.152	-2.791	0		PBANKA_0410400	Dispensable	1.06 ± 0.13	5.49225	PBANKA_0410400	Disrupted	X
PF3D7_0312500	Core	MFR3	multidrug-resistant modulator MFR3	none	False	False	False	False	unsupported	confidently nonessential	confidently nonessential	confidently essential	True	1	O77343	6JO0[OCT] 19.42/0.06; 6JO0[HEX] 19.42/0.10; 6JO0[OLB] 19.42/0.11; 6JO0[DD9] 19.42/0.34; 6JO0[D10] 19.42/3.75; 6JO0[RET] 19.42/12.77	6JO0	OCT	N-OCTANE	19.4214	0.061796							Mutable in CDS	1	-1.543	3		PBANKA_0410500	Dispensable	0.97 ± 0.12	5.70093	PbANKA_0410500	Tagged	X
PF3D7_0312800	Core		60S ribosomal protein L26, putative	none	False	False	False	False	unclear	dubiously essential	no data	no data	True	4	O77364													Non - Mutable in CDS	0.119	-3.099	0	tentative
PF3D7_0312900	Core		hypothetical protein	none	False	False	False	False	unclear	dubiously essential	no data	no data	True	2	O77342	2VKD[UPG] 23.81/2.08; 2VL8[UDP] 23.80/2.09	2VKD	UPG	URIDINE-5'-DIPHOSPHATE-GLUCOSE;URIDINE-5'-MONOPHOSPHATE GLUCOPYRANOSYL-MONOPHOSPHATE ESTER	23.8134	2.0777							Non - Mutable in CDS	0.989	-1.991	0	tentative
PF3D7_0313000	Core		conserved Plasmodium protein, unknown function	none	False	False	False	False	unsupported	confidently nonessential	no data	no data	True	0	O77363													Mutable in CDS	0.999	-1.935	3
PF3D7_0313100	Core	HRD3	ubiquitin-protein ligase, putative	none	False	False	False	False	clear support	confidently essential	confidently essential	no data	True	3	O77341											6.3.2.19 (Transferred entry: 2.3.2.23, 2.3.2.27 and 6.2.1.45)		Non - Mutable in CDS	0.276	-2.628	0		PBANKA_0410800	Essential	0.15 ± 0.16	4.99426
PF3D7_0313200	Core		conserved protein, unknown function	none	False	False	False	False	unclear	confidently essential	no data	not confidently essential	True	0	O77340													Non - Mutable in CDS	0.372	-2.587	0						PBANKA_0410900	Mutated	nd
PF3D7_0313300	Core		YGGT family protein, putative	none	False	False	False	False	clear support	confidently essential	no data	no data	True	0	C0H470													Non - Mutable in CDS	0.12	-3.133	0
PF3D7_0313400	Core		conserved Plasmodium protein, unknown function	none	False	False	False	False	clear support	confidently essential	no data	no data	True	0	O77339													Non - Mutable in CDS	0.155	-2.815	0
PF3D7_0313500	Core	PfG	Ras-like G protein	none	False	False	False	False	clear support	confidently essential	no data	no data	True	0	A0A0P0ZF19													Non - Mutable in CDS	0.12	-3.123	0
PF3D7_0313600	Core		conserved Plasmodium protein, unknown function	none	False	False	False	False	unclear	dubiously essential	no data	no data	True	0	O77337													Non - Mutable in CDS	0.814	-2.108	0
PF3D7_0313700	Core		conserved Plasmodium protein, unknown function	none	False	False	False	False	clear support	confidently essential	confidently essential	no data	True	0	C0H471													Non - Mutable in CDS	0.128	-2.975	0		PBANKA_0411400	Essential	0.11 ± 0.09	6.11499
PF3D7_0313800	Core		conserved Plasmodium protein, unknown function	none	False	False	False	False	clear support	confidently essential	no data	no data	True	5	C0H472	5UIL[1YJ] 15.79/0.24; 5UIM[FON] 15.78/0.24; 5UIK[T3F] 15.82/3.80; 5UIJ[TYD] 15.73/3.80; 5UIM[T3Q] 15.73/3.83	5UIL	1YJ	N-[4-({[(6R)-2-amino-4-oxo-3,4,5,6,7,8-hexahydropteridin-6-yl]methyl}amino)benzoyl]-L-glutamic acid	15.794	0.237146							Non - Mutable in CDS	0.126	-3.084	0
PF3D7_0313900	Core		conserved Plasmodium protein, unknown function	none	False	False	False	False	unsupported	confidently nonessential	confidently nonessential	confidently essential	True	0	O97257													Mutable in CDS	1	-1.457	7		PBANKA_0411600	Dispensable	0.96 ± 0.17	4.93037	PBANKA_0411600	Disrupted	X
PF3D7_0314000	Core		HSP20-like chaperone, putative	none	False	False	False	False	unsupported	confidently essential	confidently nonessential	confidently essential	True	0	C0H473													Non - Mutable in CDS	0.682	-2.312	0		PBANKA_0411700	Dispensable	0.95 ± 0.09	6.25085	PBANKA_0411700	Disrupted	X
PF3D7_0314100	Core		vesicle transport v-SNARE protein, putative	none	False	False	False	False	clear support	confidently essential	confidently essential	no data	True	5	A0A143ZX23	4DLX[DTU] 25.06/2.23; 7ZBV[144] 21.24/2.58; 4DLV[GNP] 25.09/14.35	4DLX	DTU	(2R,3S)-1,4-DIMERCAPTOBUTANE-2,3-DIOL	25.0555	2.23089							Non - Mutable in CDS	0.12	-2.94	0		PBANKA_1450600	Essential	0.05 ± 0.07	6.78434
PF3D7_0314200	Core		conserved Plasmodium protein, unknown function	none	False	False	False	False	clear support	confidently essential	no data	no data	True	0	A0A143ZV68													Non - Mutable in CDS	0.143	-3.219	0
PF3D7_0314300	Core	DER1-2	DER1-like protein	none	False	False	False	False	unsupported	confidently essential	confidently nonessential	no data	True	0	O97275													Non - Mutable in CDS	0.141	-3.281	0		PBANKA_1006200	Dispensable	0.83 ± 0.18	4.86403
PF3D7_0314400	Core	PPP6	serine/threonine protein phosphatase 6, putative	BindingDB orthology or BLAST match	True	False	True	True	clear support	confidently essential	no data	confidently essential	True	19	O97259	6GHM[NHE] 1.35/0.17; 4LAC[AGS] 1.01/0.27; 3V4Y[15P] 1.32/0.28	6GHM	NHE	2-[N-CYCLOHEXYLAMINO]ETHANE SULFONIC ACID;CHES;N-CYCLOHEXYLTAURINE	1.35169	0.174761	P36873,P62136,P67774,P67775	HOGENOM,OrthoDB			3.1.3.16 (Protein-serine/threonine phosphatase)	F-;ATP;ADP;UDP;AMP;GTP;UTP;UMP;NaF;V3+;I-2;I-1;Zn2+;Ca2+;Cu2+;EDTA;H2O2;Co2+;Fe2+;Hg2+;Ni2+;NaCl;Fe3+;Urea;EGTA;cAMP;Cr2+;Pd2+;Sc3+;Yb3+;more;Rcn1;NADPH;MgCl2;CaCl2;MnCl2;ZnSO4;NaNO3;FK506;AlF4-;BeF3-;DSCR1;Na2SO4;NaHCO3;A23187;CPI-17;citrate;heparin;histone;Diamide;NaH2PO4;Na2HPO4;Na4P2O7;Na2P2O7;gelatin;spermine;vanadate;L-malate;Tartrate;FR225659;FR253761;FR259383;DARPP-32;phosphate;glutamate;…	Non - Mutable in CDS	0.12	-3.016	0						PBANKA_0412100	Tagged	X
PF3D7_0314500	Core		conserved Plasmodium protein, unknown function	none	False	False	False	False	unsupported	confidently nonessential	no data	no data	True	0	O97261													Mutable in CDS	0.985	-2.054	2
PF3D7_0314600	Core		conserved protein, unknown function	none	False	False	False	False	unsupported	confidently nonessential	no data	no data	True	2	Q9Y011	2BVL[TBR] 22.41/0.02; 2Q8Q[HEM] 18.75/13.55	2BVL	TBR	DODECABROMOHEXATANTALUM;HEXATANTALUM DODECABROMIDE	22.4055	0.0187809							Mutable in CDS	1	-0.404	1
PF3D7_0314700	Core	RNF1	RING finger protein RNF1	none	False	False	False	False	unsupported	confidently nonessential	confidently nonessential	confidently essential	True	0	O97260													Mutable in CDS	1	-0.196	7		PBANKA_0412400	Dispensable	0.94 ± 0.06	7.16579	PBANKA_0412400	Disrupted	X
PF3D7_0314800	Core		conserved Plasmodium protein, unknown function	none	False	False	False	False	clear support	confidently essential	no data	no data	True	2	C0H475	2OLV[M0E] 40.03/0.52	2OLV	M0E	MOENOMYCIN	40.0295	0.518688							Non - Mutable in CDS	0.12	-2.971	0
PF3D7_0314900	Core		conserved Plasmodium membrane protein, unknown function	none	False	False	False	False	unsupported	confidently nonessential	no data	no data	True	0	O97264													Mutable in CDS	1	0.431	5
PF3D7_0315000	Core		zinc finger protein, putative	none	False	False	False	False	unsupported	confidently nonessential	no data	no data	True	0	O97265													Mutable in CDS	0.608	-2.548	1
PF3D7_0315100	Core	eIF4E	eukaryotic translation initiation factor 4E	BindingDB orthology or BLAST match	True	False	True	False	clear support	confidently essential	no data	no data	True	15	O97266	1IPB[GTA] 4.84/0.40; 4UEC[MGT] 5.44/0.43; 6FC1[MGP] 4.14/0.50; 1EJ1[M7G] 4.12/0.71; 5ME6[M7G] 5.40/2.66; 5T46[MGP] 4.57/3.15; 6FBZ[MGP] 5.78/3.15; 5ABU[GTG] 5.47/3.63; 5M7V[WZO] 4.12/3.66; 2JGB[MGT] 6.17/5.11	1IPB	GTA	P1-7-METHYLGUANOSINE-P3-ADENOSINE-5',5'-TRIPHOSPHATE;7-METHYL-GPPPA	4.84179	0.399204	P06730,P29338	OrthoDB					Non - Mutable in CDS	0.335	-2.613	0
PF3D7_0315200	Core	CTRP	circumsporozoite- and TRAP-related protein	none	False	False	False	False	unsupported	confidently nonessential	no data	no data	True	15	O97267													Mutable in CDS	1	0.068	7						PY17X_0415800	Disrupted	nt
PF3D7_0315300	Core		conserved Plasmodium protein, unknown function	none	False	False	False	False	unsupported	confidently nonessential	confidently nonessential	confidently essential	True	1	O97276	7DI7[CLQ] 42.64/6.80	7DI7	CLQ	N4-(7-CHLORO-QUINOLIN-4-YL)-N1,N1-DIETHYL-PENTANE-1,4-DIAMINE;CHLOROQUINE	42.6369	6.79923							Mutable in CDS	1	-2.563	2		PBANKA_0413000	Dispensable	1.00 ± 0.19	4.70045	PBANKA_0413000	Disrupted	X
PF3D7_0315400	Core		conserved Plasmodium protein, unknown function	none	False	False	False	False	unclear	confidently essential	dubiously nonessential	confidently essential	True	0	O97269													Non - Mutable in CDS	0.119	-3.044	0		PBANKA_0413200	Slow	0.54 ± 0.15	5.1379	PBANKA_0413200	Disrupted	X
PF3D7_0315500	Core		ribosomal protein L47, mitochondrial, putative	none	False	False	False	False	clear support	confidently essential	confidently essential	no data	True	0	O97270													Non - Mutable in CDS	0.282	-3.718	0		PBANKA_0413300	Essential	0.07 ± 0.09	6.12323
PF3D7_0315600	Core		male development protein MD3, putative	none	False	False	False	False	unsupported	confidently nonessential	no data	not confidently essential	True	0	O97271													Mutable in CDS	1	0.353	1						PBANKA_0413400	Disrupted	nd
PF3D7_0315700	Core		STONES protein, putative	none	False	False	False	False	unsupported	confidently nonessential	confidently nonessential	confidently essential	True	0	O97272													Mutable in CDS	1	0.319	9		PBANKA_0413500	Dispensable	0.97 ± 0.08	6.55099	PBANKA_0413500	Tagged	X
PF3D7_0315800	Core		zinc finger protein, putative	none	False	False	False	False	unsupported	confidently nonessential	no data	no data	True	0	O97273													Mutable in CDS	0.998	0.28	1
PF3D7_0315900	Core		conserved Plasmodium protein, unknown function	none	False	False	False	False	clear support	confidently essential	no data	no data	True	1	O97274													Non - Mutable in CDS	0.123	-3.175	0
PF3D7_0316000	Core	MA	microneme associated antigen	none	False	False	False	False	unclear	confidently essential	no data	not confidently essential	True	0	O77394													Non - Mutable in CDS	0.162	-3.384	0						PBANKA_0413800	Mutated	nd
PF3D7_0316100	Core		ribosomal protein L27, mitochondrial, putative	none	False	False	False	False	clear support	confidently essential	confidently essential	no data	True	0	Q9NDU6													Non - Mutable in CDS	0.134	-3.139	0		PBANKA_0413900	Essential	0.11 ± 0.07	6.70551
PF3D7_0316200	Core		conserved Plasmodium protein, unknown function	none	False	False	False	False	unsupported	confidently nonessential	no data	no data	True	2	O77393													Mutable in CDS	1	-1.923	8
PF3D7_0316300	Core	PPase	inorganic pyrophosphatase, putative, inorganic pyrophosphatase	AlphaFill or EC inhibitor(s) only	False	False	True	False	unsupported	confidently nonessential	no data	no data	True	22	C0H477	5CUX[POP] 2.20/0.02; 3SW5[LMR] 4.13/0.15; 5CUU[MLT] 2.28/0.21; 1E6A[POP] 4.00/0.42; 5C5V[2PN] 2.24/0.44	5CUX	POP	PYROPHOSPHATE 2-	2.19674	0.0219034					3.6.1.1 (Inorganic diphosphatase)		Mutable in CDS	0.971	-2.948	1
PF3D7_0316400	Core		CS domain-containing protein, putative	none	False	False	False	False	clear support	confidently essential	confidently essential	no data	True	0	O77391													Non - Mutable in CDS	0.381	-2.514	0		PBANKA_0414200	Essential	0.07 ± 0.05	7.58106
PF3D7_0316500	Core	NUF2	kinetochore protein NUF2, putative	none	False	False	False	False	clear support	confidently essential	confidently essential	confidently essential	True	0	O77390													Non - Mutable in CDS	0.202	-3.327	0		PBANKA_0414300	Essential	0.19 ± 0.15	5.23149	PBANKA_0414300	Tagged	X
PF3D7_0316600	Core	FNT	formate-nitrite transporter	AlphaFill or EC inhibitor(s) only	False	False	True	False	unclear	dubiously essential	no data	no data	True	1	O77389	3KCU[MA5] 4.15/1.22	3KCU	MA5	CYCLOHEXYLETHYL-BETA-D-MALTOSIDE	4.15137	1.21751							Non - Mutable in CDS	0.869	-2.06	0
PF3D7_0316700	Core	YOP1	protein YOP1, putative	none	False	False	False	False	unclear	confidently essential	dubiously nonessential	confidently essential	True	0	O77388													Non - Mutable in CDS	0.121	-3.11	0		PBANKA_0414500	Slow	0.64 ± 0.07	6.64179	PBANKA_0414500	Disrupted	X
PF3D7_0316800	Core		40S ribosomal protein S15A, putative	none	False	False	False	False	unsupported	dubiously essential	confidently nonessential	no data	True	0	O77395													Non - Mutable in CDS	0.133	-3.103	0	tentative	PBANKA_0616000	Dispensable	0.98 ± 0.09	6.15109
PF3D7_0316900	Core		E3 ubiquitin-protein ligase, putative	none	False	False	False	False	unsupported	confidently nonessential	confidently essential	no data	True	0	O77387											6.3.2.19 (Transferred entry: 2.3.2.23, 2.3.2.27 and 6.2.1.45)		Mutable in CDS	1	-2.411	2		PBANKA_0808300	Essential	0.16 ± 0.24	4.2167
PF3D7_0317000	Core		proteasome subunit alpha type-3, putative	BindingDB orthology or BLAST match	True	False	False	True	clear support	confidently essential	confidently essential	no data	True	3	O77396							P23639,P25786,P60900	OrthoDB			3.4.25.1 (Proteasome endopeptidase complex)	K+;ATP;Na+;SDS;Cl-;PSI;Mg2+;Mn2+;Zn2+;Ca2+;EDTA;H2O2;NH4+;EGTA;E-64;TLCK;ALLN;NMDA;NLVS;PI 1;Fub1;more;PA28;NH4Cl;hemin;MG132;AEBSF;MG115;Yu101;MG-132;PS-341;YLLLVS;KAuBr4;E-64-d;ethanol;NPLLLVS;NPLLNVS;MLN9708;TMC-95A;ONX0912;antipain;NPI-0052;ixazomib;cystatin;p65/relA;quercetin;leupeptin;pepstatin;Aprotinin;calpeptin;CEP-18770;marizomib;bortezomib;epoxomicin;epoxomycin;delanzomib;histone H3;ch…	Non - Mutable in CDS	0.191	-2.809	0		PBANKA_0808200	Essential	0.04 ± 0.09	6.21214
PF3D7_0317100	Core	B9	6-cysteine protein B9	none	False	False	False	False	unsupported	confidently nonessential	confidently nonessential	not confidently essential	True	3	C0H478	2OB2[SAH] 15.78/16.13; 1RJD[SAM] 15.85/16.63	2OB2	SAH	S-ADENOSYL-L-HOMOCYSTEINE	15.7825	16.1335							Mutable in CDS	1	-0.276	5		PBANKA_0808100	Dispensable	0.96 ± 0.17	4.88936	PBANKA_0808100	Disrupted	nd
PF3D7_0317200	Core	CRK4	cdc2-related protein kinase 4	EC inhibitor(s) only	False	False	False	True	clear support	confidently essential	confidently essential	no data	True	50	O77385	5CLP[42J] 13.71/0.11; 6YPK[GDP] 13.83/0.52; 6YPN[ADP] 13.58/0.62; 6FVF[ATP] 13.84/1.09; 5CX9[551] 13.70/1.31; 5CU2[551] 13.67/1.73; 7ZY5[1NP] 13.68/7.12; 7AT9[42J] 18.24/7.64; 7ZYO[ATP] 13.69/8.88; 3GC0[AMP] 12.15/10.78; 7ZY0[ADP] 13.68/12.76; 2PVR[ANP] 13.65/12.98; 6HOP[V55] 13.66/13.42; 6JWA[5ID] 13.62/14.34; 5MOT[HBD] 13.77/14.52; 6HOP[FER] 13.66/14.72; 8QCG[ANP] 18.09/14.88; 6HOU[V55] 13.66/1…	5CLP	42J	2-(3,4-dichlorophenyl)ethanamine	13.7122	0.105533					2.7.11.22 (Cyclin-dependent kinase)	AMP;DRB;p16;p18;p21;p27;LiCl;H717;NMDA;R547;THZ1;Cks1;ICK1;ICK2;ICK3;ICK4;ICK5;ICK6;ICK7;more;Myt1;RNAi;Sic1;Wee1;LAALS;OL567;TAACS;TAALD;TAALE;FAALS;TAALS;cki-1;cki-2;p21v1;p21v2;shRNA;siRNA;BS-181;NU6027;NU2058;SU9516;NU6102;UCN-01;H1PPO4;H1PAla;Cdk2DN;p21CIP;fisetin;chrysin;CVT-313;NU-2058;NU-6027;SU-9516;SNS-032;1-NMPP1;P276-00;RO-3306;DN-CDK2;p21Cip1;p21Clp1;p27Kip1;p57KIP2;luteolin;apigenin…	Non - Mutable in CDS	0.325	-2.565	0		PBANKA_0808000	Essential	0.05 ± 0.06	7.16805
PF3D7_0317300	Core	NUP335	nucleoporin NUP335, putative	none	False	False	False	False	clear support	confidently essential	no data	confidently essential	False															Non - Mutable in CDS	0.12	-3.118	0						PBANKA_0807900	Tagged	X
PF3D7_0317400	Core		DNA replication complex GINS protein, putative	none	False	False	False	False	unsupported	confidently essential	confidently nonessential	no data	True	2	O77383	1E6S[GOX] 20.93/0.70; 1E6Q[NTZ] 20.92/0.71	1E6S	GOX	(2S,3S,4R,5R)-6-(HYDROXYAMINO)-2-(HYDROXYMETHYL)-2,3,4,5-TETRAHYDROPYRIDINE-3,4,5-TRIOL;D-GLUCONHYDROXIMO-1,5-LACTAM	20.927	0.695355							Non - Mutable in CDS	0.127	-2.853	0		PBANKA_1349400	Dispensable	1.01 ± 0.13	5.41069
PF3D7_0317500	Core	EG5	kinesin-5	BindingDB orthology or BLAST match	True	False	True	False	unsupported	confidently nonessential	no data	confidently essential	True	58	O77382	2GM1[ADP] 6.06/0.04; 1II6[ADP] 7.70/0.06; 3K3B[ADP] 3.57/0.12; 1F9V[ADP] 3.15/0.16; 5XJB[ADP] 3.40/0.17; 4GKR[ADP] 4.94/0.18; 3HQD[ANP] 6.00/0.22; 3LRE[ADP] 6.23/0.46; 3KAR[ADP] 3.70/0.59; 4OZQ[ADP] 3.56/0.61; 6Y1I[ADP] 7.89/0.63; 4ETP[ADP] 3.67/0.77; 4BXN[ADP] 3.60/0.89; 4AP0[ADP] 6.03/0.93; 1F9T[ADP] 3.41/1.32; 4HNA[ADP] 3.61/2.06; 4A51[ADP] 7.00/2.09; 3COB[ADP] 8.82/2.25; 1SDM[ADP] 9.28/2.48; …	2GM1	ADP	ADENOSINE-5'-DIPHOSPHATE	6.05505	0.0433985	P52732	OrthoDB					Mutable in CDS	1	-0.249	10						PBANKA_0807700	Tagged	X
PF3D7_0317600	Core	RPS11	40S ribosomal protein S11, putative	none	False	False	False	False	unclear	dubiously essential	no data	no data	True	0	O77381													Non - Mutable in CDS	0.987	-2.687	0	tentative
PF3D7_0317700	Core		CPSF (cleavage and polyadenylation specific factor), subunit A, putative	BindingDB orthology or BLAST match	True	False	False	False	unclear	confidently essential	dubiously essential	no data	False									Q16531	OrthoDB					Non - Mutable in CDS	0.408	-2.51	0		PBANKA_0807500	Essential	0.34 ± 0.60	2.39919
PF3D7_0317800	Core		26S proteasome non-ATPase regulatory subunit 9, putative	none	False	False	False	False	clear support	confidently essential	no data	no data	True	0	O77379													Non - Mutable in CDS	0.12	-2.987	0
PF3D7_0317900	Core		conserved protein, unknown function	none	False	False	False	False	clear support	confidently essential	confidently essential	confidently essential	True	0	C0H479													Non - Mutable in CDS	0.128	-3.294	0		PBANKA_0807300	Slow	0.26 ± 0.13	5.53187	PBANKA_0807300	Disrupted	X
PF3D7_0318000	Core		conserved Plasmodium protein, unknown function	none	False	False	False	False	unsupported	confidently nonessential	no data	confidently essential	True	0	O77378													Mutable in CDS	0.611	-2.268	2						PBANKA_0807200	Disrupted	X
PF3D7_0318100	Core	STOML	stomatin-like protein, putative	none	False	False	False	False	unsupported	dubiously essential	confidently nonessential	confidently essential	True	1	O77376													Non - Mutable in CDS	0.926	-2.4	0		PBANKA_0807100	Dispensable	0.95 ± 0.09	6.17003	PBANKA_0807100	Tagged	X
PF3D7_0318200	Core	RPB1	DNA-directed RNA polymerase II subunit RPB1	BindingDB orthology or BLAST match	True	False	True	False	clear support	confidently essential	confidently essential	no data	True	53	O77375	4A3J[G2P] 3.77/0.10; 6UPY[APC] 3.54/0.16; 1TWC[GTP] 3.85/0.18; 2NVZ[UTP] 3.87/0.23; 4A3M[APC] 3.74/0.23; 2E2H[GTP] 3.91/0.27; 4A3E[APC] 3.67/0.35; 5W51[2KH] 3.62/0.36; 1Y77[G2P] 1.41/0.48; 3S1Q[ATP] 1.53/0.87; 2NVQ[DUT] 3.62/0.91; 2E2I[DGT] 2.29/0.96; 1TWA[ATP] 4.08/0.97; 1TWF[UTP] 5.14/0.98; 3S1R[GTP] 3.91/1.00; 1R9S[UTP] 1.40/1.02; 6UTY[CTP] 9.28/1.04; 6UU7[DG3] 9.31/1.04; 1TWG[CTP] 4.05/1.08; …	4A3J	G2P	PHOSPHOMETHYLPHOSPHONIC ACID GUANYLATE ESTER	3.76815	0.0968849	O95602	OrthoDB			2.7.7.6 (DNA-directed RNA polymerase)		Non - Mutable in CDS	0.144	-2.838	0		PBANKA_1344000	Essential	0.21 ± 0.20	4.63333
PF3D7_0318300	Core		conserved Plasmodium protein, unknown function	none	False	False	False	False	unsupported	confidently nonessential	confidently nonessential	confidently essential	True	0	O77374													Mutable in CDS	0.996	-2.963	2		PBANKA_0806900	Dispensable	0.98 ± 0.20	4.61689	PBANKA_0806900	Disrupted	X
PF3D7_0318400	Core		coiled-coil domain-containing protein CCDC148/CCDC112, putative	none	False	False	False	False	unsupported	confidently nonessential	no data	no data	True	2	O77373	4I8V[HEM] 20.93/3.62; 4I8V[BHF] 20.93/11.74; 6DWN[CPS] 19.31/14.11	4I8V	HEM	HEME;PROTOPORPHYRIN IX CONTAINING FE	20.9289	3.61569							Mutable in CDS	0.993	-2.155	1
PF3D7_0318500	Core		conserved Plasmodium protein, unknown function	none	False	False	False	False	unsupported	confidently nonessential	no data	confidently essential	False															Mutable in CDS	1	-1.816	9						PBANKA_0806700	Disrupted	X
PF3D7_0318600	Core		cleavage and polyadenylation specificity factor, putative	AlphaFill or EC inhibitor(s) only	False	False	True	False	clear support	confidently essential	confidently essential	confidently essential	True	7	O77371	3IEL[U5P] 1.57/0.11	3IEL	U5P	URIDINE-5'-MONOPHOSPHATE	1.57172	0.105165							Non - Mutable in CDS	0.138	-2.812	0		PBANKA_0806600	Slow	0.32 ± 0.17	4.91185	PBANKA_0806600	Disrupted	X
PF3D7_0318700	Core		conserved Plasmodium protein, unknown function	none	False	False	False	False	unsupported	confidently nonessential	no data	no data	True	0	Q9NDU5													Mutable in CDS	0.975	-1.256	2
PF3D7_0318800	Core		triosephosphate isomerase, putative	AlphaFill or EC inhibitor(s) only	False	False	True	True	unsupported	confidently nonessential	confidently nonessential	confidently essential	True	53	O77370	3UWV[2PG] 2.78/0.12; 1M7P[G3H] 2.85/0.40; 1O5X[3PY] 2.84/0.46; 3UWW[3PG] 2.75/0.46; 3UWU[G3P] 2.60/0.89; 2VFI[3PG] 2.80/0.91; 2V2C[PGA] 3.03/0.94; 4OWG[PEP] 3.00/0.95; 6NEE[PGH] 2.34/0.96; 1NEY[13P] 3.08/0.98; 2Y61[1GP] 2.52/0.99; 2X1T[RES] 2.77/1.22; 2VFE[3PG] 2.90/1.24; 4MVA[UVW] 3.53/1.27; 2Y6Z[TPS] 2.81/1.50; 1CI1[HEX] 3.09/1.55; 2Y6Z[POP] 2.81/1.78; 5UJW[13P] 2.63/2.10	3UWV	2PG	2-PHOSPHOGLYCERIC ACID	2.78198	0.116313					5.3.1.1 (Triose-phosphate isomerase)	ATP;NEM;H2O2;PCMB;GSSG;more;SO42-;AsO2-;AsO43-;citrate;suramin;Diamide;arsenate;Atrazine;phosphate;succinate;mannobiose;glutathione;iodoacetate;Mannotriose;fluorodifen;KFGNGSYTGEVS;KYGNGSCTGEVS;iodoacetamide;Mannopentaose;Mannotetraose;p-benzoquinone;Acetylphosphate;N-ethylmaleimide;Phosphoglycolate;o-Iodosobenzoate;1,2,4-thiadiazole;1,2,6-thiadiazine;1,3,4-oxathiazole;3-phosphoglycerate;6-phosph…	Mutable in CDS	0.799	-2.996	1		PBANKA_0806500	Dispensable	1.04 ± 0.09	6.15233	PBANKA_0806500	Disrupted	X
PF3D7_0318900	Core		PAT complex subunit CCDC47, putative	none	False	False	False	False	unsupported	confidently essential	confidently nonessential	confidently essential	True	0	O77369													Non - Mutable in CDS	0.12	-2.902	0		PBANKA_0806400	Dispensable	1.01 ± 0.13	5.46316	PBANKA_0806400	Disrupted	X
PF3D7_0319000	Core	ATPase7	P4-type ATPase ATP7, putative	AlphaFill or EC inhibitor(s) only	False	False	True	True	unsupported	confidently nonessential	confidently nonessential	no data	True	14	O77368	6LKN[P5S] 2.72/0.14; 3WGU[ADP] 9.96/0.66; 3WGV[ADP] 9.95/0.70	6LKN	P5S	phosphatidyl serine;O-[(R)-{[(2R)-2,3-bis(octadecanoyloxy)propyl]oxy}(hydroxy)phosphoryl]-L-serine	2.72229	0.138762					3.6.3.1 (Transferred entry: 7.6.2.1);7.6.2.1 (P-type phospholipid transporter)	F-;NEM;NaF;Ca2+;EDTA;Cd2+;DTNB;La3+;BeFx;AlFx;more;azide;Bcl-2;Kes1p;suramin;Diamide;AMP-PNP;lipid A;eosin Y;Trypsin;vanadate;acrolein;ribavirin;verapamil;cholesterol;vinblastine;1-monoolein;elaiophylin;vanadyl ion;cyclosporin A;orthovanadate;1-monostearin;N-ethylmaleimide;diethyldicarbonate;sulfhydryl reagents;4-hydroxy-2-nonenal;phosphate analogue Vi;pyridyldithioethylamine;methyl-beta-cyclodex…	Mutable in CDS	1	-0.599	9		PBANKA_0806300	Dispensable	0.96 ± 0.22	4.40318	PY17X_0711800	Disrupted	nt
PF3D7_0319100	Core	RBX1	E3 ubiquitin-protein ligase RBX1, putative	none	False	False	False	False	unclear	dubiously essential	confidently essential	not confidently essential	True	1	O77367											6.3.2.19 (Transferred entry: 2.3.2.23, 2.3.2.27 and 6.2.1.45)		Non - Mutable in CDS	0.987	-1.971	0	tentative	PBANKA_0806200	Essential	0.07 ± 0.08	6.54679	PBANKA_0806200	Mutated	nd
PF3D7_0319200	Core	CCR4-4	CCR4 domain-containing protein 4, putative	BindingDB orthology or BLAST match	True	False	False	False	unsupported	confidently nonessential	confidently nonessential	not confidently essential	True	3	O77366	2PML[ANP] 18.98/6.00; 6NF0[NDP] 4.30/11.08	2PML	ANP	PHOSPHOAMINOPHOSPHONIC ACID-ADENYLATE ESTER	18.9834	6.00348	Q6L8Q7	OrthoDB					Mutable in CDS	1	-1.786	5		PBANKA_0806100	Dispensable	0.97 ± 0.15	5.24783	PY17X_0809300	Disrupted	nd
PF3D7_0319300	Core		ubiquitin-conjugating enzyme E2, putative	BindingDB orthology or BLAST match	True	False	True	True	unsupported	dubiously essential	confidently nonessential	confidently essential	True	17	O77397	4FH1[NHE] 1.88/0.54; 1Z2U[BU3] 1.50/0.78; 4MDK[U94] 2.06/1.89	4FH1	NHE	2-[N-CYCLOHEXYLAMINO]ETHANE SULFONIC ACID;CHES;N-CYCLOHEXYLTAURINE	1.88467	0.542357	P51965,P61088,P63146	HOGENOM,OMA,OrthoDB			2.3.2.23 (E2 ubiquitin-conjugating enzyme)	more;CC0651;[1,1'-biphenyl]-2-ol;[1,1'-biphenyl]-2,2'-diol;4-phenyl-1,3-thiazol-2-amine;[1,1'-biphenyl]-2-sulfonamide;5-chloro-1,3-benzoxazole-2-thiol;6-chloro-1,3-benzoxazole-2-thiol;1-(1,3-benzothiazol-2-yl)methanamine;2-amino-5-phenylfuran-3-carbonitrile;3-(2-hydroxyphenyl)pyridin-2(1H)-one;3-methyl-3,4-dihydroquinazolin-2(1H)-one;5,6-dibenzo[c,e][1,2]thiazine-5,5(6H)-dione;6-chloro-2,3,4,9-te…	Non - Mutable in CDS	0.986	-1.899	0	tentative	PBANKA_0806000	Dispensable	0.84 ± 0.16	4.99959	PBANKA_0806000	Disrupted	X
PF3D7_0319400	Core		kinesin-8X	BindingDB orthology or BLAST match	True	False	True	False	unsupported	confidently nonessential	no data	confidently essential	True	32	O97277	6TRL[ADP] 4.74/0.02; 3HQD[ANP] 4.87/0.23; 4ZHI[ADP] 5.21/0.33; 4A51[ADP] 4.75/0.49; 5GSZ[ADP] 5.64/0.55; 4A28[ADP] 4.59/0.78; 1F9V[ADP] 7.02/1.53; 2Y65[ADP] 6.49/2.55; 2GM1[ADP] 4.83/2.60; 3ZFC[ANP] 6.37/2.98; 5ZBS[ANP] 3.35/3.70	6TRL	ADP	ADENOSINE-5'-DIPHOSPHATE	4.74499	0.0191311	Q8NI77	OrthoDB					Mutable in CDS	1	0.037	10						PBANKA_0805900	Tagged	X
PF3D7_0319500	Core		RNA-binding protein, putative	AlphaFill or EC inhibitor(s) only	False	False	True	False	unclear	dubiously essential	confidently essential	no data	True	3	O97318	4ED5[M2M] 5.80/0.51; 3LQV[ADE] 6.61/3.99	4ED5	M2M	1-METHOXY-2-(2-METHOXYETHOXY)ETHANE	5.79809	0.506383							Non - Mutable in CDS	0.869	-2.193	0		PBANKA_0805800	Essential	0.27 ± 0.28	3.92533
PF3D7_0319600	Core	EF-1delta	elongation factor 1-delta, putative	none	False	False	False	False	unsupported	dubiously essential	confidently nonessential	no data	True	0	O97319													Non - Mutable in CDS	0.155	-2.75	0	tentative	PBANKA_0814200	Dispensable	0.96 ± 0.05	7.36183
PF3D7_0319700	Core	ABCI3	ABC transporter I family member 1, putative	BindingDB orthology or BLAST match	True	False	False	False	unsupported	confidently nonessential	confidently essential	confidently essential	False									P41233	OrthoDB					Mutable in CDS	0.547	-3.154	1		PBANKA_1218800	Essential	0.11 ± 0.16	5.08621	PBANKA_1218800	Tagged	X
PF3D7_0319800	Core		conserved Plasmodium protein, unknown function	none	False	False	False	False	unclear	dubiously nonessential	no data	no data	True	0	O97280													Mutable in CDS	0.469	-3.138	1
PF3D7_0319900	Core		conserved protein, unknown function	none	False	False	False	False	clear support	confidently essential	no data	no data	True	47	O97279	5WS6[OEY] 17.66/0.04; 1S5L[CLA] 19.04/0.25; 3A0B[MGE] 19.40/0.30; 7YQ7[CLA] 17.66/0.35; 4PBU[CLA] 17.59/0.42; 8F4D[CLA] 18.71/0.45; 7CJJ[CLA] 17.69/0.49; 4TNH[CLA] 19.02/0.49; 4IXQ[CLA] 19.27/0.58; 4TNI[PHO] 17.63/0.60; 4TNH[PHO] 19.02/0.62; 5WS5[CLA] 17.64/0.64; 4PJ0[PHO] 17.69/0.65; 6JLO[CLA] 17.64/0.66; 4RVY[CLA] 17.64/0.66; 4IXR[PHO] 17.64/0.69; 7COU[CLA] 17.69/0.72; 4TNK[CLA] 17.67/0.74; 4PB…	5WS6	OEY	CA-MN4-O6 CLUSTER	17.6619	0.0404478							Non - Mutable in CDS	0.156	-2.675	0
PF3D7_0320000	Core	I2	protein phosphatase inhibitor 2	none	False	False	False	False	unclear	dubiously essential	no data	confidently essential	True	0	C0H480													Non - Mutable in CDS	0.513	0	0	tentative					PBANKA_1218500	Tagged	X
PF3D7_0320100	Core	SEC22	protein transport protein SEC22	none	False	False	False	False	clear support	confidently essential	confidently essential	no data	True	0	O97323													Non - Mutable in CDS	0.163	-3.721	0		PBANKA_1218400	Essential	0.11 ± 0.11	5.72222
PF3D7_0320200	Core		CPW-WPC family protein	none	False	False	False	False	unsupported	confidently nonessential	confidently nonessential	no data	True	0	C0H481													Mutable in CDS	1	-2.188	1		PBANKA_1346300	Dispensable	1.02 ± 0.11	5.87881	PBANKA_1218300	Tagged	nt
PF3D7_0320300	Core	CCT5	T-complex protein 1 subunit epsilon	AlphaFill or EC inhibitor(s) only	False	False	True	False	clear support	confidently essential	confidently essential	no data	True	11	O97282	1Q3Q[ANP] 2.76/0.77; 5UYX[ADP] 2.62/1.16	1Q3Q	ANP	PHOSPHOAMINOPHOSPHONIC ACID-ADENYLATE ESTER	2.76152	0.77467							Non - Mutable in CDS	0.119	-3.368	0		PBANKA_1444100	Essential	0.14 ± 0.20	4.61489
PF3D7_0320400	Core	Cap380	oocyst capsule protein Cap380	none	False	False	False	False	unsupported	confidently nonessential	confidently nonessential	confidently essential	False															Mutable in CDS	1	0.285	14		PBANKA_1218100	Dispensable	0.90 ± 0.17	4.88216	PBANKA_1218100	Disrupted	X
PF3D7_0320500	Core	Nico	nicotinamidase, putative	BindingDB orthology or BLAST match	True	True	True	True	unsupported	confidently essential	confidently nonessential	confidently essential	True	10	O97284	2WT9[NIO] 2.35/0.41; 3S2S[CAD] 5.31/0.50; 3R2J[NIO] 16.30/5.83	2WT9	NIO	NICOTINIC ACID	2.35026	0.405048	P53184,Q7YTI0,Q9N426	OrthoDB,OrthoMCL	O50718	2.51e-12	3.5.1.19 (Nicotinamidase)	Ag+;Cys;NAD+;Zn2+;Cu2+;EDTA;Fe2+;Hg2+;NaCl;Fe3+;PCMB;Urea;more;HgCl2;ZnCl2;CuCl2;NiCl2;isoniazid;L-thyroxine;Triton X-100;benzaldehyde;nicotinamide;benzoic acid;Pyrazinamide;nipecotamide;iodoacetamide;p-nitrophenol;dithiothreitol;2,2'-dipyridyl;nicotinic acid;3-Cyanopyridine;nicotinaldehyde;pyrazinoic acid;N-ethylmaleimide;3-acetylpyridine;Thionicotinamide;3-chloropyridine;o-bromobenzamide;2-merc…	Non - Mutable in CDS	0.145	-3.167	0		PBANKA_1218000	Dispensable	1.00 ± 0.08	6.44559	PBANKA_1218000	Disrupted	X
PF3D7_0320600	Core		conserved protein, unknown function	none	False	False	False	False	unsupported	confidently nonessential	confidently essential	no data	True	1	Q9NFA1	5WP4[PC] 14.04/2.97	5WP4	PC	PHOSPHOCHOLINE	14.0406	2.97486							Mutable in CDS	0.608	-3.221	1		PBANKA_1217900	Essential	0.02 ± 0.05	7.25439
PF3D7_0320700	Core	SPC25	signal peptidase complex subunit 2	EC inhibitor(s) only	False	False	False	True	clear support	confidently essential	confidently essential	no data	True	0	Q9NFA0											3.4.21.89 (Signal peptidase I)	NEM;SDS;Mg2+;Cu2+;EDTA;Hg2+;more;MG132;cholate;antipain;L685,458;rifampicin;BAL0019193;arylomycin;lactacystin;deoxycholate;beta-lactams;Phenylglyoxal;Ciprofloxacin;dinitrophenol;arylomycin A2;(NO2)YFSASALA;(5S,6S) penem;LTPTAKAPSKIDD;dithiothreitol;decanoyl-LTPTA;(Z-LL)2-ketone;arylomycin C16;sodium chloride;Bromosuccinimide;arylomycin A-C16;diethyldicarbonate;decanoyl-AKAPSKIDD;decanoyl-LTPTAKAP…	Non - Mutable in CDS	0.5	0	0		PBANKA_1217800	Essential	0.12 ± 0.08	6.33497
PF3D7_0320800	Core	DOZI	ATP-dependent RNA helicase DDX6	BindingDB orthology or BLAST match	True	False	True	True	unsupported	confidently nonessential	confidently nonessential	confidently essential	True	42	O97285	1OYY[AGS] 2.16/0.08; 6L5N[ANP] 2.65/0.12; 2WAX[CXS] 1.08/0.29; 7LIU[08T] 4.84/0.59; 2VSO[AMP] 6.89/0.60; 2HYI[ANP] 6.00/0.63; 3EX7[ADP] 2.14/0.65; 5SUQ[KEG] 3.79/0.71; 5GVR[LMR] 2.26/0.89; 4TZ0[GDP] 3.14/1.00; 4TZ6[UDP] 2.88/1.11; 4CDG[ADP] 3.40/1.16; 4TYY[CDP] 2.93/1.20; 6ZNQ[ANP] 2.02/1.45; 3DKP[ADP] 3.22/1.58; 6L5M[AMP] 21.61/0.05; 4NHO[CXS] 7.83/6.92	1OYY	AGS	PHOSPHOTHIOPHOSPHORIC ACID-ADENYLATE ESTER	2.16299	0.0774309	P38919,P60842	OrthoDB			3.6.4.13 (RNA helicase)	ATP;ADP;UDP;AMP;GTP;GDP;UTP;KCl;NEM;CDP;ITP;TDP;Cu2+;EDTA;Fe2+;Hg2+;PCMB;dATP;more;3'-dATP;2'-dATP;AMP-PNP;ara-ATP;2'-dGTP;3'-dGTP;2'-dTTP;3'-dUTP;N1-O-ATP;EWS-FLI1;poly(A)4;poly(A)6;poly(A)8;N1-OH-ITP;poly(A)10;poly(C)10;poly(G)10;poly(U)10;6-thio-GTP;8-bromo-ATP;2',3'-ddATP;ATP-gamma-S;2-amino-ATP;2',3'-ddGTP;2',3'-ddTTP;poly(X) RNA;2'-deoxy-ATP;2'-deoxy-GTP;3'-deoxy-ATP;7-methyl-GTP;Prp8 prote…	Mutable in CDS	1	-1.795	2		PBANKA_1217700	Dispensable	0.92 ± 0.13	5.53296	PBANKA_1217700	Disrupted	X
PF3D7_0320900	Core	H2A.Z	histone H2A.Z	AlphaFill or EC inhibitor(s) only	False	False	True	False	unclear	dubiously essential	confidently essential	no data	True	24	O97320	6AE8[BCN] 1.38/0.08; 4J8X[RU7] 1.45/0.47; 4J8V[RU7] 2.09/0.58	6AE8	BCN	BICINE	1.37734	0.0779905							Non - Mutable in CDS	0.16	-3.448	0	tentative	PBANKA_1217600	Essential	0.08 ± 0.10	5.90268
PF3D7_0321000	Core		conserved protein, unknown function	none	False	False	False	False	clear support	confidently essential	no data	no data	True	1	O97286													Non - Mutable in CDS	0.213	-2.651	0
PF3D7_0321100	Core		conserved Plasmodium protein, unknown function	none	False	False	False	False	unsupported	confidently nonessential	no data	no data	True	0	O97287													Mutable in CDS	1	-2.053	4
PF3D7_0321200	Core	ALG7	UDP-N-acetylglucosamine--dolichyl-phosphate N-acetylglucosaminephosphotransferase, putative	BindingDB orthology or BLAST match	True	True	True	True	clear support	confidently essential	confidently essential	no data	True	4	O97321	6FWZ[P6L] 4.44/0.57; 6BW6[PGW] 4.52/0.66; 6BW6[TUM] 4.52/0.76; 6FWZ[UD1] 4.44/0.86	6FWZ	P6L	(2S)-3-{[{[(2S)-2,3-DIHYDROXYPROPYL]OXY}(HYDROXY)PHOSPHORYL]OXY}-2-[(6E)-HEXADEC-6-ENOYLOXY]PROPYL (8E)-OCTADEC-8-ENOATE	4.44458	0.573462	Q9H3H5	HOGENOM,OMA,OrthoDB	O66465,Q03521,P0C1R8,Q9H3H5	1.68e-73	2.7.8.13 (Phospho-N-acetylmuramoyl-pentapeptide-transferase);2.7.8.15 (UDP-N-acetylglucosamine--dolichyl-phosphateN-acetylglucosaminephosphotransferase)	UDP;GTP;NEM;UMP;Mn2+;Ca2+;Hg2+;PCMB;more;Diumycin;UDP-GlcNAc;UDP-xylose;Amphomycin;UDP-glucose;GDP-mannose;tunicamycin;Showdomycin;Triton X-100;iodoacetamide;UDP-hexanolamine;phosphatidylserine;dolichyl phosphate;phosphatidylcholine;phosphatidylethanolamine;aminouridyl phenoxypiperidinbenzyl butanamide	Non - Mutable in CDS	0.131	-2.94	0		PBANKA_1217300	Essential	0.12 ± 0.08	6.45056
PF3D7_0321300	Core		conserved Plasmodium protein, unknown function	none	False	False	False	False	unsupported	confidently nonessential	no data	no data	True	0	O97288													Mutable in CDS	1	-2.265	1
PF3D7_0321400	Core	pPK1	pseudo protein kinase 1, putative	AlphaFill or EC inhibitor(s) only	False	False	True	True	unsupported	confidently essential	confidently nonessential	confidently essential	True	8	C0H482	4O0W[ADN] 4.33/0.54	4O0W	ADN	ADENOSINE	4.33024	0.536656					2.7.11.17 (Calcium/calmodulin-dependent protein kinase)	NO;ADP;GTP;W-7;W13;AIP;Ca2+;EDTA;EGTA;DTNB;KN93;KN62;W-13;more;KN-93;KN-62;K252a;AC3-I;CN-21;PEP-19;PMCA4b;heparin;STO-609;CaMKIIN;curcumin;imatinib;BAPTA-AM;CaM-KIIN;quercetin;Chloroquine;huperzine A;peptide AIP;AIP peptide;staurosporine;Calmidazolium;2-Aminopurine;peptide AC3-I;AC3-I peptide;CaMK-II-Ntide;Phosphatase 2A;Trifluoperazine;CaMKI (294-321);CaMK phosphatase;CaMKII (273-302);CaMKII (2…	Non - Mutable in CDS	0.31	-2.59	0		PBANKA_1217100	Slow	0.85 ± 0.11	5.81984	PY17X_1220300	Tagged	X
PF3D7_0321500	Core		peptidase, putative	EC inhibitor(s) only	False	False	False	True	unsupported	confidently nonessential	no data	no data	True	3	O97289											3.4.-.- (Acting on peptide bonds (peptidases).);3.4.21.26 (Prolyl oligopeptidase)	DTT;NEM;KCN;Phe;Leu;Tyr;Met;Mg2+;Mn2+;Zn2+;Ca2+;Cu2+;EDTA;H2O2;Co2+;Fe2+;Ni2+;Urea;PMSF;Tris;E-64;Na2S;more;NaCl;Cd2+;EGTA;CoSO4;azide;CuSO4;ZnSO4;CdCl2;phenol;PAQ-22;ethanol;Glyoxal;cyanide;oxalate;Sulfide;Ala-Ala;Leu-Leu;Met-NH2;methanol;cysteine;bestatin;L-valine;antipain;L-leucine;leupeptin;pepstatin;Aprotinin;amastatin;n-butanol;actinonin;puromycin;Oxacillin;phebestin;leuhistin;p-dioxane;D-L…	Mutable in CDS	1	0.011	4
PF3D7_0321600	Core	DDX42	ATP-dependent RNA helicase DDX42, putative	AlphaFill or EC inhibitor(s) only	False	False	True	True	unsupported	confidently nonessential	confidently nonessential	confidently essential	True	29	O97290	2WAX[CXS] 5.42/0.15; 5GVR[LMR] 4.36/0.80; 6S8S[CXS] 5.80/0.82; 5E7J[AMP] 6.89/1.02; 7LIU[08T] 4.43/1.38; 6UV1[ADP] 4.55/1.45; 3DKP[ADP] 6.33/1.55; 4TZ6[UDP] 7.03/1.64; 4TYY[CDP] 7.06/1.71; 4TZ0[GDP] 7.02/1.74; 5DTU[ADP] 4.95/3.03; 4NHO[CXS] 17.77/0.07; 6UE2[PPI] 29.05/7.30; 2DB3[ANP] 9.41/9.03; 4D26[ADP] 6.70/11.04; 3MMR[ABH] 17.29/18.42	2WAX	CXS	3-CYCLOHEXYL-1-PROPYLSULFONIC ACID	5.42255	0.151969					3.6.4.13 (RNA helicase)	ATP;ADP;UDP;AMP;GTP;GDP;UTP;KCl;NEM;CDP;ITP;TDP;Cu2+;EDTA;Fe2+;Hg2+;PCMB;dATP;more;3'-dATP;2'-dATP;AMP-PNP;ara-ATP;2'-dGTP;3'-dGTP;2'-dTTP;3'-dUTP;N1-O-ATP;EWS-FLI1;poly(A)4;poly(A)6;poly(A)8;N1-OH-ITP;poly(A)10;poly(C)10;poly(G)10;poly(U)10;6-thio-GTP;8-bromo-ATP;2',3'-ddATP;ATP-gamma-S;2-amino-ATP;2',3'-ddGTP;2',3'-ddTTP;poly(X) RNA;2'-deoxy-ATP;2'-deoxy-GTP;3'-deoxy-ATP;7-methyl-GTP;Prp8 prote…	Mutable in CDS	1	0.124	4		PBANKA_1216900	Dispensable	0.98 ± 0.09	6.09591	PBANKA_1216900	Disrupted	X
PF3D7_0321700	Core		conserved Plasmodium protein, unknown function	none	False	False	False	False	clear support	confidently essential	no data	confidently essential	True	9	O97291	4KYS[VIB] 26.60/0.15; 3GBN[ETX] 14.55/0.35; 1TV5[FMN] 26.85/0.66; 7WYF[FMN] 28.61/0.97; 7WYF[ORO] 28.61/1.70; 3L7K[EDT] 11.43/1.94; 1TV5[ORO] 26.85/3.08; 3L7M[EDT] 11.41/4.07; 5JXD[6OU] 56.67/67.49	4KYS	VIB	3-(4-AMINO-2-METHYL-PYRIMIDIN-5-YLMETHYL)-5-(2-HYDROXY-ETHYL)-4-METHYL-THIAZOL-3-IUM;VITAMIN B1;THIAMIN	26.6035	0.147654							Non - Mutable in CDS	0.163	-2.773	0						PBANKA_1216800	Disrupted	X
PF3D7_0321800	Core		WD repeat-containing protein, putative	none	False	False	False	False	clear support	confidently essential	no data	no data	False															Non - Mutable in CDS	0.243	-2.635	0
PF3D7_0321900	Core	CARL	cyclic amine resistance locus protein	none	False	False	False	False	clear support	confidently essential	confidently essential	no data	True	0	C0H483													Non - Mutable in CDS	0.187	-2.781	0		PBANKA_1216600	Essential	0.16 ± 0.08	6.37549
PF3D7_0322000	Core	CYP19A	peptidyl-prolyl cis-trans isomerase	BindingDB orthology or BLAST match	True	False	True	True	unclear	dubiously essential	confidently essential	confidently essential	True	16	Q76NN7	4N1O[LSA] 0.88/0.05; 6R8W[O4B] 0.81/0.10; 3RCG[DMF] 0.77/0.19; 4N1N[UNU] 0.84/0.19; 7PCJ[QUK] 0.85/0.28; 3RCL[P4C] 0.77/0.47; 8EJX[9JT] 0.93/0.88	4N1O	LSA	SACCHARIN;1,2-BENZISOTHIAZOL-3(2H)-ONE 1,1-DIOXIDE	0.875127	0.0454008	P23284,P45877,Q08752	HOGENOM,OrthoDB			5.2.1.8 (Peptidylprolyl isomerase)	ATP;NEM;SDS;Cu2+;Hg2+;PCMB;more;FK506;QAEGPK;Ala-Pro;juglone;Ser-Pro;GPI-1046;RNase T1;Rapamycin;lactalbumin;Phenylglyoxal;cyclosporin A;cycloheximide;cyclosporine A;Ser(PO3H2)-Pro;cyclic CRYPEVEIC;linear CRYPEVEIC;D-Ser(PO3H2)-Pro;Ser-PSI[CS-N]-Pro;alpha-lactalbumin;cyclolinopeptide A;succinyl-Ala-Ala-Pro-NH2;epigallocatechin-3-gallate;5-hydroxy-1,4-naphthoquinone;succinyl-Pro-Phe-4-nitroanilide…	Non - Mutable in CDS	1	0	0	tentative	PBANKA_1216500	Slow	0.33 ± 0.18	4.79002	PBANKA_1216500	Disrupted	X
PF3D7_0322100	Core	Prt1	mRNA-capping enzyme subunit beta	EC inhibitor(s) only	False	False	False	True	unclear	dubiously essential	no data	no data	True	0	C0H484											3.1.3.33 (Polynucleotide 5'-phosphatase)	p-hydroxymercuribenzoate	Non - Mutable in CDS	0.901	-2.393	0
PF3D7_0322200	Core		conserved protein, unknown function	none	False	False	False	False	unsupported	confidently nonessential	confidently nonessential	confidently essential	True	2	O97294	3MMR[ABH] 13.68/0.71	3MMR	ABH	2(S)-AMINO-6-BORONOHEXANOIC ACID	13.6751	0.712652							Mutable in CDS	0.693	-0.397	1		PBANKA_1216300	Dispensable	1.03 ± 0.17	4.96244	PBANKA_1216300	Tagged	X
PF3D7_0322300	Core	DGAT	diacylglycerol O-acyltransferase	BindingDB orthology or BLAST match	True	True	False	True	unclear	confidently essential	dubiously essential	no data	True	0	O97295							O70536,O75907,O75908,P35610,Q60457,Q61263,Q7TQM4,Q9ERM3,Q9Z2A7	OrthoDB	Q9ERM3,Q9Z2A7,A0A8I3N393,O75907	7.26e-44	2.3.1.20 (Diacylglycerol O-acyltransferase)	I-;ATP;CoA;KCl;DTT;NaF;Mg2+;Mn2+;Zn2+;Ca2+;EDTA;Hg2+;more;HgCl2;MgCl2;CaCl2;MnCl2;ZnSO4;CHAPS;XP620;oleate;Iodide;niacin;P-7435;tannin;ethanol;cholate;dioxane;derrone;acyl-CoA;Tween 20;ixerin Y;2-butanol;1-Hexanol;kuraridin;oleoyl-CoA;kurarinone;Gum arabic;butyryl-CoA;sphingosine;xanthohumol;tussilagone;auriculatin;JNJ-DGAT2-A;JNJ-DGAT2-B;pradigastat;Triton X-100;deoxycholate;roselipin 2B;roselip…	Non - Mutable in CDS	0.199	-2.812	0		PBANKA_1216200	Essential	0.10 ± 1.24	1
PF3D7_0322400	Core		regulator of initiation factor 2 (eIF2)	none	False	False	False	False	clear support	confidently essential	no data	no data	True	5	C0H485	7S01[UMP] 25.13/0.65; 8CXS[MTA] 22.08/6.89; 7RFK[SFG] 22.09/7.00; 7LT5[SAH] 22.07/7.08	7S01	UMP	2'-DEOXYURIDINE 5'-MONOPHOSPHATE;DUMP	25.1274	0.646518							Non - Mutable in CDS	0.146	-2.823	0
PF3D7_0322500	Core	IscA2	iron-sulfur assembly protein, putative	none	False	False	False	False	unsupported	confidently nonessential	confidently nonessential	no data	True	0	O97297													Mutable in CDS	0.987	-2.083	1		PBANKA_1237400	Dispensable	1.00 ± 0.07	6.62549
PF3D7_0322600	Core		conserved Plasmodium protein, unknown function	none	False	False	False	False	unsupported	confidently nonessential	confidently nonessential	confidently essential	True	0	O97322													Mutable in CDS	1	-2.863	3		PBANKA_1215900	Dispensable	1.02 ± 0.17	4.89758	PBANKA_1215900	Disrupted	X
PF3D7_0322700	Core		conserved Plasmodium protein, unknown function	none	False	False	False	False	clear support	confidently essential	no data	no data	False															Non - Mutable in CDS	0.14	-2.941	0
PF3D7_0322800	Core		conserved Plasmodium protein, unknown function	none	False	False	False	False	unsupported	confidently nonessential	no data	no data	True	0	Q9NF98													Mutable in CDS	1	-0.976	4
PF3D7_0322900	Core	RPS3A	40S ribosomal protein S3A, putative	none	False	False	False	False	clear support	confidently essential	no data	no data	True	0	O97313													Non - Mutable in CDS	0.13	-2.796	0
PF3D7_0323000	Core	TMA7	translation machinery-associated protein 7, putative	none	False	False	False	False	unclear	dubiously essential	no data	no data	True	0	O97314													Non - Mutable in CDS	0.178	-3.031	0	tentative
PF3D7_0323100	Core		conserved Plasmodium protein, unknown function	none	False	False	False	False	clear support	confidently essential	confidently essential	no data	True	0	O97299													Non - Mutable in CDS	0.131	-2.925	0		PBANKA_1215400	Essential	0.12 ± 0.30	3.80673
PF3D7_0323200	Core		conserved Plasmodium protein, unknown function	none	False	False	False	False	clear support	confidently essential	no data	no data	True	0	O97300													Non - Mutable in CDS	0.122	-3.225	0
PF3D7_0323300	Core		conserved protein, unknown function	none	False	False	False	False	clear support	confidently essential	no data	no data	True	0	O97301													Non - Mutable in CDS	0.131	-3.005	0
PF3D7_0323400	Core	RIPR	Rh5 interacting protein	none	False	False	False	False	unsupported	confidently nonessential	confidently essential	no data	True	18	O97302	4YLQ[TMA] 10.21/0.12	4YLQ	TMA	TETRAMETHYLAMMONIUM ION	10.2051	0.115947							Mutable in CDS	0.988	-2.702	1		PBANKA_1215100	Essential	0.07 ± 0.05	7.21244
PF3D7_0323500	Core	SMN	survival motor neuron-like protein	EC inhibitor(s) only	False	False	False	True	clear support	confidently essential	no data	no data	True	0	O97304											3.1.31.1 (Micrococcal nuclease)	SDS;Mn2+;Zn2+;Ca2+;Cu2+;EDTA;Co2+;Hg2+;more;caspase-3;Mononucleotides;oligonucleotides;metacaspase mcII-Pa;adenosine 3',5'-diphosphate;thymidine 3',5'-bisphosphate;3',5'-deoxythymidine diphosphate;deoxythymidine 3',5'-diphosphate;deoxythymidine 3',5'-bisphosphate;2'-deoxythymidine 3',5'-diphosphate	Non - Mutable in CDS	0.122	-2.931	0
PF3D7_0323600	Core		BSD domain-containing protein, putative	none	False	False	False	False	clear support	confidently essential	no data	no data	True	3	O97305													Non - Mutable in CDS	0.2	-3.309	0
PF3D7_0323700	Core	SART1	U4/U6.U5 tri-snRNP-associated protein 1, putative	none	False	False	False	False	clear support	confidently essential	no data	no data	True	4	O97303	4FI1[ATP] 18.54/6.20; 4JR7[GNP] 18.63/6.51	4FI1	ATP	ADENOSINE-5'-TRIPHOSPHATE	18.5402	6.20377							Non - Mutable in CDS	0.432	-2.425	0
PF3D7_0323800	Core		conserved Plasmodium protein, unknown function	none	False	False	False	False	unsupported	confidently nonessential	no data	confidently essential	True	5	O97306	3UM6[1CY] 23.18/5.44; 1J3J[CP6] 15.05/5.46; 8JFB[NDP] 22.19/7.92	3UM6	1CY	1-(4-chlorophenyl)-6,6-dimethyl-1,6-dihydro-1,3,5-triazine-2,4-diamine;Cycloguanil	23.183	5.43854							Mutable in CDS	1	-2.909	2						PBANKA_1214700	Disrupted	X
PF3D7_0324000	SubtelomericHypervariable	EPF1	exported protein family 1	none	False	False	False	False	unsupported	confidently nonessential	no data	no data	False															Mutable in CDS	1	-2.579	2
PF3D7_0324100	SubtelomericHypervariable	MC-2TM	Pfmc-2TM Maurer's cleft two transmembrane protein	none	False	False	False	False	unsupported	confidently nonessential	no data	no data	True	0	O97307													Mutable in CDS	0.999	-2.453	2
PF3D7_0324200	SubtelomericHypervariable	EPF3	exported protein family 3	none	False	False	False	False	unsupported	confidently nonessential	no data	no data	False															Mutable in CDS	0.795	-1.67	1
PF3D7_0324300	SubtelomericHypervariable	EPF4	exported protein family 4	none	False	False	False	False	clear support	confidently essential	no data	no data	True	0	O97308													Non - Mutable in CDS	0.151	-2.817	0
PF3D7_0324400	SubtelomericHypervariable	RIF	rifin	none	False	False	False	False	unsupported	confidently nonessential	no data	no data	True	0	O97309													Mutable in CDS	1	-0.673	1
PF3D7_0324500	SubtelomericHypervariable	RIF	rifin	none	False	False	False	False	unclear	dubiously essential	no data	no data	True	0	O97310													Non - Mutable in CDS	0.898	-2.014	0
PF3D7_0324600	SubtelomericHypervariable		stevor	none	False	False	False	False	unclear	dubiously essential	no data	no data	True	0	Q9U5M0													Non - Mutable in CDS	0.967	-2.076	0	tentative
PF3D7_0324800	SubtelomericHypervariable	RIF	rifin	none	False	False	False	False	unsupported	confidently nonessential	no data	no data	True	0	O97311													Mutable in CDS	1	-2.954	1
PF3D7_0324900	SubtelomericHypervariable	VAR	erythrocyte membrane protein 1, PfEMP1	AlphaFill or EC inhibitor(s) only	False	False	True	False	no data	no data	no data	no data	True	9	O97312	5MZA[3PO] 8.77/1.50; 3ENH[TBR] 17.00/0.02; 7F2W[URC] 32.32/10.23	5MZA	3PO	TRIPHOSPHATE	8.76918	1.49848
PF3D7_0400100	SubtelomericHypervariable	VAR	erythrocyte membrane protein 1, PfEMP1	none	False	False	False	False	unsupported	confidently nonessential	no data	no data	True	5	Q8I220	5MZA[3PO] 6.11/4.42	5MZA	3PO	TRIPHOSPHATE	6.10971	4.41656							Mutable in CDS	1	-0.358	7
PF3D7_0400300	SubtelomericHypervariable	RIF	rifin	none	False	False	False	False	clear support	confidently essential	no data	no data	True	0	Q8I219													Non - Mutable in CDS	0.137	-2.792	0
PF3D7_0400400	SubtelomericHypervariable	VAR	erythrocyte membrane protein 1, PfEMP1	none	False	False	False	False	unclear	dubiously essential	no data	no data	False															Non - Mutable in CDS	0.977	-2.248	0	tentative
PF3D7_0400500	SubtelomericHypervariable	RIF	rifin	none	False	False	False	False	unsupported	confidently nonessential	no data	no data	True	0	Q8I217													Mutable in CDS	1	-2.303	2
PF3D7_0400700	SubtelomericHypervariable	RIF	rifin	none	False	False	False	False	clear support	confidently essential	no data	no data	True	0	Q8I216													Non - Mutable in CDS	0.221	-2.502	0
PF3D7_0400800	SubtelomericHypervariable		stevor	none	False	False	False	False	unsupported	confidently nonessential	no data	no data	True	0	Q8I215													Mutable in CDS	1	-0.988	1
PF3D7_0400900	SubtelomericHypervariable	RIF	rifin	none	False	False	False	False	clear support	confidently essential	no data	no data	True	0	Q8I214													Non - Mutable in CDS	0.12	-2.908	0
PF3D7_0401000	SubtelomericHypervariable	RIF	rifin	none	False	False	False	False	clear support	confidently essential	no data	no data	True	0	Q8I213													Non - Mutable in CDS	0.647	-2.308	0
PF3D7_0401100	SubtelomericHypervariable		Plasmodium exported protein, unknown function, fragment	none	False	False	False	False	unclear	dubiously essential	no data	no data	False															Non - Mutable in CDS	0.128	-2.665	0	tentative
PF3D7_0401200	SubtelomericHypervariable	RIF	rifin	none	False	False	False	False	unclear	dubiously essential	no data	no data	True	1	Q8I212	6ICI[FAD] 15.70/8.85	6ICI	FAD	FLAVIN-ADENINE DINUCLEOTIDE	15.6957	8.84879							Non - Mutable in CDS	0.981	-2.383	0	tentative
PF3D7_0401300	SubtelomericHypervariable	RIF	rifin	none	False	False	False	False	clear support	confidently essential	no data	no data	True	1	Q8I211													Non - Mutable in CDS	0.408	-2.476	0
PF3D7_0401400	SubtelomericHypervariable	RIF	rifin	none	False	False	False	False	clear support	confidently essential	no data	no data	True	0	Q8I210													Non - Mutable in CDS	0.145	-2.706	0
PF3D7_0401600	SubtelomericHypervariable	RIF	rifin	none	False	False	False	False	unclear	dubiously essential	no data	no data	True	1	A0A143ZXC7													Non - Mutable in CDS	0.962	-2.624	0
PF3D7_0401800	Core	PfD80	Plasmodium exported protein (PHISTb), unknown function	none	False	False	False	False	unclear	dubiously essential	no data	no data	True	0	Q8I207													Non - Mutable in CDS	0.837	-2.347	0
PF3D7_0401900	Core	ACS6	acyl-CoA synthetase	AlphaFill or EC inhibitor(s) only	False	False	True	True	unsupported	confidently nonessential	dubiously essential	no data	True	45	Q8I0V8	1AMU[AMP] 3.13/0.07; 3LNV[POP] 3.66/0.16; 6Q2M[DYD] 5.21/0.22; 5IE0[SRT] 3.20/0.49; 5MSW[AMP] 2.78/0.56; 5BSR[AMP] 7.04/0.60; 5GTD[OSB] 3.22/0.82; 5MST[FUM] 2.70/0.90; 6ULZ[KIV] 5.03/1.19; 2D1S[SLU] 2.71/1.29; 5OE3[3UK] 3.10/1.56; 5BSR[COA] 7.04/1.80; 6OZ1[AMP] 5.06/2.89; 6MFW[APC] 4.89/3.85; 4MIX[UD1] 18.70/0.11; 3NYQ[MCA] 7.94/6.12; 5BSM[ATP] 6.96/7.00; 5MSS[AMP] 10.31/7.04; 3NYR[MLC] 7.95/7.39…	1AMU	AMP	ADENOSINE MONOPHOSPHATE	3.13126	0.0650791					6.2.1.3 (Long-chain-fatty-acid--CoA ligase)	ATP;AMP;Ag+;NEM;SDS;Mn2+;Zn2+;Cu2+;EDTA;Co2+;Fe2+;Hg2+;Ni2+;Pb2+;more;salts;oleate;GW1929;Brij 58;Tween 80;naproxen;triacsin;palmitate;linoleate;Triacsins;oleoyl-CoA;oleic acid;Ketoprofen;Triacsin C;linolenate;Triacsin A;diphosphate;fatty acids;R-Ibuprofen;Triton X-100;arachidonate;troglitazone;pioglitazone;R-Fenoprofen;linoleic acid;rosiglitazone;sodium cholate;arachidonic acid;2-Bromopalmitate;…	Mutable in CDS	1	-0.574	2		PBANKA_1453300	Slow	0.41 ± 0.29	3.84024
PF3D7_0402000	Core		Plasmodium exported protein (PHISTa), unknown function	none	False	False	False	False	clear support	confidently essential	no data	no data	True	9	Q8I206	7BUM[5GP] 25.41/0.55; 7BUQ[1SY] 16.66/0.62; 7BUJ[GTP] 16.75/0.63; 4LEZ[1SY] 17.02/0.88; 7UYZ[GTP] 16.78/7.72; 4K97[ATP] 16.92/7.73; 7UTT[APC] 16.13/7.87; 7UXW[GTP] 16.71/8.28	7BUM	5GP	GUANOSINE-5'-MONOPHOSPHATE	25.4105	0.551839							Non - Mutable in CDS	0.202	-2.787	0
PF3D7_0402100	Core		Plasmodium exported protein (PHISTb), unknown function	none	False	False	False	False	unsupported	confidently nonessential	no data	no data	True	0	Q8I205													Mutable in CDS	1	-0.876	6
PF3D7_0402300	Core	RH1	reticulocyte binding protein homologue 1	none	False	False	False	False	unsupported	confidently nonessential	no data	no data	False															Mutable in CDS	1	-2.533	6
PF3D7_0402400	Core	GEXP18	Plasmodium exported protein, unknown function	AlphaFill or EC inhibitor(s) only	False	False	True	False	unsupported	confidently nonessential	no data	no data	True	6	Q8I202	6JWQ[ATP] 7.46/3.70; 6JWQ[AMP] 6.69/3.72; 1CJK[GSP] 18.28/4.48	6JWQ	ATP	ADENOSINE-5'-TRIPHOSPHATE	7.46243	3.70241							Mutable in CDS	0.813	-2.989	1
PF3D7_0402600	Core		stevor	none	False	False	False	False	unclear	dubiously essential	no data	no data	True	1	Q8I201													Non - Mutable in CDS	1	-1.57	0	tentative
PF3D7_0402900	Core		probable protein, unknown function	none	False	False	False	False	unclear	dubiously nonessential	no data	no data	True	0	Q8I200													Mutable in CDS	0.202	0.236	1
PF3D7_0403100	Core		regulator of chromosome condensation, putative	none	False	False	False	False	clear support	confidently essential	no data	no data	True	0	Q8I1Z9													Non - Mutable in CDS	0.141	-2.908	0
PF3D7_0403200	Core		pre-mRNA splicing factor, putative	none	False	False	False	False	unsupported	confidently nonessential	no data	confidently essential	True	0	Q8I1Z8													Mutable in CDS	1	-0.513	2						PBANKA_1000800	Disrupted	X
PF3D7_0403300	Core		conserved Plasmodium protein, unknown function	none	False	False	False	False	unclear	dubiously essential	no data	no data	True	2	Q8I1Z7													Non - Mutable in CDS	0.165	-3.237	0	tentative
PF3D7_0403400	Core		zinc finger protein, putative	none	False	False	False	False	unsupported	confidently nonessential	no data	no data	False															Mutable in CDS	0.936	-2.787	1
PF3D7_0403500	Core	USP	ubiquitin-specific protease	BindingDB orthology or BLAST match	True	False	True	True	clear support	confidently essential	confidently essential	no data	True	9	Q8I1Z5	7R2G[MIX] 4.94/0.01; 5L8W[AYE] 7.75/0.24; 2IBI[NEH] 5.48/0.47; 6GH9[MIX] 5.01/0.69; 5XU8[DX4] 5.55/4.53	7R2G	MIX	MITOXANTRONE;1,4-DIHYDROXY-5,8-BIS({2-[(2-HYDROXYETHYL)AMINO]ETHYL}AMINO)-9,10-ANTHRACENEDIONE;1,4-DIHYDROXY-5,8-BIS({2-[(2-HYDROXYETHYL)AMINO]ETHYL}AMINO)ANTHRA-9,10-QUINONE	4.94239	0.0109066	O75604,O94782,P40818,Q70CQ3,Q9P275	OrthoDB			3.1.2.15 (Deleted entry);3.4.19.12 (Ubiquitinyl hydrolase 1)	KCl;NEM;DTT;Mg2+;Mn2+;Ca2+;EDTA;EGTA;more;RNAi;siRNA;peptides;Antibody;ubiquitin;LDN-57444;2-propenal;LDN 57 444;amyloid beta;iodoacetamide;N-ethylmaleimide;dipicolinic acid;oligomeric Abeta;dimethyl sulfoxide;ubiquitin-aldehyde;nitrilo-triacetate;Ubiquitin aldehyde;4-hydroxy-2-nonenal;4-hydroxy-2-hexenal;isatin O-acyl oximes;ubiquitin vinylsulfone;J series prostaglandins;ubiquitin vinylmethyl es…	Non - Mutable in CDS	0.197	-3.366	0		PBANKA_1001100	Essential	0.04 ± 0.24	4.26269
PF3D7_0403600	Core		conserved Plasmodium protein, unknown function	none	False	False	False	False	unsupported	confidently nonessential	no data	confidently essential	True	2	C0H488													Mutable in CDS	0.944	-1.816	1						PBANKA_1001300	Disrupted	X
PF3D7_0403700	Core	CLF1	pre-mRNA-splicing factor CLF1, putative	none	False	False	False	False	unsupported	confidently nonessential	dubiously essential	no data	True	6	Q8I1Z2	3EFS[ATP] 18.36/4.20; 3EFR[BTN] 18.44/5.58	3EFS	ATP	ADENOSINE-5'-TRIPHOSPHATE	18.3564	4.19779							Mutable in CDS	0.979	-2.886	1		PBANKA_1001400	Essential	0.10 ± nan	1
PF3D7_0403800	Core		alpha/beta hydrolase, putative	none	False	False	False	False	unsupported	confidently essential	confidently nonessential	confidently essential	True	1	Q8I1Z1													Non - Mutable in CDS	0.128	-2.948	0		PBANKA_1225600	Dispensable	1.03 ± 0.08	6.45102	PBANKA_1001500	Disrupted	X
PF3D7_0403900	Core	SET8	SET domain protein, putative	BindingDB orthology or BLAST match	True	True	True	False	unsupported	confidently nonessential	confidently nonessential	confidently essential	True	13	Q8I1Z0	4IJ8[SAM] 3.00/0.19; 3F9W[SAH] 1.33/0.57; 5HYN[SAH] 4.37/4.93; 2IGQ[SAH] 4.21/4.97; 5KKL[SAM] 4.86/6.86; 7X73[SFG] 4.14/7.39; 5KJH[SAH] 8.82/7.91; 5TQR[SAM] 10.09/8.66	4IJ8	SAM	S-ADENOSYLMETHIONINE	3.00161	0.190871	Q9NQR1	OrthoDB	Q9NQR1	4.47e-25	2.1.1.43 (Transferred entry: 2.1.1.354)		Mutable in CDS	1	-1.974	3		PBANKA_1202900	Dispensable	0.94 ± 0.19	4.72764	PBANKA_1001600	Disrupted	X
PF3D7_0404000	Core		conserved Plasmodium protein, unknown function	none	False	False	False	False	unclear	dubiously essential	confidently essential	no data	True	0	Q8I1Y9													Non - Mutable in CDS	1	-1.56	0	tentative	PBANKA_1001700	Essential	0.11 ± 0.11	5.82983
PF3D7_0404100	Core	ApiAP2	AP2 domain transcription factor AP2-SP2, putative	none	False	False	False	False	unsupported	confidently nonessential	confidently nonessential	no data	True	4	Q8I1Y8	2C05[B4P] 40.81/8.50; 2C02[ADP] 40.81/9.47; 2BZZ[AP5] 40.78/9.79; 2C01[ATP] 40.81/9.81	2C05	B4P	BIS(ADENOSINE)-5'-TETRAPHOSPHATE	40.814	8.50489							Mutable in CDS	1	-0.435	6		PBANKA_0908800	Dispensable	1.01 ± 0.15	5.19456	PBANKA_1001800	Mutated	nt
PF3D7_0404200	Core		conserved Plasmodium protein, unknown function	BindingDB orthology or BLAST match	True	False	False	False	unclear	dubiously essential	confidently essential	no data	True	0	Q8I1Y7							P38158,P53051,P53341	OrthoMCL					Non - Mutable in CDS	0.126	-3.009	0	tentative	PBANKA_1001900	Essential	0.11 ± 0.04	8.05041
PF3D7_0404300	Core		Ran-binding protein, putative	none	False	False	False	False	unclear	dubiously essential	no data	no data	True	0	Q8I1Y6													Non - Mutable in CDS	0.999	-1.699	0	tentative
PF3D7_0404400	Core	P36	6-cysteine protein P36	none	False	False	False	False	unsupported	confidently nonessential	confidently nonessential	not confidently essential	True	1	Q8I1Y5	4OAV[ACP] 19.12/7.53	4OAV	ACP	ADENOSINE-5'-[BETA, GAMMA-METHYLENE]TRIPHOSPHATE;PHOSPHOMETHYLPHOSPHONIC ACID ADENYLATE ESTER	19.1245	7.52638							Mutable in CDS	1	-1.727	2		PBANKA_1002200	Dispensable	0.95 ± 0.07	6.67236	PBANKA_1002100	Mutated	nd
PF3D7_0404500	Core	P52	6-cysteine protein P52	none	False	False	False	False	unsupported	confidently essential	confidently nonessential	not confidently essential	True	0	Q8I1Y4													Non - Mutable in CDS	0.123	-3.017	0		PBANKA_1002200	Dispensable	0.95 ± 0.07	6.67236	PBANKA_1002200	Disrupted	nd
PF3D7_0404600	Core		conserved Plasmodium membrane protein, unknown function	none	False	False	False	False	unsupported	confidently nonessential	no data	confidently essential	False															Mutable in CDS	1	-1.095	16						PBANKA_1002300	Disrupted	X
PF3D7_0404700	Core	DPAP3	dipeptidyl aminopeptidase 3	EC inhibitor(s) only	False	False	False	True	unsupported	confidently essential	confidently nonessential	confidently essential	True	15	Q8I1Y2	3BPF[E64] 17.65/0.42; 6MIS[E64] 12.50/13.80	3BPF	E64	N-[N-[1-HYDROXYCARBOXYETHYL-CARBONYL]LEUCYLAMINO-BUTYL]-GUANIDINE	17.6522	0.421933					3.4.14.1 (Dipeptidyl-peptidase I);3.4.14.4 (Dipeptidyl-peptidase III)	NEM;PCMB;FY01;SAK2;more;Leu-NH2;Phe-NH2;Gly-NH2;Arg-NH2;Lys-NH2;Trp-NH2;fluoride;antipain;glucagon;cystatin;leupeptin;ethylamine;Butylamine;Hexylamine;iodoacetate;methylamine;Propylamine;glycinamide;pentylamine;Gly-Gly-NH2;Gly-Phe-NH2;beta-Ala-NH2;Gly-Phe-CHN2;iodoacetamide;benzoyl-Arg-NH2;Gly-beta-Ala-NH2;N-ethylmaleimine;sodium deoxycholate;glycine ethyl ester;Guanidinium chloride;Glu-alpha-met…	Non - Mutable in CDS	0.166	-2.81	0		PBANKA_1002400	Slow	0.74 ± 0.13	5.47215	PBANKA_1002400	Disrupted	X
PF3D7_0404800	Core		sporozoite-specific protein S10, putative	none	False	False	False	False	unsupported	confidently nonessential	confidently nonessential	not confidently essential	True	4	Q8I1Y1	2HI2[OPE] 34.60/2.14; 7US5[GDP] 29.61/6.87	2HI2	OPE	PHOSPHORIC ACID MONO-(2-AMINO-ETHYL) ESTER;COLAMINE PHOSPHORIC ACID	34.5967	2.14273							Mutable in CDS	1	0.299	10		PBANKA_1002500	Dispensable	0.99 ± 0.08	6.41823	PBANKA_1002500	Disrupted	nd
PF3D7_0404900	Core	P41	6-cysteine protein P41	none	False	False	False	False	unsupported	confidently nonessential	confidently nonessential	confidently essential	True	2	Q8I1Y0													Mutable in CDS	0.799	-3.133	1		PBANKA_1107600	Dispensable	0.98 ± 0.06	7.02647	PBANKA_1002600	Disrupted	X
PF3D7_0405000	Core	DDX51	ATP-dependent RNA helicase DDX51, putative	AlphaFill or EC inhibitor(s) only	False	False	True	True	clear support	confidently essential	confidently essential	no data	True	26	Q8I1X9	2WAX[CXS] 4.39/0.09; 4KBF[AMP] 7.87/0.58; 3RRN[ADP] 9.22/1.86; 6S8S[CXS] 4.72/2.40; 7LIU[08T] 2.92/2.89; 5ZC9[ANP] 5.44/3.00; 2HYI[ANP] 2.59/3.40; 7PLI[ADP] 3.25/3.72; 4TYY[CDP] 11.84/4.00; 3I61[ADP] 11.88/4.04; 3EX7[ADP] 2.71/4.07; 4TZ6[UDP] 11.84/4.33; 4TZ0[GDP] 11.85/4.36; 6UV1[ADP] 13.77/4.54	2WAX	CXS	3-CYCLOHEXYL-1-PROPYLSULFONIC ACID	4.38808	0.0906183					3.6.4.13 (RNA helicase)	ATP;ADP;UDP;AMP;GTP;GDP;UTP;KCl;NEM;CDP;ITP;TDP;Cu2+;EDTA;Fe2+;Hg2+;PCMB;dATP;more;3'-dATP;2'-dATP;AMP-PNP;ara-ATP;2'-dGTP;3'-dGTP;2'-dTTP;3'-dUTP;N1-O-ATP;EWS-FLI1;poly(A)4;poly(A)6;poly(A)8;N1-OH-ITP;poly(A)10;poly(C)10;poly(G)10;poly(U)10;6-thio-GTP;8-bromo-ATP;2',3'-ddATP;ATP-gamma-S;2-amino-ATP;2',3'-ddGTP;2',3'-ddTTP;poly(X) RNA;2'-deoxy-ATP;2'-deoxy-GTP;3'-deoxy-ATP;7-methyl-GTP;Prp8 prote…	Non - Mutable in CDS	0.131	-3.135	0		PBANKA_1002700	Essential	0.07 ± 0.15	5.15373
PF3D7_0405100	Core	SEC24B	protein transport protein Sec24B, putative	none	False	False	False	False	clear support	confidently essential	no data	no data	True	2	C0H489	5K04[COA] 20.77/0.10	5K04	COA	COENZYME A	20.7727	0.099637							Non - Mutable in CDS	0.318	-2.636	0
PF3D7_0405200	Core	CERLI2	protein CERLI2	none	False	False	False	False	clear support	confidently essential	confidently essential	no data	True	2	Q8I1X7													Non - Mutable in CDS	0.513	-2.366	0		PBANKA_1002900	Essential	0.03 ± 0.06	6.89846
PF3D7_0405300	Core	LISP2	liver specific protein 2, putative	none	False	False	False	False	unsupported	confidently nonessential	no data	no data	True	1	Q8I1X6	3IED[AN2] 18.87/3.77	3IED	AN2	AMP PHOSPHORAMIDATE	18.8654	3.77431							Mutable in CDS	1	-0.408	6						PBANKA_1003000	Tagged	nt
PF3D7_0405400	Core	PRPF8	pre-mRNA-processing-splicing factor 8, putative	none	False	False	False	False	unclear	confidently essential	dubiously essential	no data	False															Non - Mutable in CDS	0.17	-2.781	0		PBANKA_1003100	Essential	0.10 ± nan	1
PF3D7_0405500	Core		conserved Plasmodium protein, unknown function	none	False	False	False	False	unsupported	confidently nonessential	no data	no data	True	0	Q8I1X4													Mutable in CDS	0.581	-0.532	1
PF3D7_0405600	Core		TMEM33 domain-containing protein, putative	none	False	False	False	False	clear support	confidently essential	no data	no data	True	0	Q8I1X3													Non - Mutable in CDS	0.122	-3.091	0
PF3D7_0405700	Core		amino acid decarboxylase AAD, putative	AlphaFill or EC inhibitor(s) only	False	False	True	True	unsupported	confidently nonessential	no data	not confidently essential	True	3	Q8I1X1	2X3L[PLP] 5.21/0.18; 2VYC[PLP] 3.41/0.33; 1C4K[GTP] 8.14/1.00; 1C4K[PLP] 8.14/9.52	2X3L	PLP	PYRIDOXAL-5'-PHOSPHATE;VITAMIN B6 Phosphate	5.20661	0.177782					4.1.1.18 (Lysine decarboxylase)	F-;I-;GTP;GDP;KCl;Cl-;Br-;Zn2+;Ca2+;Fe2+;NaCl;Fe3+;PCMB;Urea;LiCl;more;HgCl2;L-Arg;CaCl2;SO42-;MnCl2;NaBH4;FeCl2;ppGpp;HPO42-;H2PO4-;pppGpp;L-lysine;cadaverine;iodoacetamide;hydroxylamine;Semicarbazide;Acridine orange;cucurbit[7]uril;6-aminohexanoate;alpha-Vinyllysine;1,5-pentanediamine;triphenyl phosphate;tri-m-cresyl phosphate;guanosine 5'-diphosphate;guanosine 3'-diphosphate;diethyldithiocarba…	Mutable in CDS	1	-1.317	10						PY17X_1004800	Disrupted	nd
PF3D7_0405800	Core		conserved protein, unknown function	none	False	False	False	False	unsupported	dubiously essential	confidently nonessential	confidently essential	True	0	Q8I1X0													Non - Mutable in CDS	0.12	-2.867	0	tentative	PBANKA_1003500	Dispensable	0.95 ± 0.07	6.81718	PBANKA_1003500	Disrupted	X
PF3D7_0405900	Core	ASP	apical sushi protein	none	False	False	False	False	unsupported	confidently nonessential	no data	confidently essential	True	0	Q8I1W9													Mutable in CDS	1	-1.636	2						PBANKA_1003600	Disrupted	X
PF3D7_0406000	Core		conserved protein, unknown function	none	False	False	False	False	clear support	confidently essential	confidently essential	no data	True	1	Q8I1W8	5GGI[UDP] 18.76/2.96	5GGI	UDP	URIDINE-5'-DIPHOSPHATE	18.7577	2.9622							Non - Mutable in CDS	0.165	-2.811	0		PBANKA_1003700	Essential	0.20 ± 0.19	4.73412
PF3D7_0406100	Core		V-type proton ATPase subunit B	BindingDB orthology or BLAST match	True	False	True	False	clear support	confidently essential	confidently essential	no data	True	66	Q6ZMA8	5HKK[ADP] 2.70/0.07; 7DQE[ADP] 2.06/0.13; 1E79[ADP] 3.74/0.15; 3SSA[AES] 6.80/0.18; 2JJ2[QUE] 3.70/0.19; 1E79[DCW] 3.72/0.20; 2JIZ[STL] 3.71/0.22; 5IK2[ADP] 2.75/0.23; 2JJ1[PIT] 3.72/0.26; 3OAA[ADP] 4.89/0.27; 5ZE9[ANP] 1.31/0.29; 3I73[ADP] 2.99/0.36; 3I4L[ANP] 4.27/0.36; 5KNB[ADP] 1.52/0.42; 3EIU[ATP] 6.48/0.42; 6F5D[ADP] 2.92/0.61; 7COR[ADP] 6.23/0.70; 4Z1M[ADP] 3.75/0.74; 3VR4[B3P] 1.33/0.75; …	5HKK	ADP	ADENOSINE-5'-DIPHOSPHATE	2.69639	0.0721222	P15313,Q9I8A2	HOGENOM,OrthoDB			3.6.3.14 (Transferred entry: 7.1.2.2);7.1.2.2 (H(+)-transporting two-sector ATPase)		Non - Mutable in CDS	0.353	-2.635	0		PBANKA_1003800	Essential	0.18 ± 0.29	3.84852
PF3D7_0406200	Core	Pfs16	parasitophorous vacuole membrane protein S16	none	False	False	False	False	unclear	dubiously essential	no data	not confidently essential	True	0	Q6ZMA7													Non - Mutable in CDS	0.158	0	0	tentative					PBANKA_1003900	Tagged	nd
PF3D7_0406400	Core	cGLO2	cytosolic glyoxalase II	BindingDB orthology or BLAST match	True	True	True	True	unsupported	confidently nonessential	no data	not confidently essential	True	17	C0H490	1QH5[GBP] 1.60/0.17; 2P1E[LAC] 3.94/0.21; 6RZ0[CXS] 2.52/0.40; 2P18[SPD] 3.99/0.47; 4YSL[GSH] 7.49/1.82	1QH5	GBP	S-(N-HYDROXY-N-BROMOPHENYLCARBAMOYL)GLUTATHIONE	1.59927	0.166242	O35952,Q16775,Q3B7M2	HOGENOM,OrthoDB	Q3B7M2,O35952,Q16775	8.58e-64	3.1.2.6 (Hydroxyacylglutathione hydrolase)	ATP;ADP;AMP;GTP;GDP;CTP;UTP;KCl;NEM;CMP;UMP;GSH;GMP;DTT;CDP;Trp;Mn2+;Cu2+;EDTA;Fe2+;Hg2+;NaCl;Cd2+;PCMB;more;NH4Cl;CdCl2;AsO2-;Uracil;adenine;oxalate;guanine;uridine;thymine;aniline;xanthine;cytidine;fructose;Caffeine;Na2HAsO4;phosphate;adenosine;guanosine;D-lactate;pyridoxal;coenzyme A;diphosphate;glutathione;iodoacetate;cardiolipin;Theobromine;theophylline;pyridoxamine;Phenylglyoxal;methylglyox…	Mutable in CDS	0.592	-1.357	1						PBANKA_1004000	Disrupted	nd
PF3D7_0406500	Core		NYN domain-containing protein, putative	none	False	False	False	False	unsupported	confidently nonessential	no data	no data	False															Mutable in CDS	1	-1.598	20
PF3D7_0406600	Core		conserved protein, unknown function	none	False	False	False	False	unclear	dubiously essential	no data	no data	True	0	Q9U0M0													Non - Mutable in CDS	0.126	0	0	tentative
PF3D7_0406700	Core		KLRAQ domain-containing protein, putative	none	False	False	False	False	clear support	confidently essential	confidently essential	no data	True	2	C0H492													Non - Mutable in CDS	0.119	-3.106	0		PBANKA_1004300	Essential	0.04 ± 0.04	7.95847
PF3D7_0406800	Core		ribosomal protein L25, putative	none	False	False	False	False	clear support	confidently essential	confidently essential	no data	True	0	Q8I1W3													Non - Mutable in CDS	0.205	-2.7	0		PBANKA_1004400	Essential	0.09 ± 0.04	7.7041
PF3D7_0406900	Core		conserved Plasmodium protein, unknown function	none	False	False	False	False	unsupported	confidently nonessential	no data	no data	True	13	C0H493	6EAE[NHE] 32.37/0.22; 5C69[NHE] 32.34/0.84; 5EA5[TAR] 35.39/1.05; 7DSU[SFG] 27.27/1.19; 6EAG[TAR] 35.35/2.60; 6EAM[TAR] 35.60/17.80; 6JWQ[ATP] 36.82/43.64; 6JWQ[AMP] 36.63/43.66	6EAE	NHE	2-[N-CYCLOHEXYLAMINO]ETHANE SULFONIC ACID;CHES;N-CYCLOHEXYLTAURINE	32.3682	0.223955							Mutable in CDS	1	-1.779	4
PF3D7_0407000	Core		conserved Plasmodium protein, unknown function	none	False	False	False	False	clear support	confidently essential	no data	no data	True	0	Q9U0L6													Non - Mutable in CDS	0.127	-3.118	0
PF3D7_0407100	Core		methyltransferase, putative	none	False	False	False	False	clear support	confidently essential	no data	confidently essential	True	1	C0H494	1DL5[SAH] 15.71/5.13	1DL5	SAH	S-ADENOSYL-L-HOMOCYSTEINE	15.7133	5.12748					2.1.1.201 (2-methoxy-6-polyprenyl-1,4-benzoquinol methylase)		Non - Mutable in CDS	0.786	-2.53	0						PBANKA_1004700	Tagged	X
PF3D7_0407200	Core	PTH2	peptidyl-tRNA hydrolase 2, putative	EC inhibitor(s) only	False	False	False	True	clear support	confidently essential	confidently essential	no data	True	2	Q9U0L4											3.1.1.29 (Aminoacyl-tRNA hydrolase)	Mg2+;EDTA;tRNA;more;tRNALys;tRNAfMet;tRNA-lysine;5-azacytidine;70 S ribosome;Uncharged tRNA;deacetylated tRNA;diethyldicarbonate;non-esterified tRNALys;tRNA-formyl-methionine;3'-deoxy-N[(O-methyl-L-tyrosyl)amino]adenosine;3'-L-(N,N-diacetyl-lysinyl)amino-3'-deoxyadenosine	Non - Mutable in CDS	0.297	-2.499	0		PBANKA_1004800	Essential	0.09 ± 0.08	6.41921
PF3D7_0407300	Core		transcription factor, putative	none	False	False	False	False	clear support	confidently essential	confidently essential	no data	True	3	Q9U0L3	3LLT[ANP] 14.74/15.08; 2PML[ANP] 22.37/19.31	3LLT	ANP	PHOSPHOAMINOPHOSPHONIC ACID-ADENYLATE ESTER	14.7378	15.0807							Non - Mutable in CDS	0.119	-3.016	0		PBANKA_1004900	Essential	0.06 ± 0.11	5.75715
PF3D7_0407400	Core		conserved Plasmodium protein, unknown function	none	False	False	False	False	unsupported	confidently nonessential	confidently nonessential	confidently essential	True	0	Q9U0L2													Mutable in CDS	1	0.358	5		PBANKA_1005000	Slow	0.79 ± 0.13	5.49387	PBANKA_1005000	Disrupted	X
PF3D7_0407500	Core		mitochondrial carrier protein, putative	none	False	False	False	False	clear support	confidently essential	no data	no data	True	2	C0H498	7LT5[SAH] 23.61/22.57	7LT5	SAH	S-ADENOSYL-L-HOMOCYSTEINE	23.6089	22.5666							Non - Mutable in CDS	0.145	-3.036	0
PF3D7_0407600	Core		conserved Plasmodium protein, unknown function	none	False	False	False	False	unsupported	confidently nonessential	no data	confidently essential	True	0	Q9U0L0													Mutable in CDS	1	-2.501	1						PBANKA_1005200	Disrupted	X
PF3D7_0407700	Core		TH1 domain-containing protein, putative	none	False	False	False	False	unsupported	confidently nonessential	confidently nonessential	confidently essential	True	2	Q9U0K9	6JWQ[AMP] 18.07/3.65; 6JWQ[ATP] 23.58/3.65	6JWQ	AMP	ADENOSINE MONOPHOSPHATE	18.0735	3.65183							Mutable in CDS	1	-1.61	12		PBANKA_1005300	Slow	0.91 ± 0.08	6.48713	PBANKA_1005300	Disrupted	X
PF3D7_0407800	Core	CINCH	protein CINCH	none	False	False	False	False	clear support	confidently essential	no data	no data	True	3	Q9U0K8	3JQQ[A2P] 29.89/0.78; 3JQP[A2P] 30.82/1.22	3JQQ	A2P	ADENOSINE-2'-5'-DIPHOSPHATE	29.887	0.784017							Non - Mutable in CDS	0.22	-2.733	0
PF3D7_0407900	Core		AAA family ATPase, putative	BindingDB orthology or BLAST match	True	False	True	False	unsupported	confidently nonessential	confidently nonessential	confidently essential	True	18	Q9U0K7	4L15[TAM] 2.61/0.16; 3CF2[ANP] 3.45/0.18; 7W46[ADP] 4.38/0.27; 4L16[ADP] 2.70/0.57; 6P10[SKE] 2.56/0.69; 5C18[AGS] 3.51/0.69; 5Z6R[ATP] 2.35/0.75; 3D8B[ADP] 2.82/1.61; 6MCK[JDP] 3.47/2.59; 6K0R[3AT] 11.50/0.37; 3WHL[ATP] 5.79/5.45; 2R65[ADP] 5.82/7.27	4L15	TAM	TRIS(HYDROXYETHYL)AMINOMETHANE	2.60827	0.16225	O75351,Q8I0P1,Q9UBP0	OrthoDB,OrthoMCL			3.6.4.3 (Transferred entry: 5.6.1.1)		Mutable in CDS	1	-1.68	3		PBANKA_1005500	Dispensable	0.95 ± 0.08	6.37359	PBANKA_1005500	Disrupted	X
PF3D7_0408000	Core		conserved Plasmodium protein, unknown function	none	False	False	False	False	clear support	confidently essential	no data	no data	True	0	Q9U0K6													Non - Mutable in CDS	0.418	-2.249	0
PF3D7_0408100	Core		conserved Plasmodium protein, unknown function	AlphaFill or EC inhibitor(s) only	False	False	True	False	unsupported	confidently nonessential	no data	confidently essential	True	6	Q9U0K5	6JWR[PH2] 8.57/0.02; 6JWQ[AMP] 8.61/4.22; 6JWQ[ATP] 8.62/4.23; 6KCK[APC] 8.70/4.24	6JWR	PH2	2-AMINO-6-HYDROXYMETHYL-7,8-DIHYDRO-3H-PTERIDIN-4-ONE	8.57091	0.0242478							Mutable in CDS	1	-1.888	4						PBANKA_1005700	Disrupted	X
PF3D7_0408200	Core		conserved Plasmodium protein, unknown function	none	False	False	False	False	clear support	confidently essential	no data	no data	True	0	Q9U0K4													Non - Mutable in CDS	0.196	-2.626	0
PF3D7_0408300	Core	ZRANB2	zinc finger Ran-binding domain-containing protein 2, putative	none	False	False	False	False	unsupported	dubiously essential	confidently nonessential	confidently essential	True	0	Q9U0K3													Non - Mutable in CDS	1	-1.863	0	tentative	PBANKA_1005900	Dispensable	0.99 ± 0.11	5.79392	PBANKA_1005900	Disrupted	X
PF3D7_0408400	Core		conserved protein, unknown function	none	False	False	False	False	clear support	confidently essential	confidently essential	no data	True	1	C0H499	1ZSN[NAD] 11.66/3.57	1ZSN	NAD	NICOTINAMIDE-ADENINE-DINUCLEOTIDE	11.6634	3.57465							Non - Mutable in CDS	0.127	-2.866	0		PBANKA_1006000	Essential	0.13 ± 0.04	7.66707
PF3D7_0408500	Core	FEN1	flap endonuclease 1	BindingDB orthology or BLAST match	True	False	False	True	unsupported	confidently nonessential	dubiously nonessential	confidently essential	True	19	Q9GZ01							P39748	OrthoDB			3.2.2.17 (Deoxyribodipyrimidine endonucleosidase)	DNA;NaCl;NaBH4;2-[N-(acetoxyacetyl)amino]fluorene	Mutable in CDS	0.999	-0.586	2		PBANKA_1006100	Slow	0.55 ± 0.25	4.1878	PBANKA_1006100	Disrupted	X
PF3D7_0408600	Core	SIAP1	sporozoite invasion-associated protein 1	none	False	False	False	False	unsupported	confidently nonessential	confidently nonessential	confidently essential	True	3	Q9U0K0	4JF4[MER] 12.51/2.50; 7T7G[IM2] 12.32/7.10	4JF4	MER	Meropenem, bound form	12.5132	2.4951							Mutable in CDS	1	-1.302	3		PBANKA_1006200	Dispensable	0.83 ± 0.18	4.86403	PBANKA_1006200	Disrupted	X
PF3D7_0408700	Core	PLP1	perforin-like protein 1	none	False	False	False	False	unsupported	confidently nonessential	confidently nonessential	not confidently essential	True	2	Q9U0J9													Mutable in CDS	1	-1.461	1		PBANKA_1006300	Dispensable	0.79 ± 0.20	4.62372	PBANKA_1006300	Disrupted	nd
PF3D7_0408800	Core		conserved Plasmodium protein, unknown function	none	False	False	False	False	unsupported	dubiously essential	confidently nonessential	confidently essential	True	1	Q9U0J8	5DZT[AMP] 21.32/8.98	5DZT	AMP	ADENOSINE MONOPHOSPHATE	21.3191	8.97677							Non - Mutable in CDS	0.892	-2.905	0		PBANKA_1006400	Dispensable	1.04 ± 0.10	5.9604	PBANKA_1006400	Disrupted	X
PF3D7_0408900	Core	KAE1	tRNA N6-adenosine threonylcarbamoyltransferase	none	False	False	False	False	unclear	confidently essential	dubiously essential	no data	True	1	A0A143ZW87											2.3.1.234 (N(6)-L-threonylcarbamoyladenine synthase);2.6.99.4 (Transferred entry: 2.3.1.234)		Non - Mutable in CDS	0.138	-2.739	0		PBANKA_1006500	Essential	0.10 ± nan	1
PF3D7_0409000	Core		conserved Plasmodium protein, unknown function	none	False	False	False	False	unsupported	confidently nonessential	no data	no data	True	3	Q9U0J6	2Q58[ZOL] 16.65/0.75; 2O1O[RIS] 16.67/0.78	2Q58	ZOL	ZOLEDRONIC ACID;(1-HYDROXY-2-IMIDAZOL-1-YLETHYLIDENE)DIPHOSPHONIC ACID	16.6508	0.748985							Mutable in CDS	1	-0.787	15
PF3D7_0409100	Core	PRPF31	U4/U6 small nuclear ribonucleoprotein PRP31, putative	AlphaFill or EC inhibitor(s) only	False	False	True	False	clear support	confidently essential	confidently essential	no data	True	8	C0H4A0	3NMU[SAM] 9.80/1.42; 3DU4[KAP] 16.27/1.57; 3DOD[PLP] 16.44/1.94; 6WNN[PMP] 16.21/1.95; 4H8E[FPP] 15.95/4.62; 4U82[FPS] 15.91/4.99	3NMU	SAM	S-ADENOSYLMETHIONINE	9.79807	1.42132							Non - Mutable in CDS	0.125	-3.04	0		PBANKA_1006700	Essential	0.12 ± 0.29	3.83877
PF3D7_0409200	Core	SOF1	protein SOF1, putative	AlphaFill or EC inhibitor(s) only	False	False	True	False	clear support	confidently essential	confidently essential	no data	True	4	Q9U0J4	4GM8[ALQ] 3.58/1.79	4GM8	ALQ	2-METHYL-PROPIONIC ACID	3.5755	1.7872							Non - Mutable in CDS	0.198	-2.798	0		PBANKA_1006800	Essential	0.06 ± 0.10	5.97201
PF3D7_0409300	Core		methyltransferase, putative	none	False	False	False	False	unsupported	confidently nonessential	confidently nonessential	confidently essential	True	4	Q9U0J3	2PXX[SAH] 7.83/5.21; 3HGG[CHD] 15.89/6.59; 3QPS[CHD] 15.84/6.69; 3HGY[TCH] 15.94/7.75	2PXX	SAH	S-ADENOSYL-L-HOMOCYSTEINE	7.83015	5.20857					2.1.1.201 (2-methoxy-6-polyprenyl-1,4-benzoquinol methylase)		Mutable in CDS	0.654	-3.042	1		PBANKA_1006900	Dispensable	1.03 ± 0.13	5.50832	PBANKA_1006900	Disrupted	X
PF3D7_0409400	Core	DnaJ	chaperone protein DnaJ	AlphaFill or EC inhibitor(s) only	False	False	True	False	unsupported	confidently nonessential	confidently essential	no data	True	2	Q9U0J2	5AYK[1PS] 7.08/2.14	5AYK	1PS	3-PYRIDINIUM-1-YLPROPANE-1-SULFONATE;1-(3-SULFOPROPYL) PYRIDINIUM;PPS	7.07813	2.14214							Mutable in CDS	1	-0.609	2		PBANKA_1007000	Essential	0.16 ± 0.23	4.29607
PF3D7_0409500	Core		3-ketodihydrosphingosine reductase, putative	AlphaFill or EC inhibitor(s) only	False	False	True	True	unsupported	confidently essential	confidently nonessential	confidently essential	True	15	C0H4A1	6NKK[NAP] 3.13/0.80; 1ZO8[SNO] 5.40/4.79; 1YXM[ADE] 8.45/6.18; 2AE2[NAP] 6.08/6.27; 3AI2[NDP] 8.26/6.85; 1AE1[NAP] 13.32/7.08; 1G6K[NAD] 11.23/8.94; 4JRO[NAP] 12.01/9.15; 3AUT[NAI] 15.11/9.47; 1XHL[NDP] 13.83/10.82	6NKK	NAP	NADP NICOTINAMIDE-ADENINE-DINUCLEOTIDE PHOSPHATE;2'-MONOPHOSPHOADENOSINE 5'-DIPHOSPHORIBOSE	3.12728	0.801034					1.1.1.102 (3-dehydrosphinganine reductase)	siRNA	Non - Mutable in CDS	0.127	-2.948	0		PBANKA_1007100	Dispensable	1.08 ± 0.16	5.02438	PBANKA_1007100	Disrupted	X
PF3D7_0409600	Core	RPA1	replication protein A1, large subunit	none	False	False	False	False	unclear	confidently essential	dubiously essential	confidently essential	True	7	Q9U0J0	4B8W[NAP] 16.43/4.21; 4E5Y[NDP] 15.50/4.27; 4BKP[NAP] 23.29/5.12; 4B8Z[GDP] 16.43/9.33; 4B8W[GDP] 16.43/12.28; 4BL5[GFB] 16.43/13.73	4B8W	NAP	NADP NICOTINAMIDE-ADENINE-DINUCLEOTIDE PHOSPHATE;2'-MONOPHOSPHOADENOSINE 5'-DIPHOSPHORIBOSE	16.4278	4.21435							Non - Mutable in CDS	0.434	-2.586	0		PBANKA_1007200	Slow	0.48 ± 0.17	4.9601	PBANKA_1007200	Disrupted	X
PF3D7_0409700	Core	RF2	peptide chain release factor 2	EC inhibitor(s) only	False	False	False	True	unsupported	confidently essential	confidently nonessential	confidently essential	True	0	Q8I1W0											3.1.1.29 (Aminoacyl-tRNA hydrolase)	Mg2+;EDTA;tRNA;more;tRNALys;tRNAfMet;tRNA-lysine;5-azacytidine;70 S ribosome;Uncharged tRNA;deacetylated tRNA;diethyldicarbonate;non-esterified tRNALys;tRNA-formyl-methionine;3'-deoxy-N[(O-methyl-L-tyrosyl)amino]adenosine;3'-L-(N,N-diacetyl-lysinyl)amino-3'-deoxyadenosine	Non - Mutable in CDS	0.134	-2.626	0		PBANKA_1007300	Dispensable	0.85 ± 0.17	4.98033	PBANKA_1007300	Disrupted	X
PF3D7_0409800	Core		zinc finger protein, putative	none	False	False	False	False	clear support	confidently essential	no data	no data	True	0	Q9U0I8													Non - Mutable in CDS	0.119	-3.047	0
PF3D7_0409900	Core	ALP5b	actin-like protein, putative	AlphaFill or EC inhibitor(s) only	False	False	True	False	unsupported	confidently nonessential	no data	no data	True	2	Q8I1V9	1U2V[ADP] 3.62/0.56; 1TYQ[ATP] 3.58/0.76	1U2V	ADP	ADENOSINE-5'-DIPHOSPHATE	3.61617	0.563733							Mutable in CDS	0.783	-2.424	1
PF3D7_0410000	Core	EVP1	erythrocyte vesicle protein 1	none	False	False	False	False	unsupported	confidently nonessential	no data	confidently essential	True	2	Q9U0I6	6JWQ[ATP] 17.60/4.06; 6JWQ[AMP] 17.44/4.08	6JWQ	ATP	ADENOSINE-5'-TRIPHOSPHATE	17.5972	4.05813							Mutable in CDS	0.859	-2.864	1						PBANKA_1007600	Disrupted	X
PF3D7_0410300	Core	PPM1	protein phosphatase PPM1, putative	EC inhibitor(s) only	False	False	False	True	unsupported	confidently nonessential	no data	confidently essential	True	16	Q9U0I5											3.1.3.16 (Protein-serine/threonine phosphatase)	F-;ATP;ADP;UDP;AMP;GTP;UTP;UMP;NaF;V3+;I-2;I-1;Zn2+;Ca2+;Cu2+;EDTA;H2O2;Co2+;Fe2+;Hg2+;Ni2+;NaCl;Fe3+;Urea;EGTA;cAMP;Cr2+;Pd2+;Sc3+;Yb3+;more;Rcn1;NADPH;MgCl2;CaCl2;MnCl2;ZnSO4;NaNO3;FK506;AlF4-;BeF3-;DSCR1;Na2SO4;NaHCO3;A23187;CPI-17;citrate;heparin;histone;Diamide;NaH2PO4;Na2HPO4;Na4P2O7;Na2P2O7;gelatin;spermine;vanadate;L-malate;Tartrate;FR225659;FR253761;FR259383;DARPP-32;phosphate;glutamate;…	Mutable in CDS	1	-2.399	2						PBANKA_1007700	Disrupted	X
PF3D7_0410400	Core	RRP4	exosome complex component RRP4	none	False	False	False	False	unclear	confidently essential	dubiously essential	no data	True	0	Q9U0I4													Non - Mutable in CDS	0.154	-2.939	0		PBANKA_1007800	Essential	0.07 ± 0.56	2.53228
PF3D7_0410500	Core		conserved Plasmodium protein, unknown function	none	False	False	False	False	unsupported	confidently essential	confidently nonessential	confidently essential	True	0	Q9U0I3													Non - Mutable in CDS	0.119	-2.819	0		PBANKA_1007900	Dispensable	1.02 ± 0.12	5.67324	PBANKA_1007900	Disrupted	X
PF3D7_0410600	Core	ATRP	armadillo-type repeat protein ATRP	none	False	False	False	False	clear support	confidently essential	no data	no data	True	1	Q9U0I2													Non - Mutable in CDS	0.16	-3.223	0
PF3D7_0410700	Core	RbgA	ribosome biogenesis GTPase A, putative	EC inhibitor(s) only	False	False	False	True	clear support	confidently essential	confidently essential	no data	True	8	Q9U0I1	3GEI[GCP] 13.95/0.38; 3GEE[GDP] 13.62/0.50; 7UBY[UPG] 19.25/0.90; 5UQK[U2F] 18.72/1.07; 2OL4[NAD] 18.26/2.34; 1ZSN[NAD] 20.57/4.84; 1PUJ[GNP] 6.83/8.17; 7DI7[CLQ] 36.56/9.74	3GEI	GCP	PHOSPHOMETHYLPHOSPHONIC ACID GUANYLATE ESTER	13.9527	0.384149					3.6.5.1 (Heterotrimeric G-protein GTPase)	GDP;more;Gpp(NH)p;YM-254890;phosducin;pertussis toxin;Pasteurella multocida toxin;Leu-Gly-Asn repeat-enriched protein;regulator of G protein signaling protein;betagamma subunit of the hetreotrimeric G protein	Non - Mutable in CDS	0.177	-2.785	0		PBANKA_1235500	Essential	0.06 ± 0.07	6.78355
PF3D7_0410800	Core	AKIT3	apicomplexan kinetochore protein 3, putative	none	False	False	False	False	clear support	confidently essential	no data	confidently essential	True	0	Q9U0I0													Non - Mutable in CDS	0.131	-2.926	0						PBANKA_0612200	Tagged	X
PF3D7_0410900	Core	AKIT7	apicomplexan kinetochore protein 7, putative	none	False	False	False	False	unsupported	confidently nonessential	dubiously nonessential	confidently essential	True	13	Q9U0H9	4PKW[GM6] 28.07/0.58; 1PWU[GM6] 27.96/0.93; 4FK7[P34] 21.02/2.65; 3CLV[GDP] 29.38/10.68; 6JWY[ATP] 42.44/18.42; 6JWQ[ATP] 38.80/33.27; 6JWQ[AMP] 39.09/33.29	4PKW	GM6	GM6001;3-(N-HYDROXYCARBOXAMIDO)-2-ISOBUTYLPROPANOYL-TRP-METHYLAMIDE	28.0676	0.577447							Mutable in CDS	0.996	-2.419	1		PBANKA_0612300	Slow	0.56 ± 0.18	4.85785	PBANKA_0612300	Tagged	X
PF3D7_0411000	Core	ApiAP2	AP2 domain transcription factor AP2-Z, putative	none	False	False	False	False	unsupported	confidently nonessential	no data	not confidently essential	True	0	Q9U0H8													Mutable in CDS	1	-2.426	4						PBANKA_0612400	Tagged	nd
PF3D7_0411100	Core	MED8	mediator of RNA polymerase II transcription subunit 8, putative	none	False	False	False	False	clear support	confidently essential	no data	no data	True	6	Q9U0H7	7LT5[SAH] 16.15/5.76; 8CXS[MTA] 16.13/6.25; 7RFK[SFG] 20.14/12.09	7LT5	SAH	S-ADENOSYL-L-HOMOCYSTEINE	16.149	5.75852							Non - Mutable in CDS	0.12	-3.056	0
PF3D7_0411200	Core		PP-loop family protein, putative	AlphaFill or EC inhibitor(s) only	False	False	True	False	clear support	confidently essential	confidently essential	no data	True	4	Q9U0H6	2E21[ANP] 6.84/2.79	2E21	ANP	PHOSPHOAMINOPHOSPHONIC ACID-ADENYLATE ESTER	6.83657	2.78584					6.3.4.19 (tRNA(Ile)-lysidine synthetase)		Non - Mutable in CDS	0.122	-2.96	0		PBANKA_0612600	Essential	0.09 ± 0.05	7.19526
PF3D7_0411300	Core		golgin subfamily A member 6-like protein, putative	none	False	False	False	False	clear support	confidently essential	no data	no data	True	0	Q9U0H5													Non - Mutable in CDS	0.142	-3.128	0
PF3D7_0411400	Core		DEAD box ATP-dependent RNA helicase, putative	EC inhibitor(s) only	False	False	False	True	clear support	confidently essential	no data	no data	True	8	Q9U0H4	6P2A[STE] 14.27/0.30; 6P2A[ELA] 14.27/0.41	6P2A	STE	STEARIC ACID	14.2742	0.30446					3.6.4.13 (RNA helicase)	ATP;ADP;UDP;AMP;GTP;GDP;UTP;KCl;NEM;CDP;ITP;TDP;Cu2+;EDTA;Fe2+;Hg2+;PCMB;dATP;more;3'-dATP;2'-dATP;AMP-PNP;ara-ATP;2'-dGTP;3'-dGTP;2'-dTTP;3'-dUTP;N1-O-ATP;EWS-FLI1;poly(A)4;poly(A)6;poly(A)8;N1-OH-ITP;poly(A)10;poly(C)10;poly(G)10;poly(U)10;6-thio-GTP;8-bromo-ATP;2',3'-ddATP;ATP-gamma-S;2-amino-ATP;2',3'-ddGTP;2',3'-ddTTP;poly(X) RNA;2'-deoxy-ATP;2'-deoxy-GTP;3'-deoxy-ATP;7-methyl-GTP;Prp8 prote…	Non - Mutable in CDS	0.146	-3.217	0
PF3D7_0411700	Core		conserved Plasmodium protein, unknown function	none	False	False	False	False	unclear	dubiously nonessential	no data	no data	True	0	Q9U0H3													Mutable in CDS	0.27	0.191	1
PF3D7_0411800	Core		conserved Plasmodium protein, unknown function	none	False	False	False	False	unsupported	confidently nonessential	no data	confidently essential	True	5	Q9U0H2	8DOC[CXS] 18.10/1.65	8DOC	CXS	3-CYCLOHEXYL-1-PROPYLSULFONIC ACID	18.1044	1.64792							Mutable in CDS	1	-0.235	6						PBANKA_0613000	Disrupted	X
PF3D7_0411900	Core		DNA polymerase alpha catalytic subunit A	BindingDB orthology or BLAST match	True	False	True	True	clear support	confidently essential	no data	no data	True	26	Q9U0H1	7B0F[TTP] 4.94/0.15; 6ISH[PPV] 4.46/0.32; 7B0G[CTP] 4.97/0.33; 6WYA[DZ4] 5.34/0.34; 5OMF[DTP] 4.99/0.35; 3UIQ[DUP] 6.35/0.35; 3KD5[PPF] 6.39/0.37; 4FYD[DGT] 4.03/0.77; 4QCL[DCP] 3.89/0.90; 7B0H[TTP] 6.39/2.65; 1WAJ[5GP] 6.39/3.18; 1CLQ[GDP] 6.55/3.21; 1IH7[GMP] 6.31/3.36	7B0F	TTP	THYMIDINE-5'-TRIPHOSPHATE	4.94336	0.150223	P28340	OrthoDB			2.7.7.7 (DNA-directed DNA polymerase)	K+;KCl;Li+;Mg2+;Mn2+;Zn2+;Ca2+;EDTA;NaCl;NH4+;dATP;Salt;more;RecA;NH4Cl;ddTTP;MK886;Uracil;alliin;sucrose;ethanol;Allicin;ara-ATP;Ara-CTP;muconin;mucocin;aptamer;glycerol;daidzein;acrolein;catalpol;phosphate;(NH4)2SO4;pyranicin;Oosporein;jimenezin;bakuchiol;vitamin K3;flavonoids;untenone A;NSC-666715;rhodanines;diphosphate;iodoacetate;sphingosine;resveratrol;aphidicolin;gemcitabine;pyragonicin;cl…	Non - Mutable in CDS	0.13	-2.963	0
PF3D7_0412000	Core		LITAF-like zinc finger protein, putative	none	False	False	False	False	unsupported	confidently nonessential	no data	no data	True	10	Q9U0H0	6SU9[PXL] 19.97/0.05	6SU9	PXL	3-HYDROXY-5-(HYDROXYMETHYL)-2-METHYLISONICOTINALDEHYDE;PYRIDOXAL	19.9664	0.0494806							Mutable in CDS	0.967	-2.729	1
PF3D7_0412100	Core	mtRPS12	ribosomal protein S12, mitochondrial	AlphaFill or EC inhibitor(s) only	False	False	True	False	clear support	confidently essential	confidently essential	no data	True	29	Q9U0G9	4DR3[SRY] 2.31/0.03; 4AQY[AM2] 2.26/0.04; 4LF7[PAR] 2.17/0.81; 1FJG[SRY] 2.30/1.13; 4DV1[SRY] 2.38/1.18; 4DR2[PAR] 2.12/1.83; 4JI1[SRY] 3.59/3.96; 7QAZ[GTP] 12.67/0.03; 7P9J[GTP] 12.85/1.46; 7P9J[DZ4] 12.78/10.40; 7NQE[DGT] 12.66/10.44	4DR3	SRY	STREPTOMYCIN A;STREPTOMYCIN	2.31312	0.027562							Non - Mutable in CDS	0.385	-2.485	0		PBANKA_0613400	Essential	0.08 ± 0.05	7.48172
PF3D7_0412200	Core		conserved Plasmodium protein, unknown function	none	False	False	False	False	unclear	dubiously essential	confidently essential	no data	True	0	Q9U0G8													Non - Mutable in CDS	1	-1.531	0	tentative	PBANKA_0613500	Essential	0.05 ± 0.05	7.39305
PF3D7_0412300	Core		phosphopantothenoylcysteine synthetase, putative	AlphaFill or EC inhibitor(s) only	False	False	True	True	unsupported	confidently nonessential	confidently nonessential	no data	True	5	Q9U0G7	7EDZ[ANP] 3.73/0.24; 6AI9[PAZ] 3.99/0.44; 8P1X[UPG] 17.21/14.26; 8P20[UDP] 17.27/14.33	7EDZ	ANP	PHOSPHOAMINOPHOSPHONIC ACID-ADENYLATE ESTER	3.73017	0.241962					6.3.2.5 (Phosphopantothenate--cysteine ligase (CTP))	ATP;AMP;GTP;CTP;UTP;KCl;CMP;EDTA;NaCl;L-Cys;phosphate	Mutable in CDS	0.98	-2.835	2		PBANKA_0613600	Dispensable	0.96 ± 0.11	5.72033
PF3D7_0412400	InternalHypervariable	VAR	erythrocyte membrane protein 1, PfEMP1	AlphaFill or EC inhibitor(s) only	False	False	True	False	unclear	dubiously essential	no data	no data	True	5	Q9U0G6	5MZA[3PO] 9.09/0.09	5MZA	3PO	TRIPHOSPHATE	9.08673	0.0865778							Non - Mutable in CDS	0.999	-1.817	0	tentative
PF3D7_0412700	InternalHypervariable	VAR	erythrocyte membrane protein 1, PfEMP1	AlphaFill or EC inhibitor(s) only	False	False	True	False	unsupported	confidently nonessential	no data	no data	True	4	Q9U0G5	5MZA[3PO] 7.74/0.43	5MZA	3PO	TRIPHOSPHATE	7.74353	0.430798							Mutable in CDS	1	1.497	4
PF3D7_0412900	InternalHypervariable	VAR	erythrocyte membrane protein 1, PfEMP1	none	False	False	False	False	unsupported	confidently nonessential	no data	no data	True	5	Q8I1V7	5MZA[3PO] 6.75/4.86	5MZA	3PO	TRIPHOSPHATE	6.75025	4.86225							Mutable in CDS	1	-1.74	1
PF3D7_0413100	InternalHypervariable	VAR	erythrocyte membrane protein 1, PfEMP1	none	False	False	False	False	unsupported	confidently nonessential	no data	no data	True	5	Q8I1V6	5MZA[3PO] 7.48/5.20	5MZA	3PO	TRIPHOSPHATE	7.47541	5.19656							Mutable in CDS	1	-1.604	1
PF3D7_0413200	InternalHypervariable	RIF	rifin	none	False	False	False	False	clear support	confidently essential	no data	no data	True	0	Q8I1V5													Non - Mutable in CDS	0.79	-2.403	0
PF3D7_0413300	InternalHypervariable	RIF	rifin	none	False	False	False	False	clear support	confidently essential	no data	no data	True	1	Q8I1V4	4XSH[NAI] 29.68/30.35	4XSH	NAI	NADH;1,4-DIHYDRONICOTINAMIDE ADENINE DINUCLEOTIDE	29.6788	30.3531							Non - Mutable in CDS	0.432	-2.453	0
PF3D7_0413500	Core	PGM2	phosphoglucomutase-2	AlphaFill or EC inhibitor(s) only	False	False	True	True	unsupported	confidently essential	confidently nonessential	confidently essential	True	13	Q8I1V2	5GG7[POP] 2.79/1.83; 5XD1[ATP] 2.82/2.78	5GG7	POP	PYROPHOSPHATE 2-	2.78999	1.83213					5.4.2.2 (Phosphoglucomutase (alpha-D-glucose-1,6-bisphosphate-dependent))	F-;ATP;AMP;GTP;CTP;UTP;Ag+;Li+;Mn2+;Zn2+;Cu2+;EDTA;Hg2+;Cd2+;Be2+;more;CaCl2;CoCl2;NiCl2;citrate;isocitrate;cis-aconitate;Disperse Blue 56;3-phosphoglycerate;N-bromosuccinimide;2,6-Difluoroglucose;3,6-Difluoroglucose;4,6-Difluoroglucose;D-glucose 1-phosphate;D-mannose 1-phosphate;Enolpyruvate phosphate;p-chloromercuribenzoate;2,3-bisphosphoglycerate;1,3-bisphosphoglycerate;fructose 1,6-diphosphat…	Non - Mutable in CDS	0.119	-3.017	0		PBANKA_0715500	Slow	0.84 ± 0.13	5.53915	PBANKA_0715500	Tagged	X
PF3D7_0413600	Core	RPT3	26S protease regulatory subunit 6B, putative	AlphaFill or EC inhibitor(s) only	False	False	True	False	unclear	confidently essential	dubiously nonessential	confidently essential	True	25	Q8I1V1	4KOD[ADP] 4.43/0.03; 5C18[AGS] 6.23/0.11; 1SXJ[AGS] 9.65/0.12; 6UKO[ADP] 4.98/0.25; 4WW0[ADP] 1.77/0.36; 4L15[TAM] 6.48/0.53; 3CF1[ADP] 4.13/0.56; 3WHK[ATP] 2.42/0.60; 3CF2[ANP] 4.82/0.62; 5DYI[ADP] 4.03/0.65; 3H4M[ADP] 1.77/0.83; 6HD0[ADP] 4.22/1.26; 6P11[SKE] 2.36/1.38; 3D8B[ADP] 4.81/1.72; 6MCK[JDP] 4.71/2.26; 6U1Y[ANP] 5.24/2.73; 1G4A[DAT] 25.84/0.77; 2EWV[ADP] 14.11/10.40	4KOD	ADP	ADENOSINE-5'-DIPHOSPHATE	4.43278	0.0318909					3.6.4.8 (Transferred entry: 5.6.1.5)		Non - Mutable in CDS	0.191	-2.71	0		PBANKA_0715600	Slow	0.53 ± 0.22	4.44935	PBANKA_0715600	Tagged	X
PF3D7_0413700	Core		lysine decarboxylase-like protein, putative	AlphaFill or EC inhibitor(s) only	False	False	True	True	unsupported	confidently nonessential	no data	no data	True	1	Q8I1V0	5ZBL[AMP] 3.20/0.45	5ZBL	AMP	ADENOSINE MONOPHOSPHATE	3.20272	0.448041					4.1.1.18 (Lysine decarboxylase)	F-;I-;GTP;GDP;KCl;Cl-;Br-;Zn2+;Ca2+;Fe2+;NaCl;Fe3+;PCMB;Urea;LiCl;more;HgCl2;L-Arg;CaCl2;SO42-;MnCl2;NaBH4;FeCl2;ppGpp;HPO42-;H2PO4-;pppGpp;L-lysine;cadaverine;iodoacetamide;hydroxylamine;Semicarbazide;Acridine orange;cucurbit[7]uril;6-aminohexanoate;alpha-Vinyllysine;1,5-pentanediamine;triphenyl phosphate;tri-m-cresyl phosphate;guanosine 5'-diphosphate;guanosine 3'-diphosphate;diethyldithiocarba…	Mutable in CDS	0.971	-2.569	2
PF3D7_0413800	Core		50S ribosomal protein L10, putative	none	False	False	False	False	clear support	confidently essential	no data	no data	True	0	Q8I1U9													Non - Mutable in CDS	0.152	-3.165	0
PF3D7_0413900	Core	USP13	ubiquitin carboxyl-terminal hydrolase 13, putative	BindingDB orthology or BLAST match	True	False	False	True	clear support	confidently essential	no data	no data	True	7	Q8I1U8	7R2G[MIX] 21.76/0.03; 3IHP[NEH] 16.50/0.15; 6GH9[MIX] 15.97/1.63	7R2G	MIX	MITOXANTRONE;1,4-DIHYDROXY-5,8-BIS({2-[(2-HYDROXYETHYL)AMINO]ETHYL}AMINO)-9,10-ANTHRACENEDIONE;1,4-DIHYDROXY-5,8-BIS({2-[(2-HYDROXYETHYL)AMINO]ETHYL}AMINO)ANTHRA-9,10-QUINONE	21.7595	0.0324165	P45974,Q92995	HOGENOM,OMA,OrthoDB			3.4.19.12 (Ubiquitinyl hydrolase 1)	KCl;NEM;DTT;Mg2+;Mn2+;Ca2+;EDTA;EGTA;more;RNAi;siRNA;peptides;Antibody;ubiquitin;LDN-57444;2-propenal;LDN 57 444;amyloid beta;iodoacetamide;N-ethylmaleimide;dipicolinic acid;oligomeric Abeta;dimethyl sulfoxide;ubiquitin-aldehyde;nitrilo-triacetate;Ubiquitin aldehyde;4-hydroxy-2-nonenal;4-hydroxy-2-hexenal;isatin O-acyl oximes;ubiquitin vinylsulfone;J series prostaglandins;ubiquitin vinylmethyl es…	Non - Mutable in CDS	0.121	-2.916	0
PF3D7_0414000	Core	SMC3	structural maintenance of chromosomes protein 3	AlphaFill or EC inhibitor(s) only	False	False	True	False	unsupported	confidently essential	confidently nonessential	confidently essential	True	28	Q8I1U7	5XG3[AGS] 3.65/0.51; 5H68[AGS] 3.63/0.66; 3KTA[AP5] 2.93/0.96; 3QF7[ANP] 11.40/0.20; 1YQT[ADP] 14.09/0.66; 6JWW[PH2] 53.01/0.93; 4UX3[AGS] 20.23/1.06; 5OXF[GDP] 27.23/2.05; 3AUX[ADP] 19.34/3.62; 3QKU[ANP] 19.32/3.75; 6JWW[ATP] 53.01/25.11	5XG3	AGS	PHOSPHOTHIOPHOSPHORIC ACID-ADENYLATE ESTER	3.65228	0.511976							Non - Mutable in CDS	0.142	-3.134	0		PBANKA_0716000	Dispensable	0.76 ± 0.43	3.06498	PBANKA_0716000	Tagged	X
PF3D7_0414100	Core		conserved Plasmodium membrane protein, unknown function	none	False	False	False	False	unclear	dubiously nonessential	dubiously nonessential	confidently essential	True	4	Q8I1U6	3I5X[ANP] 30.85/0.69	3I5X	ANP	PHOSPHOAMINOPHOSPHONIC ACID-ADENYLATE ESTER	30.8547	0.685796							Mutable in CDS	0.261	-2.488	1		PBANKA_0716100	Slow	0.65 ± 0.22	4.39625	PBANKA_0716100	Disrupted	X
PF3D7_0414200	Core	PLC3	calmodulin-like protein	none	False	False	False	False	unclear	confidently essential	dubiously nonessential	confidently essential	True	2	A0A143ZWH4													Non - Mutable in CDS	0.131	-3.125	0		PBANKA_0716200	Slow	0.57 ± 0.21	4.46557	PBANKA_0716200	Disrupted	X
PF3D7_0414300	Core		Rab5-interacting protein, putative	none	False	False	False	False	unsupported	dubiously essential	confidently nonessential	confidently essential	True	0	C0H4A3													Non - Mutable in CDS	0.59	-2.141	0	tentative	PBANKA_0716300	Dispensable	0.99 ± 0.14	5.3828	PBANKA_0716300	Disrupted	X
PF3D7_0414400	Core		conserved Plasmodium protein, unknown function	none	False	False	False	False	unsupported	confidently nonessential	no data	not confidently essential	True	0	Q8I1U4													Mutable in CDS	1	-0.945	2						PBANKA_0716400	Disrupted	nd
PF3D7_0414500	Core		male development protein MD5, putative	AlphaFill or EC inhibitor(s) only	False	False	True	False	unsupported	confidently nonessential	confidently nonessential	not confidently essential	True	8	Q8I1U3	6D0Y[GTA] 8.25/0.03; 5OO6[MGT] 8.19/0.04; 1N52[GTG] 8.24/0.15	6D0Y	GTA	P1-7-METHYLGUANOSINE-P3-ADENOSINE-5',5'-TRIPHOSPHATE;7-METHYL-GPPPA	8.25001	0.0335215							Mutable in CDS	0.992	-2.762	1		PBANKA_0716500	Dispensable	0.94 ± 0.11	5.73096	PBANKA_0716500	Disrupted	nd
PF3D7_0414600	Core	APH	acylated pleckstrin-homology domain-containing protein, putative	none	False	False	False	False	unsupported	confidently essential	confidently nonessential	confidently essential	True	0	Q8I1U2													Non - Mutable in CDS	0.677	-2.209	0		PBANKA_0716600	Slow	0.79 ± 0.16	5.09301	PY17X_0716800	Mutated	X
PF3D7_0414700	Core		GTP-binding protein, putative	AlphaFill or EC inhibitor(s) only	False	False	True	False	unsupported	confidently nonessential	dubiously nonessential	confidently essential	True	7	Q8I1U1	3A1U[GNP] 8.68/0.05; 3A1S[GDP] 8.86/0.06; 3B1Y[GNH] 8.19/0.30; 2QU8[GDP] 5.13/0.71; 6G12[GNP] 15.31/1.17; 2E87[GDP] 15.71/5.14	3A1U	GNP	PHOSPHOAMINOPHOSPHONIC ACID-GUANYLATE ESTER	8.684	0.050654							Mutable in CDS	0.951	-0.11	1		PBANKA_0716700	Slow	0.58 ± 0.29	3.88619	PBANKA_0716700	Disrupted	X
PF3D7_0414800	Core		conserved Plasmodium protein, unknown function	none	False	False	False	False	unsupported	confidently nonessential	no data	no data	True	1	C0H4A4													Mutable in CDS	1	0.483	3
PF3D7_0414900	Core	ARO	armadillo-domain containing rhoptry protein	AlphaFill or EC inhibitor(s) only	False	False	True	False	clear support	confidently essential	no data	no data	True	2	C0H4A5	5XJG[B3P] 4.01/2.01; 3W3G[BU3] 14.98/1.47	5XJG	B3P	2-[3-(2-HYDROXY-1,1-DIHYDROXYMETHYL-ETHYLAMINO)-PROPYLAMINO]-2-HYDROXYMETHYL-PROPANE-1,3-DIOL	4.01293	2.01083							Non - Mutable in CDS	0.682	-2.214	0
PF3D7_0415000	Core	GET3	ATPase GET3	AlphaFill or EC inhibitor(s) only	False	False	True	True	unclear	confidently essential	dubiously nonessential	confidently essential	True	18	Q8I1T8	3IQW[ANP] 2.70/0.19; 3IQX[ADP] 2.74/0.25; 1II0[ATP] 5.74/0.50; 1F48[ADP] 5.85/0.53; 8ELF[XP4] 6.41/2.45; 2UZ9[XAN] 20.04/6.36; 3UG7[ADP] 9.01/10.78	3IQW	ANP	PHOSPHOAMINOPHOSPHONIC ACID-ADENYLATE ESTER	2.69778	0.188879					3.6.-.- (Acting on acid anhydrides.)	F-;K+;ATP;ADP;GTP;CTP;UTP;Ag+;KCl;KCN;ITP;NaF;TTP;AMP;NMN;Na+;RNA;Cs+;Rb+;CMP;CDP;CoA;FMN;UMP;GSH;IMP;Ca2+;EDTA;more;Mg2+;Mn2+;Zn2+;Cu2+;Hg2+;NaCl;Cd2+;PCMB;Pb2+;dATP;dTTP;dCTP;dGTP;Al3+;dCMP;dCDP;NADH;HOCl;rNTP;NAD+;CaCl2;ZnCl2;VO43-;AlF4-;UO22+;MgCl2;CuSO4;MnCl2;NaNO2;ddTTP;ddCTP;polyU;polyA;polyC;polyG;NADP+;lysine;L-dTTP;L-dATP;L-dCTP;heparin;nm23-H1;choline;L-ddCTP;adenine;GDP-Man;arginine;b…	Non - Mutable in CDS	0.158	-3.251	0		PBANKA_0717000	Slow	0.57 ± 0.26	4.11507	PBANKA_0717000	Disrupted	X
PF3D7_0415100	Core		25S rRNA (uridine-N(3))-methyltransferase, putative	none	False	False	False	False	clear support	confidently essential	no data	no data	True	2	Q8I1T7	3GBG[PAM] 16.04/13.30; 4MLO[PAM] 22.05/15.19	3GBG	PAM	PALMITOLEIC ACID	16.0383	13.2986							Non - Mutable in CDS	0.133	-2.806	0
PF3D7_0415200	Core		conserved Plasmodium protein, unknown function	none	False	False	False	False	unsupported	confidently nonessential	confidently essential	no data	True	3	Q8I1T6	5FRE[1PG] 13.19/1.82	5FRE	1PG	2-(2-{2-[2-(2-METHOXY-ETHOXY)-ETHOXY]-ETHOXY}-ETHOXY)-ETHANOL	13.1943	1.81507							Mutable in CDS	1	-0.623	13		PBANKA_0717200	Essential	0.07 ± 0.12	5.56972
PF3D7_0415300	Core	CRK3	cdc2-related protein kinase 3	AlphaFill or EC inhibitor(s) only	False	False	True	True	clear support	confidently essential	confidently essential	no data	True	14	Q8I1T4	4IMY[AMP] 1.95/0.36; 4CXA[ANP] 2.99/0.38; 4OGR[ADN] 1.90/0.40; 3NIZ[ADP] 4.61/0.43; 4ERW[STU] 5.66/0.61; 2VTA[LZ1] 3.02/0.74; 5G6V[919] 6.52/1.90; 3PY1[2AN] 6.08/3.07; 5AX3[5ID] 12.55/0.08	4IMY	AMP	ADENOSINE MONOPHOSPHATE	1.94522	0.362347					2.7.11.22 (Cyclin-dependent kinase)	AMP;DRB;p16;p18;p21;p27;LiCl;H717;NMDA;R547;THZ1;Cks1;ICK1;ICK2;ICK3;ICK4;ICK5;ICK6;ICK7;more;Myt1;RNAi;Sic1;Wee1;LAALS;OL567;TAACS;TAALD;TAALE;FAALS;TAALS;cki-1;cki-2;p21v1;p21v2;shRNA;siRNA;BS-181;NU6027;NU2058;SU9516;NU6102;UCN-01;H1PPO4;H1PAla;Cdk2DN;p21CIP;fisetin;chrysin;CVT-313;NU-2058;NU-6027;SU-9516;SNS-032;1-NMPP1;P276-00;RO-3306;DN-CDK2;p21Cip1;p21Clp1;p27Kip1;p57KIP2;luteolin;apigenin…	Non - Mutable in CDS	0.138	-2.825	0		PBANKA_0717300	Essential	0.13 ± 0.20	4.6456
PF3D7_0415400	Core		coatomer subunit zeta, putative	none	False	False	False	False	unclear	confidently essential	dubiously essential	no data	True	5	Q8I1T3	5NFV[B3P] 17.89/3.10; 4XCZ[FON] 18.42/5.37; 4XCZ[T3Q] 18.42/11.74; 4XD0[T3F] 18.44/11.76	5NFV	B3P	2-[3-(2-HYDROXY-1,1-DIHYDROXYMETHYL-ETHYLAMINO)-PROPYLAMINO]-2-HYDROXYMETHYL-PROPANE-1,3-DIOL	17.8902	3.09688							Non - Mutable in CDS	0.13	-3.262	0		PBANKA_0717400	Essential	0.20 ± 0.48	2.84159
PF3D7_0415500	Core	CBP20	nuclear cap-binding protein subunit 2, putative	AlphaFill or EC inhibitor(s) only	False	False	True	False	unsupported	dubiously essential	confidently nonessential	confidently essential	True	4	Q8I1T2	1H2T[GDP] 1.09/0.73; 5OO6[MGT] 1.13/0.84; 6D0Y[GTA] 1.07/0.88; 1N52[GTG] 1.15/0.89	1H2T	GDP	GUANOSINE-5'-DIPHOSPHATE	1.0878	0.732555							Non - Mutable in CDS	0.996	0	0	tentative	PBANKA_0717500	Dispensable	0.95 ± 0.05	7.20622	PBANKA_0717500	Disrupted	X
PF3D7_0415600	Core	GAK	GTP:AMP phosphotransferase	AlphaFill or EC inhibitor(s) only	False	False	True	True	unsupported	confidently nonessential	confidently essential	confidently essential	True	36	Q8I1T1	5YCD[AP5] 1.49/0.20; 4CW7[ATP] 8.89/0.50; 3TLX[AMP] 4.56/0.62; 5G3Y[ADP] 3.06/0.62; 2C95[B4P] 1.38/0.67; 2XB4[SRT] 8.07/0.77; 3L0S[TAR] 8.10/0.78; 8CRG[MPO] 2.99/1.11; 6F7U[GCP] 6.68/1.15; 3TLX[ATP] 3.57/1.70; 6ZJD[ATP] 7.60/1.78; 3DL0[AP5] 3.04/3.16; 2C9Y[B4P] 5.90/3.67; 6ZJB[G5P] 3.33/3.70; 4UKD[UDP] 9.61/3.91; 1QF9[C5P] 9.60/3.96; 6VLO[TYD] 13.64/0.45; 2BWJ[AMP] 10.95/1.51; 1QF9[ADP] 9.60/5.27…	5YCD	AP5	BIS(ADENOSINE)-5'-PENTAPHOSPHATE	1.48981	0.204776					2.7.4.10 (Nucleoside-triphosphate--adenylate kinase);2.7.4.3 (Adenylate kinase)	ATP;ADP;AMP;GTP;GDP;Mg2+;more;HgCl2;AgNO3;Atractyloside;N-ethylmaleimide;(Adenylyl)5-adenosine;p-hydroxymercuribenzoate;P1,P5-di(adenosine-5')pentaphosphate;guanosine(5')pentaphospho(5')adenosine	Mutable in CDS	0.91	-2.385	1		PBANKA_0717600	Slow	0.25 ± 0.04	7.62808	PBANKA_0717600	Disrupted	X
PF3D7_0415700	Core		conserved Plasmodium protein, unknown function	none	False	False	False	False	clear support	confidently essential	no data	no data	True	0	Q8I1T0													Non - Mutable in CDS	0.122	-3	0
PF3D7_0415800	Core		PhIL1-interacting candidate PIC3	BindingDB orthology or BLAST match	False	True	False	False	unsupported	confidently nonessential	no data	no data	True	5	Q8I1S9	4AYC[CPQ] 20.26/0.45	4AYC	CPQ	N,N-BIS(3-D-GLUCONAMIDOPROPYL)DEOXYCHOLAMIDE;DEOXY-BIGCHAP	20.2639	0.453896			Q9Y508	1.24e-05			Mutable in CDS	1	-0.641	5
PF3D7_0415900	Core		60S ribosomal protein L15, putative	none	False	False	False	False	clear support	confidently essential	confidently essential	no data	True	12	C0H4A6													Non - Mutable in CDS	0.123	-2.823	0		PBANKA_0717800	Essential	0.12 ± 0.08	6.32569
PF3D7_0416000	Core		RNA-binding protein, putative	none	False	False	False	False	unsupported	confidently nonessential	no data	confidently essential	True	0	Q8I1S7													Mutable in CDS	1	0.692	9						PBANKA_0717900	Disrupted	X
PF3D7_0416100	Core	GATA	glutamyl-tRNA(Gln) amidotransferase subunit A	AlphaFill or EC inhibitor(s) only	False	False	True	True	clear support	confidently essential	confidently essential	confidently essential	True	7	Q8I1S6	4YJI[TYL] 3.61/0.84; 6DII[GJY] 6.13/0.90; 4ISS[TAR] 5.05/1.52; 3A1I[UNU] 2.18/2.48; 4ZCF[AMP] 25.34/9.84	4YJI	TYL	N-(4-HYDROXYPHENYL)ACETAMIDE (TYLENOL)	3.61453	0.837555					6.3.5.7 (Glutaminyl-tRNA synthase (glutamine-hydrolyzing))	ADP;more;puromycin;ATP-gammaS;chloramphenicol;gamma-Glu boronic acid;6-diazo-5-oxonorleucine;L-methionine-S-sulfoximine;2'-O-(trinitrophenyl)adenosine 5'-triphosphate;3'-O-(trinitrophenyl)adenosine 5'-triphosphate;adenosine 5'-[beta,gamma-methylene]triphosphate;3'-deoxy-3'-(L-glutaminylamino)-N,N-dimethyladenosine;3'-(L-alpha-aspartylamino)-3'-deoxy-N,N-dimethyladenosine;3'-deoxy-3'-(L-alpha-glut…	Non - Mutable in CDS	0.164	-2.831	0		PBANKA_0718100	Slow	0.25 ± 0.14	5.31501	PBANKA_0718100	Disrupted	X
PF3D7_0416200	Core		PRKR-interacting protein 1, putative	none	False	False	False	False	clear support	confidently essential	no data	no data	True	0	Q8I1S5													Non - Mutable in CDS	0.431	-2.452	0
PF3D7_0416300	Core	MCM9	DNA helicase MCM9, putative	AlphaFill or EC inhibitor(s) only	False	False	True	False	unsupported	confidently nonessential	confidently nonessential	confidently essential	True	10	Q8I1S4	6MII[08T] 2.47/0.07; 6MII[ADP] 2.33/0.07; 5Z6R[ATP] 7.93/0.83	6MII	08T	[[[(2R,3S,4R,5R)-5-(6-aminopurin-9-yl)-3,4-bis(oxidanyl)oxolan-2-yl]methoxy-oxidanyl-phosphoryl]oxy-oxidanyl-phosphoryl]oxy-tris(fluoranyl)beryllium	2.47028	0.0729208					3.6.4.12 (DNA helicase)		Mutable in CDS	1	-2.279	5		PBANKA_0718300	Dispensable	0.97 ± 0.07	6.80515	PBANKA_0718300	Disrupted	X
PF3D7_0416400	Core	HAT1	histone acetyltransferase, putative	EC inhibitor(s) only	False	False	False	True	unclear	confidently essential	dubiously nonessential	confidently essential	True	5	C0H4A7	6VO5[CO6] 17.17/10.44	6VO5	CO6	IB-CO6;ISOBUTYRYL-COENZYME A	17.174	10.4438					2.3.1.48 (Histone acetyltransferase)	K+;CoA;Na+;DNA;RNA;BF1;Mg2+;Mn2+;Zn2+;Ca2+;Cu2+;EDTA;Co2+;Fe2+;Hg2+;Ni2+;MB-3;C646;L002;CtpB;more;LTK14;PU139;A-485;TTK21;CPTH2;CPTH6;MG149;siRNA;NU9056;EML425;LTK-14;MC1823;MC1626;MC1752;TH1834;ethanol;heparin;histone;Lys-CoA;Brij-58;embelin;WM-8014;WM-1119;MC 1823;geminin;curcumin;catechin;garcinol;HC toxin;thiazole;NK13650A;NK13650B;DCH36-06;(NH4)2SO4;protamine;Plumbagin;palmatine;H3-CoA-20;CC…	Non - Mutable in CDS	0.401	-2.625	0		PBANKA_0718400	Slow	0.66 ± 0.27	3.99102	PBANKA_0718400	Disrupted	X
PF3D7_0416500	Core	MAF1	repressor of RNA polymerase III transcription MAF1	none	False	False	False	False	clear support	confidently essential	no data	no data	True	0	Q8I1S2													Non - Mutable in CDS	0.134	-2.987	0
PF3D7_0416600	Core	PHBL	prohibitin-like protein PHBL, putative	none	False	False	False	False	clear support	confidently essential	no data	confidently essential	True	0	Q8I1S1													Non - Mutable in CDS	0.12	-2.978	0						PBANKA_0718600	Disrupted	X
PF3D7_0416700	Core		CDGSH iron-sulfur domain-containing protein, putative	BindingDB orthology or BLAST match	True	True	False	False	unsupported	confidently nonessential	confidently nonessential	confidently essential	True	0	C0H4A8							B0K020,Q8N5K1,Q9NZ45	OrthoDB	B0K020,Q9NZ45,Q8N5K1	0.003			Mutable in CDS	0.987	1.286	2		PBANKA_0718700	Dispensable	0.96 ± 0.10	6.05249	PBANKA_0718700	Disrupted	X
PF3D7_0416800	Core	SAR1	small GTP-binding protein sar1	AlphaFill or EC inhibitor(s) only	False	False	True	False	clear support	confidently essential	no data	no data	True	30	Q8I1S0	2H57[GTP] 2.95/0.06; 7MNW[GNP] 3.60/0.20; 7RLL[G3D] 4.22/0.32; 8E0C[GTP] 3.57/1.02; 2J5X[GSP] 2.64/1.07; 4Y0V[GDP] 4.06/1.86; 8DZN[GDP] 2.28/2.03; 3DOE[GTP] 8.57/9.81; 2X77[GDP] 10.03/10.51; 1KSH[GDP] 7.56/10.79	2H57	GTP	GUANOSINE-5'-TRIPHOSPHATE	2.94578	0.0641136							Non - Mutable in CDS	0.131	-2.831	0
PF3D7_0416900	Core		conserved Plasmodium protein, unknown function	none	False	False	False	False	clear support	confidently essential	no data	no data	True	0	C0H4A9													Non - Mutable in CDS	0.227	-2.747	0
PF3D7_0417000	Core		conserved Plasmodium protein, unknown function	none	False	False	False	False	clear support	confidently essential	no data	no data	True	0	Q8I1R8													Non - Mutable in CDS	0.262	-2.667	0
PF3D7_0417100	Core	PUF2	mRNA-binding protein PUF2	AlphaFill or EC inhibitor(s) only	False	False	True	False	unsupported	confidently nonessential	no data	no data	True	1	Q8I1R7	3GVO[DTD] 2.39/0.97	3GVO	DTD	DITHIANE DIOL	2.39495	0.968204							Mutable in CDS	1	0.504	5						PBANKA_0719200	Tagged	nt
PF3D7_0417200	Core	DHFR-TS	bifunctional dihydrofolate reductase-thymidylate synthase	BindingDB orthology or BLAST match	True	True	True	True	clear support	confidently essential	no data	confidently essential	True	35	Q8I1R6	4E5O[BU1] 1.02/0.02; 3UM6[UMP] 1.37/0.08; 5X66[MTX] 0.88/0.10; 3KJR[NHE] 0.92/0.11; 6PF3[OE7] 0.83/0.12; 3OB7[GSH] 1.00/0.16; 6PF5[OED] 0.91/0.19; 6PF4[OF7] 0.88/0.21; 3UM8[1CY] 1.26/0.22; 4DP3[MMV] 5.91/0.28; 4DPD[DHF] 5.71/0.28; 3HJ3[NDP] 1.31/0.28; 3UM8[NDP] 1.26/0.34; 4E5O[UMP] 0.91/0.34; 3QGT[CP6] 5.88/0.35; 7F3Y[MTX] 5.93/0.36; 6A2O[NAP] 5.96/0.37; 3NRR[D16] 3.49/0.40; 4KY4[04J] 2.54/0.59; …	4E5O	BU1	1,4-BUTANEDIOL	1.01941	0.020199	A0A0W4ZHR8,A7UD81,P00374,P00375,P00376,P04818,P07607,P07807,P0A884,P0CS13,P45352,P9WFR9,Q07422,Q2TA32,Q582G3,Q8I1R6,Q920D2	HOGENOM,OMA,OrthoDB,OrthoMCL	P13922,P0A017,P00378,P00469,C7C2U7,Q8NWQ9,P45352,Q8I1R6,Q4H3Y3,Q8Z9J9,P0A884,P07607,Q27552,C3SWJ7,Q07422,Q834R3,P00382,P9WFR9,O02604,A7UD81,P0ABQ4,J7IFZ2,Q27713	0	1.5.1.3 (Dihydrofolate reductase);2.1.1.45 (Thymidylate synthase)	ATP;KCl;Mg2+;H2O2;NaCl;Urea;dTMP;more;D1694;FdUMP;ZD1694;CB3717;ZD9331;cyanide;suramin;1843U89;BGC 945;FdUSSO3;5F-dUMP;glycerol;curcumin;ethidium;dimidium;TomudexR;crocetin;Thymitaq;BGC 9331;LSCQLYQR;SELSCQLY;QFYVVNSE;LCQFYVVN;YVVNSELS;VNSELSCQ;CQLYQRSG;niazirin;glutamate;antrycide;gefitinib;GW1843U89;FdUMP[10];SK 28,758;SK 28,757;quinaspar;OSI-7904L;melosmine;turmerone;SK 28,815;pemetrexed;scopo…	Non - Mutable in CDS	0.125	-3.031	0						PBANKA_0719300	Mutated	X
PF3D7_0417300	Core		LETM1-like protein, putative	none	False	False	False	False	unclear	dubiously nonessential	no data	no data	True	2	Q8I1R5													Mutable in CDS	0.291	-3.298	1
PF3D7_0417400	Core		conserved Plasmodium protein, unknown function	none	False	False	False	False	clear support	confidently essential	no data	no data	False															Non - Mutable in CDS	0.17	-2.817	0
PF3D7_0417500	Core		memo-like protein	AlphaFill or EC inhibitor(s) only	False	False	True	False	unsupported	confidently essential	confidently nonessential	confidently essential	True	2	C0H4B1	7KQ8[GSH] 2.09/0.37	7KQ8	GSH	GLUTATHIONE	2.09141	0.366286							Non - Mutable in CDS	0.353	-2.456	0		PBANKA_0719600	Dispensable	1.00 ± 0.11	5.72024	PBANKA_0719600	Disrupted	X
PF3D7_0417600	Core		conserved Plasmodium protein, unknown function	none	False	False	False	False	unsupported	confidently nonessential	no data	no data	True	1	Q8I1R1													Mutable in CDS	1	-0.07	5
PF3D7_0417700	Core		conserved Plasmodium protein, unknown function	none	False	False	False	False	clear support	confidently essential	no data	no data	True	0	C0H4B2													Non - Mutable in CDS	0.121	-2.858	0
PF3D7_0417800	Core	CRK1	cdc2-related protein kinase 1	AlphaFill or EC inhibitor(s) only	False	False	True	True	unsupported	confidently nonessential	no data	no data	True	8	Q8I1Q9	3PXF[2AN] 6.96/0.04; 1B38[ATP] 7.16/0.80; 2VTA[LZ1] 6.17/0.84; 2C6O[4SP] 7.20/0.94; 4EZ7[STU] 6.94/0.95; 3PXQ[2AN] 7.32/1.42; 4EZ7[2AN] 6.94/4.19	3PXF	2AN	8-ANILINO-1-NAPHTHALENE SULFONATE	6.9637	0.0389022					2.7.11.22 (Cyclin-dependent kinase)	AMP;DRB;p16;p18;p21;p27;LiCl;H717;NMDA;R547;THZ1;Cks1;ICK1;ICK2;ICK3;ICK4;ICK5;ICK6;ICK7;more;Myt1;RNAi;Sic1;Wee1;LAALS;OL567;TAACS;TAALD;TAALE;FAALS;TAALS;cki-1;cki-2;p21v1;p21v2;shRNA;siRNA;BS-181;NU6027;NU2058;SU9516;NU6102;UCN-01;H1PPO4;H1PAla;Cdk2DN;p21CIP;fisetin;chrysin;CVT-313;NU-2058;NU-6027;SU-9516;SNS-032;1-NMPP1;P276-00;RO-3306;DN-CDK2;p21Cip1;p21Clp1;p27Kip1;p57KIP2;luteolin;apigenin…	Mutable in CDS	1	-2.585	3
PF3D7_0417900	Core		conserved Plasmodium protein, unknown function	none	False	False	False	False	unsupported	confidently nonessential	no data	no data	True	0	Q8I1Q8													Mutable in CDS	1	-0.805	5
PF3D7_0418000	Core		conserved Plasmodium protein, unknown function	none	False	False	False	False	unsupported	confidently nonessential	no data	no data	False															Mutable in CDS	1	-1.427	14
PF3D7_0418100	Core	SOC1	protein SOC1, putative	none	False	False	False	False	unsupported	confidently essential	confidently nonessential	no data	True	0	Q8I1Q6													Non - Mutable in CDS	0.23	-2.648	0		PBANKA_0720200	Slow	0.83 ± 0.12	5.55005	PBANKA_0720200	Tagged	nt
PF3D7_0418200	Core	EIF3M	eukaryotic translation initiation factor 3 subunit M, putative	none	False	False	False	False	clear support	confidently essential	no data	no data	True	0	Q8I1Q5													Non - Mutable in CDS	0.121	-3.135	0
PF3D7_0418300	Core		conserved Plasmodium protein, unknown function	none	False	False	False	False	unsupported	confidently nonessential	no data	no data	True	0	Q8I1Q4													Mutable in CDS	1	0.944	4
PF3D7_0418400	Core		LSM domain-containing protein, putative	none	False	False	False	False	unclear	dubiously nonessential	no data	no data	True	1	Q8I1Q3													Mutable in CDS	0.289	-0.873	1
PF3D7_0418500	Core	BET3	trafficking protein particle complex subunit 3, putative	none	False	False	False	False	clear support	confidently essential	confidently essential	confidently essential	True	0	Q8I1Q2													Non - Mutable in CDS	0.12	-3.04	0		PBANKA_0720600	Slow	0.43 ± 0.07	6.81079	PBANKA_0720600	Disrupted	X
PF3D7_0418600	Core		regulator of chromosome condensation, putative	none	False	False	False	False	unsupported	confidently nonessential	no data	confidently essential	True	4	Q8I1Q1													Mutable in CDS	1	-2.628	3						PBANKA_0720700	Disrupted	X
PF3D7_0418700	Core		RNA-binding protein NOB1, putative	none	False	False	False	False	clear support	confidently essential	confidently essential	no data	True	0	Q8I1Q0													Non - Mutable in CDS	0.119	-2.985	0		PBANKA_0720800	Essential	0.13 ± 0.15	5.12101
PF3D7_0418800	Core		CRONE protein, putative	none	False	False	False	False	unsupported	confidently essential	confidently nonessential	not confidently essential	True	2	C0H4B4	2PMI[AGS] 16.91/10.74	2PMI	AGS	PHOSPHOTHIOPHOSPHORIC ACID-ADENYLATE ESTER	16.9056	10.7438							Non - Mutable in CDS	0.341	-2.465	0		PBANKA_0720900	Dispensable	1.06 ± 0.13	5.51414	PBANKA_0720900	Tagged	nd
PF3D7_0418900	Core		conserved protein, unknown function	none	False	False	False	False	unsupported	confidently essential	confidently nonessential	confidently essential	True	1	C0H4B5													Non - Mutable in CDS	0.197	-2.694	0		PBANKA_0721000	Dispensable	1.00 ± 0.13	5.41427	PBANKA_0721000	Disrupted	X
PF3D7_0419000	Core		dynein regulatory complex protein, putative	none	False	False	False	False	clear support	confidently essential	no data	no data	True	8	Q8I1P7	2QLL[PLP] 30.01/1.69; 3CEH[PLP] 29.99/1.74; 3DD1[PLP] 29.98/2.03; 3DDS[CFF] 29.95/2.38; 3DD1[CFF] 30.00/21.41	2QLL	PLP	PYRIDOXAL-5'-PHOSPHATE;VITAMIN B6 Phosphate	30.0084	1.68845							Non - Mutable in CDS	0.223	-2.463	0
PF3D7_0419100	Core		conserved Plasmodium protein, unknown function	none	False	False	False	False	clear support	confidently essential	no data	no data	True	3	Q8I1P6	7X4P[UTP] 18.93/1.93	7X4P	UTP	URIDINE 5'-TRIPHOSPHATE	18.9271	1.92625							Non - Mutable in CDS	0.143	-2.913	0
PF3D7_0419200	Core	GOT1	protein transport protein GOT1, putative	none	False	False	False	False	unclear	dubiously essential	no data	no data	True	0	Q8I1P5													Non - Mutable in CDS	0.125	-3.136	0	tentative
PF3D7_0419300	Core		conserved Plasmodium protein, unknown function	none	False	False	False	False	clear support	confidently essential	no data	no data	True	2	Q8I1P4													Non - Mutable in CDS	0.164	-2.853	0
PF3D7_0419400	Core		conserved Plasmodium protein, unknown function	none	False	False	False	False	unsupported	confidently nonessential	dubiously essential	no data	True	4	Q8I1P3													Mutable in CDS	1	-2.128	9		PBANKA_0721500	Essential	0.40 ± 0.35	3.45906
PF3D7_0419500	Core		conserved Plasmodium membrane protein, unknown function	none	False	False	False	False	unsupported	confidently nonessential	no data	no data	True	0	Q8I1P2													Mutable in CDS	1	-1.237	4
PF3D7_0419600	Core	RANBP1	ran-specific GTPase-activating protein 1, putative	none	False	False	False	False	unsupported	confidently nonessential	no data	no data	True	0	Q76NN6													Mutable in CDS	0.998	-1.968	1
PF3D7_0419700	Core	Pf34	apical merozoite protein	none	False	False	False	False	clear support	confidently essential	no data	no data	True	9	Q8I1P1	4N57[ADP] 41.54/0.06; 4DT8[ADN] 41.40/0.37; 4DT9[GMP] 41.34/0.38; 5C4K[GET] 41.46/1.06; 3SG8[TOY] 41.36/1.07; 3SG9[KAN] 41.35/1.75	4N57	ADP	ADENOSINE-5'-DIPHOSPHATE	41.5392	0.0636068							Non - Mutable in CDS	0.315	-3.44	0
PF3D7_0419800	Core		60S ribosomal protein L7ae/L30e, putative	none	False	False	False	False	clear support	confidently essential	no data	no data	True	0	Q8I1P0													Non - Mutable in CDS	0.208	-3.3	0
PF3D7_0419900	Core		phosphatidylinositol 4-kinase, putative	EC inhibitor(s) only	False	False	False	True	clear support	confidently essential	no data	confidently essential	False													2.7.1.67 (1-phosphatidylinositol 4-kinase)	K+;F-;ATP;ADP;AMP;GTP;GDP;Na+;CTP;UTP;KCl;NEM;SDS;Li+;GMP;CDP;NaF;MES;PAO;Mg2+;Mn2+;Ca2+;Cu2+;Co2+;Fe2+;Hg2+;Ni2+;NaCl;PCMB;cAMP;La3+;MI14;more;HgCl2;PIK93;Cpd 6;5'-AMP;MgADP-;orobol;KDU691;BQR695;Cutsum;heparin;3'-dATP;2'-dATP;MDL-860;LY294002;Caffeine;BRD73842;phosphate;adenosine;quercetin;guanosine;ATPgammaS;Lubrol Px;Ly-294002;inosithin;MMV390048;Wortmannin;Formycin A;artesunate;NVP-BGT226;io…	Non - Mutable in CDS	0.12	-3.011	0						PBANKA_0722000	Disrupted	X
PF3D7_0420000	Core		zinc finger protein, putative	none	False	False	False	False	unsupported	confidently nonessential	no data	no data	False															Mutable in CDS	1	-1.265	11
PF3D7_0420100	Core	RIO2	serine/threonine protein kinase RIO2	BindingDB orthology or BLAST match	True	False	True	True	clear support	confidently essential	confidently essential	no data	True	5	Q8I1N8	6HK6[G8H] 3.97/0.15; 4GYI[ADP] 3.84/0.57; 1TQM[ANP] 3.16/0.68; 6FDM[ANP] 3.84/0.98	6HK6	G8H	2-naphthalen-2-yl-~{N}-pyridin-2-yl-ethanamide	3.97179	0.152773	Q9BVS4	OrthoDB			2.7.11.1 (Non-specific serine/threonine protein kinase)	ATP;KCl;DTT;P53;DRB;H-7;Mg2+;Mn2+;Ca2+;EDTA;Co2+;NaCl;TBCA;more;KN-93;K252a;CKI-7;LAALS;TAACS;TAALD;TAALE;FAALS;EmbR2;YM024;emodin;K-252a;NU6027;PIK-75;MK2206;VE-821;VE-822;heparin;AMP-PNP;lithium;harmine;MLN8054;CX-4945;Torin 2;spermine;luteolin;apigenin;LY294002;Caffeine;SB203580;Baicalin;Su-11248;PF670462;KU-55933;KU-60019;CP466722;KU-59403;AZD-6738;genistein;tamoxifen;erlotinib;Ly-294002;gefi…	Non - Mutable in CDS	0.125	-2.981	0		PBANKA_0521400	Essential	0.07 ± 0.08	6.38459
PF3D7_0420200	Core	ACPS	holo-[acyl-carrier-protein] synthase, putative	BindingDB orthology or BLAST match	True	True	True	True	clear support	confidently essential	no data	no data	True	11	Q8I1N7	3QMN[COA] 6.11/0.14; 5VCB[PNS] 6.04/0.18	3QMN	COA	COENZYME A	6.11283	0.140003	P96618	OrthoMCL	P96618	0.000527	2.7.8.7 (Holo-[acyl-carrier-protein] synthase)	CoA;EDTA;more;3',5'-ADP;PD 404182;SCH-202676;Bay 11-7085;sanguinarine;Calmidazolium;6-nitroso-benzopyrone;guanidinyl-naltrindole;apo-acyl-carrier protein;6-nitroso-1,2-benzopyrone;adenosine-3',5'-bisphosphate;2'-deoxy-adenosine-3',5'-bisphosphate;2-[[2-(4-chloro-phenyl)-5-oxo-oxazolidin-(4E)-ylidenemethyl]-amino]-benzoic acid;5-iodo-2-[[2-(4-chloro-phenyl)-5-oxo-oxazolidin-(4E)-ylidenemethyl]-ami…	Non - Mutable in CDS	0.234	-2.64	0
PF3D7_0420300	Core	ApiAP2	AP2 domain transcription factor, putative	none	False	False	False	False	unclear	confidently essential	no data	not confidently essential	False															Non - Mutable in CDS	0.401	-2.563	0						PY17X_0523100	Disrupted	nd
PF3D7_0420400	Core	RRF2	ribosome-recycling factor	none	False	False	False	False	unsupported	confidently essential	confidently nonessential	confidently essential	True	0	Q8IFQ7													Non - Mutable in CDS	0.164	-2.754	0		PBANKA_0521800	Dispensable	1.00 ± 0.07	6.58492	PBANKA_0521800	Disrupted	X
PF3D7_0420500	Core		conserved Plasmodium protein, unknown function	AlphaFill or EC inhibitor(s) only	False	False	True	False	unsupported	confidently nonessential	no data	no data	True	2	C0H4B7	5UJ7[ATP] 8.81/0.27	5UJ7	ATP	ADENOSINE-5'-TRIPHOSPHATE	8.81108	0.266847							Mutable in CDS	0.962	-0.762	1
PF3D7_0420600	Core	AKIT6	apicomplexan kinetochore protein 6, putative	none	False	False	False	False	clear support	confidently essential	confidently essential	confidently essential	True	0	A0A146LZZ4													Non - Mutable in CDS	0.143	-3.265	0		PBANKA_0522000	Essential	0.09 ± 0.10	6.02958	PBANKA_0522000	Tagged	X
PF3D7_0420700	InternalHypervariable	VAR	erythrocyte membrane protein 1, PfEMP1	AlphaFill or EC inhibitor(s) only	False	False	True	False	unsupported	confidently nonessential	no data	no data	True	5	Q8IFQ6	5MZA[3PO] 5.64/0.37	5MZA	3PO	TRIPHOSPHATE	5.63729	0.373274							Mutable in CDS	1	-1.925	1
PF3D7_0420900	InternalHypervariable	VAR	erythrocyte membrane protein 1, PfEMP1	AlphaFill or EC inhibitor(s) only	False	False	True	False	unclear	dubiously essential	no data	no data	True	4	Q8IFQ5	5MZA[3PO] 5.67/0.36	5MZA	3PO	TRIPHOSPHATE	5.67035	0.358133							Non - Mutable in CDS	0.99	-2.016	0	tentative
PF3D7_0421100	InternalHypervariable	VAR	erythrocyte membrane protein 1, PfEMP1	AlphaFill or EC inhibitor(s) only	False	False	True	False	unclear	dubiously essential	no data	no data	True	4	Q8IFQ4	5MZA[3PO] 4.51/1.67	5MZA	3PO	TRIPHOSPHATE	4.51042	1.67332							Non - Mutable in CDS	0.978	-2.103	0	tentative
PF3D7_0421200	InternalHypervariable	RIF	rifin	none	False	False	False	False	unclear	dubiously essential	no data	no data	True	1	Q8IFQ3	6K1Z[FAR] 17.44/0.25	6K1Z	FAR	FARNESYL	17.4414	0.250481							Non - Mutable in CDS	1	-1.609	0	tentative
PF3D7_0421300	InternalHypervariable	VAR	erythrocyte membrane protein 1, PfEMP1	AlphaFill or EC inhibitor(s) only	False	False	True	False	unsupported	confidently nonessential	no data	no data	True	4	Q8IFQ2	5MZA[3PO] 5.92/1.62	5MZA	3PO	TRIPHOSPHATE	5.92168	1.61545							Mutable in CDS	1	-1.121	3
PF3D7_0421700	Core		conserved Plasmodium protein, unknown function	none	False	False	False	False	unsupported	confidently nonessential	no data	confidently essential	True	6	C0H4B8	6KCL[ATP] 32.19/2.81; 6KCK[APC] 34.11/2.82; 6KCM[ATP] 32.56/2.84; 3JQP[A2P] 17.43/8.26; 2OK7[A2P] 18.95/11.15; 3A4T[SFG] 25.85/19.46	6KCL	ATP	ADENOSINE-5'-TRIPHOSPHATE	32.1917	2.80689							Mutable in CDS	1	-0.866	14						PBANKA_0522100	Disrupted	X
PF3D7_0421800	Core		conserved Plasmodium protein, unknown function	none	False	False	False	False	unclear	dubiously essential	no data	no data	True	0	Q8IFP8													Non - Mutable in CDS	0.119	-2.995	0	tentative
PF3D7_0421900	Core		conserved Plasmodium protein, unknown function	none	False	False	False	False	unsupported	confidently nonessential	confidently nonessential	confidently essential	True	0	Q8IFP7													Mutable in CDS	1	-2.4	1		PBANKA_0522300	Dispensable	0.98 ± 0.16	5.02174	PBANKA_0522300	Disrupted	X
PF3D7_0422000	Core		steroid dehydrogenase, putative	BindingDB orthology or BLAST match	True	False	True	False	unclear	confidently essential	confidently essential	not confidently essential	True	23	C0H4B9	8G9V[CE1] 4.99/0.33; 6T5X[NDP] 1.79/0.66; 5OJG[NAP] 1.90/0.78; 6EMM[SAL] 2.82/1.16; 5ITV[NAI] 1.80/1.41; 3I3O[NAE] 2.53/1.46; 4NBV[B3P] 1.98/1.93; 5OJI[ISN] 1.88/1.98; 2JAP[J01] 1.82/2.34; 4NBU[CAA] 1.67/2.63	8G9V	CE1	O-DODECANYL OCTAETHYLENE GLYCOL;THESIT	4.98829	0.328104	O54939,P37058,P70385	HOGENOM,OrthoDB			1.1.1.35 (3-hydroxyacyl-CoA dehydrogenase)		Non - Mutable in CDS	0.22	-2.969	0		PBANKA_0522400	Essential	0.20 ± 0.29	3.85711	PBANKA_0522400	Disrupted	nd
PF3D7_0422100	Core		transmembrane emp24 domain-containing protein, putative	none	False	False	False	False	unsupported	confidently essential	confidently nonessential	not confidently essential	True	1	Q8IFP5													Non - Mutable in CDS	0.119	-2.978	0		PBANKA_1413000	Dispensable	0.95 ± 0.06	6.98436	PBANKA_0522500	Disrupted	nd
PF3D7_0422200	Core		erythrocyte membrane-associated antigen	none	False	False	False	False	unsupported	confidently nonessential	no data	no data	False															Mutable in CDS	1	-2.322	10
PF3D7_0422300	Core		alpha tubulin 2	BindingDB orthology or BLAST match	True	True	True	False	unclear	dubiously essential	confidently essential	no data	True	26	Q8IFP3	5S5C[K0G] 1.98/0.10; 7PJE[GTP] 1.02/0.47; 5LXT[ACP] 3.12/0.49; 4I4T[ACP] 3.58/0.49; 5S66[ACP] 3.12/0.50; 6FJF[ACP] 2.89/0.62; 5S66[LVV] 1.98/0.91; 3UT5[LOC] 1.19/1.43; 3E22[LOC] 1.08/1.72; 5S5Q[HR5] 1.99/1.78	5S5C	K0G	N-phenyl-N'-pyridin-3-ylurea	1.98459	0.0959712	Q13509	HOGENOM	Q1A5Y2,Q27352	0			Non - Mutable in CDS	0.966	-1.974	0	tentative	PBANKA_0522700	Essential	0.07 ± 0.06	6.91839
PF3D7_0422400	Core	RPS19	40S ribosomal protein S19	none	False	False	False	False	clear support	confidently essential	no data	no data	True	0	Q8IFP2													Non - Mutable in CDS	0.408	-2.526	0
PF3D7_0422500	Core	BRR2	pre-mRNA-splicing helicase BRR2, putative	BindingDB orthology or BLAST match	True	False	False	True	unsupported	confidently essential	confidently nonessential	no data	False									O75643	OMA,OrthoDB			3.6.4.13 (RNA helicase)	ATP;ADP;UDP;AMP;GTP;GDP;UTP;KCl;NEM;CDP;ITP;TDP;Cu2+;EDTA;Fe2+;Hg2+;PCMB;dATP;more;3'-dATP;2'-dATP;AMP-PNP;ara-ATP;2'-dGTP;3'-dGTP;2'-dTTP;3'-dUTP;N1-O-ATP;EWS-FLI1;poly(A)4;poly(A)6;poly(A)8;N1-OH-ITP;poly(A)10;poly(C)10;poly(G)10;poly(U)10;6-thio-GTP;8-bromo-ATP;2',3'-ddATP;ATP-gamma-S;2-amino-ATP;2',3'-ddGTP;2',3'-ddTTP;poly(X) RNA;2'-deoxy-ATP;2'-deoxy-GTP;3'-deoxy-ATP;7-methyl-GTP;Prp8 prote…	Non - Mutable in CDS	0.123	-2.951	0		PBANKA_1303000	Dispensable	0.89 ± 0.14	5.26273
PF3D7_0422600	Core		conserved Plasmodium protein, unknown function	none	False	False	False	False	unsupported	confidently nonessential	no data	no data	True	0	Q8IFP0													Mutable in CDS	1	1.421	2
PF3D7_0422700	Core	EIF4A3	eukaryotic initiation factor 4A-III, putative	BindingDB orthology or BLAST match	True	False	True	True	clear support	confidently essential	confidently essential	no data	True	37	Q8IFN9	6L5N[ANP] 2.53/0.09; 2HYI[ANP] 1.69/0.59; 2VSO[AMP] 7.13/0.60; 2WAX[CXS] 1.72/0.60; 7LIU[08T] 2.61/0.61; 3EX7[ADP] 1.35/0.66; 5SUQ[KEG] 5.55/0.69; 5GVR[LMR] 2.55/0.78; 4TZ6[UDP] 6.22/1.08; 4CDG[ADP] 3.05/1.16; 4TYY[CDP] 6.30/1.17; 4TZ0[GDP] 6.29/1.18; 3DKP[ADP] 4.06/1.71; 6L5M[AMP] 21.84/0.02; 5JCH[ADP] 10.06/0.03; 4Q47[ADP] 10.75/0.85	6L5N	ANP	PHOSPHOAMINOPHOSPHONIC ACID-ADENYLATE ESTER	2.52637	0.0859284	P38919,P60842	HOGENOM,OMA,OrthoDB			3.6.4.13 (RNA helicase)	ATP;ADP;UDP;AMP;GTP;GDP;UTP;KCl;NEM;CDP;ITP;TDP;Cu2+;EDTA;Fe2+;Hg2+;PCMB;dATP;more;3'-dATP;2'-dATP;AMP-PNP;ara-ATP;2'-dGTP;3'-dGTP;2'-dTTP;3'-dUTP;N1-O-ATP;EWS-FLI1;poly(A)4;poly(A)6;poly(A)8;N1-OH-ITP;poly(A)10;poly(C)10;poly(G)10;poly(U)10;6-thio-GTP;8-bromo-ATP;2',3'-ddATP;ATP-gamma-S;2-amino-ATP;2',3'-ddGTP;2',3'-ddTTP;poly(X) RNA;2'-deoxy-ATP;2'-deoxy-GTP;3'-deoxy-ATP;7-methyl-GTP;Prp8 prote…	Non - Mutable in CDS	0.134	-2.791	0		PBANKA_0523100	Essential	0.07 ± 0.12	5.68503
PF3D7_0422800	Core	SR12	serpentine receptor 12, putative	none	False	False	False	False	unsupported	confidently nonessential	confidently nonessential	not confidently essential	True	0	C0H4C0													Mutable in CDS	1	-0.746	3		PBANKA_0523200	Dispensable	0.97 ± 0.12	5.58594	PY17X_0524600	Disrupted	nd
PF3D7_0422900	Core		methyltransferase, putative	none	False	False	False	False	clear support	confidently essential	no data	no data	True	1	Q8IFN7	4ZEX[G3H] 14.71/1.98	4ZEX	G3H	GLYCERALDEHYDE-3-PHOSPHATE	14.7058	1.98065							Non - Mutable in CDS	0.121	-3.177	0
PF3D7_0423000	Core		conserved Plasmodium protein, unknown function	none	False	False	False	False	unsupported	confidently nonessential	no data	no data	True	0	Q8IFN6													Mutable in CDS	0.847	-1.845	1
PF3D7_0423100	Core		AP-4 complex subunit sigma, putative	BindingDB orthology or BLAST match	True	True	False	False	unclear	dubiously essential	no data	no data	True	0	Q8IFN5							Q3ZBB6,Q9Y587	HOGENOM,OMA,OrthoDB	Q9Y587,Q3ZBB6	1.34e-56			Non - Mutable in CDS	0.223	-2.931	0	tentative
PF3D7_0423200	Core		BSD-domain protein, putative	none	False	False	False	False	unsupported	confidently nonessential	no data	no data	True	0	Q8IFN4													Mutable in CDS	1	-1.349	3
PF3D7_0423300	Core		conserved Plasmodium protein, unknown function	none	False	False	False	False	clear support	confidently essential	no data	no data	True	0	Q8IFN3													Non - Mutable in CDS	0.696	-2.396	0
PF3D7_0423400	Core	AARP	apical asparagine-rich protein AARP	none	False	False	False	False	clear support	confidently essential	no data	no data	True	0	Q8IFN2													Non - Mutable in CDS	0.519	0	0
PF3D7_0423500	Core	GAPM2	glideosome associated protein with multiple membrane spans 2	none	False	False	False	False	clear support	confidently essential	no data	no data	True	1	Q8IFN1	4HE8[UMQ] 19.97/0.66	4HE8	UMQ	UNDECYL-MALTOSIDE;UNDECYL-BETA-D-MALTOPYRANOSIDE	19.9662	0.659602							Non - Mutable in CDS	0.773	-2.279	0
PF3D7_0423600	Core		conserved Plasmodium protein, unknown function	AlphaFill or EC inhibitor(s) only	False	False	True	False	clear support	confidently essential	no data	no data	True	1	Q8IFN0	5Z79[HH2] 9.93/0.67	5Z79	HH2	[PTERIN-6-YL METHANYL]-PHOSPHONOPHOSPHATE;6-HYDROXYMETHYLPTERIN-DIPHOSPHATE	9.93135	0.669096							Non - Mutable in CDS	0.126	-2.834	0
PF3D7_0423700	Core	ETRAMP4	early transcribed membrane protein 4	none	False	False	False	False	unclear	dubiously essential	no data	no data	True	0	Q8IFM9													Non - Mutable in CDS	1	0	0	tentative
PF3D7_0423800	Core	CyRPA	cysteine-rich protective antigen	none	False	False	False	False	unsupported	confidently essential	confidently nonessential	no data	True	5	Q8IFM8	5KTC[COA] 15.46/7.10; 2PLW[SAM] 16.53/9.14	5KTC	COA	COENZYME A	15.4635	7.09567							Non - Mutable in CDS	0.248	-2.623	0		PBANKA_1113400	Dispensable	1.02 ± 0.12	5.57101
PF3D7_0423900	Core		probable protein, unknown function	none	False	False	False	False	unclear	dubiously essential	no data	no data	True	0	Q8IFM7													Non - Mutable in CDS	0.46	0	0	tentative
PF3D7_0424000	Core		Plasmodium exported protein (PHISTc), unknown function	none	False	False	False	False	unsupported	confidently nonessential	no data	no data	True	0	C0H495													Mutable in CDS	0.999	1.309	1
PF3D7_0424100	Core	RH5	reticulocyte binding protein homologue 5	none	False	False	False	False	clear support	confidently essential	no data	no data	True	7	Q8IFM5	5Z79[PE0] 16.34/0.08; 4DMO[KH2] 19.58/0.65; 5Z79[HH2] 16.34/1.72; 5Z79[5AD] 16.36/2.48; 5Z79[APC] 16.34/2.51	5Z79	PE0	PTERINE	16.3358	0.0840512							Non - Mutable in CDS	0.126	-3.141	0
PF3D7_0424200	Core	RH4	reticulocyte binding protein homologue 4	none	False	False	False	False	clear support	confidently essential	no data	no data	True	12	C0H496	5H60[UDP] 17.97/0.02; 2AAW[DTL] 31.29/0.28; 3A4L[ANP] 16.14/0.65; 3A4M[ADP] 16.14/0.68; 7YM5[UDP] 17.55/0.68; 1Q4J[GTX] 29.52/1.83; 2AAW[GTX] 30.83/2.31; 6JWT[ATP] 25.08/2.91; 6JWR[AMP] 25.14/2.99; 6KCL[ATP] 29.52/11.01; 6JWU[PH2] 25.11/13.20	5H60	UDP	URIDINE-5'-DIPHOSPHATE	17.9738	0.0241129							Non - Mutable in CDS	0.12	-2.964	0
PF3D7_0424400	Core	SURF4.2	surface-associated interspersed protein 4.2 (SURFIN 4.2)	none	False	False	False	False	unsupported	confidently nonessential	no data	no data	True	10	Q8IFM2	7E2B[CHT] 32.65/0.18; 5FTB[ANP] 16.05/0.85; 5FHD[ADP] 16.42/0.86; 5FHE[ADP] 16.93/1.81; 6SU9[PXL] 39.89/42.91	7E2B	CHT	CHOLINE ION	32.649	0.176945							Mutable in CDS	1	-1.171	6
PF3D7_0424500	Core	FIKK4.1	serine/threonine protein kinase, FIKK family	AlphaFill or EC inhibitor(s) only	False	False	True	True	unsupported	confidently nonessential	confidently essential	no data	True	3	Q8IFM1	4BFM[ANP] 9.50/0.90; 5G6V[919] 11.82/6.77	4BFM	ANP	PHOSPHOAMINOPHOSPHONIC ACID-ADENYLATE ESTER	9.49593	0.900993					2.7.11.1 (Non-specific serine/threonine protein kinase)	ATP;KCl;DTT;P53;DRB;H-7;Mg2+;Mn2+;Ca2+;EDTA;Co2+;NaCl;TBCA;more;KN-93;K252a;CKI-7;LAALS;TAACS;TAALD;TAALE;FAALS;EmbR2;YM024;emodin;K-252a;NU6027;PIK-75;MK2206;VE-821;VE-822;heparin;AMP-PNP;lithium;harmine;MLN8054;CX-4945;Torin 2;spermine;luteolin;apigenin;LY294002;Caffeine;SB203580;Baicalin;Su-11248;PF670462;KU-55933;KU-60019;CP466722;KU-59403;AZD-6738;genistein;tamoxifen;erlotinib;Ly-294002;gefi…	Mutable in CDS	1	0.533	4		PBANKA_1225000	Slow	0.30 ± 0.11	5.7741
PF3D7_0424600	Core		Plasmodium exported protein (PHISTb)	none	False	False	False	False	unsupported	confidently nonessential	no data	no data	True	0	Q8IFM0													Mutable in CDS	0.998	-0.203	1
PF3D7_0424700	Core	FIKK4.2	serine/threonine protein kinase, FIKK family	BindingDB orthology or BLAST match	False	True	True	True	unsupported	confidently nonessential	confidently essential	no data	True	6	Q8IFL9	5G6V[919] 8.54/1.10; 6GVX[TAK] 4.52/1.26; 4BFM[ANP] 3.83/2.28	5G6V	919	DCC-2036	8.54343	1.10377			P05227	1.23e-07	2.7.11.1 (Non-specific serine/threonine protein kinase)	ATP;KCl;DTT;P53;DRB;H-7;Mg2+;Mn2+;Ca2+;EDTA;Co2+;NaCl;TBCA;more;KN-93;K252a;CKI-7;LAALS;TAACS;TAALD;TAALE;FAALS;EmbR2;YM024;emodin;K-252a;NU6027;PIK-75;MK2206;VE-821;VE-822;heparin;AMP-PNP;lithium;harmine;MLN8054;CX-4945;Torin 2;spermine;luteolin;apigenin;LY294002;Caffeine;SB203580;Baicalin;Su-11248;PF670462;KU-55933;KU-60019;CP466722;KU-59403;AZD-6738;genistein;tamoxifen;erlotinib;Ly-294002;gefi…	Mutable in CDS	1	0.721	2		PBANKA_1225000	Slow	0.30 ± 0.11	5.7741
PF3D7_0424800	Core		Plasmodium exported protein (PHISTb), unknown function	none	False	False	False	False	unsupported	confidently nonessential	no data	no data	True	1	Q8IFL8	4ETP[ADP] 19.13/0.36	4ETP	ADP	ADENOSINE-5'-DIPHOSPHATE	19.1347	0.355943							Mutable in CDS	1	-0.216	4
PF3D7_0424900	Core		Plasmodium exported protein (PHISTa), unknown function	none	False	False	False	False	clear support	confidently essential	no data	no data	True	1	Q8IFL7													Non - Mutable in CDS	0.131	-3.07	0
PF3D7_0425100	Core		Plasmodium exported protein (hyp6), unknown function	none	False	False	False	False	unsupported	confidently nonessential	no data	no data	True	0	Q8IFL4													Mutable in CDS	0.866	-2.541	2
PF3D7_0425200	Core		Plasmodium exported protein (hyp15), unknown function	none	False	False	False	False	unsupported	confidently nonessential	no data	no data	True	0	Q8IFL3													Mutable in CDS	1	0.74	2
PF3D7_0425400	SubtelomericHypervariable		Plasmodium exported protein (PHISTa), unknown function	none	False	False	False	False	clear support	confidently essential	no data	no data	True	4	Q8IFL1	2XI3[GTP] 21.73/1.37; 5Z09[UTP] 16.26/16.63	2XI3	GTP	GUANOSINE-5'-TRIPHOSPHATE	21.7346	1.37373							Non - Mutable in CDS	0.125	-2.73	0
PF3D7_0425500	SubtelomericHypervariable		stevor	none	False	False	False	False	unclear	dubiously essential	no data	no data	True	0	Q8IFL0													Non - Mutable in CDS	0.971	-1.847	0	tentative
PF3D7_0425700	SubtelomericHypervariable	RIF	rifin	none	False	False	False	False	unclear	dubiously essential	no data	no data	True	0	Q8IFK9													Non - Mutable in CDS	0.9	0	0	tentative
PF3D7_0425800	SubtelomericHypervariable	VAR	erythrocyte membrane protein 1, PfEMP1	none	False	False	False	False	unsupported	confidently nonessential	no data	no data	False															Mutable in CDS	1	-1.972	1
PF3D7_0425900	SubtelomericHypervariable	RIF	rifin	none	False	False	False	False	clear support	confidently essential	no data	no data	True	0	Q8IFK8													Non - Mutable in CDS	0.14	-2.764	0
PF3D7_0426000	SubtelomericHypervariable	VAR	erythrocyte membrane protein 1, PfEMP1	AlphaFill or EC inhibitor(s) only	False	False	True	False	no data	no data	no data	no data	True	7	Q8IFK7	5MZA[3PO] 9.94/1.52; 2OYS[FMN] 13.45/7.34	5MZA	3PO	TRIPHOSPHATE	9.93727	1.5235
PF3D7_0500100	SubtelomericHypervariable	VAR	erythrocyte membrane protein 1, PfEMP1	none	False	False	False	False	unsupported	confidently nonessential	no data	no data	True	9	Q8I495	5VDQ[9BG] 15.91/4.37; 6CTA[ATP] 15.16/4.86; 6MJX[1SY] 15.95/5.04; 5MZA[3PO] 6.19/5.28; 5VDT[4BW] 15.88/5.39	5VDQ	9BG	2',5'-GpAp;[(2~{R},3~{S},4~{R},5~{R})-5-(6-aminopurin-9-yl)-4-oxidanyl-3-phosphonooxy-oxolan-2-yl]methyl [(2~{R},3~{R},4~{R},5~{R})-2-(2-azanyl-6-oxidanylidene-3~{H}-purin-9-yl)-5-(hydroxymethyl)-4-oxidanyl-oxolan-3-yl] hydrogen phosphate	15.9066	4.37217							Mutable in CDS	1	-1.546	3
PF3D7_0500400	SubtelomericHypervariable	RIF	rifin	none	False	False	False	False	clear support	confidently essential	no data	no data	True	2	Q8I494													Non - Mutable in CDS	0.282	-2.591	0
PF3D7_0500500	SubtelomericHypervariable	RIF	rifin	none	False	False	False	False	clear support	confidently essential	no data	no data	True	0	Q8I493													Non - Mutable in CDS	0.647	-2.263	0
PF3D7_0500800	Core	MESA	mature parasite-infected erythrocyte surface antigen	none	False	False	False	False	unsupported	confidently nonessential	no data	no data	True	1	P08116	6VJ6[2NV] 31.75/23.29	6VJ6	2NV	Jeffamine ED-2001;3,6,9,12,15-pentaoxaoctadecan-17-amine	31.7477	23.2893							Mutable in CDS	1	-1.237	7
PF3D7_0500900	Core	FIKK5	serine/threonine protein kinase, FIKK family	AlphaFill or EC inhibitor(s) only	False	False	True	True	unsupported	confidently nonessential	confidently essential	no data	True	15	Q8I491	6YG2[1E8] 5.00/0.28; 7XZQ[BU1] 4.48/1.23; 7XZR[ANP] 4.45/1.66; 2CN5[ADP] 11.15/0.92; 6KHF[3NG] 10.56/1.03; 3KN5[ANP] 11.86/5.46; 2F9G[ADP] 14.59/8.16; 1KAO[GDP] 19.01/8.64; 2RAP[GTP] 18.67/9.88	6YG2	1E8	Imbruvica;PCI-32765;1-{(3R)-3-[4-amino-3-(4-phenoxyphenyl)-1H-pyrazolo[3,4-d]pyrimidin-1-yl]piperidin-1-yl}prop-2-en-1-one	5.00109	0.279053					2.7.11.1 (Non-specific serine/threonine protein kinase)	ATP;KCl;DTT;P53;DRB;H-7;Mg2+;Mn2+;Ca2+;EDTA;Co2+;NaCl;TBCA;more;KN-93;K252a;CKI-7;LAALS;TAACS;TAALD;TAALE;FAALS;EmbR2;YM024;emodin;K-252a;NU6027;PIK-75;MK2206;VE-821;VE-822;heparin;AMP-PNP;lithium;harmine;MLN8054;CX-4945;Torin 2;spermine;luteolin;apigenin;LY294002;Caffeine;SB203580;Baicalin;Su-11248;PF670462;KU-55933;KU-60019;CP466722;KU-59403;AZD-6738;genistein;tamoxifen;erlotinib;Ly-294002;gefi…	Mutable in CDS	0.584	-3.095	1		PBANKA_1225000	Slow	0.30 ± 0.11	5.7741
PF3D7_0501000	Core		Plasmodium exported protein, unknown function	none	False	False	False	False	unsupported	confidently nonessential	no data	no data	True	0	Q8I490													Mutable in CDS	0.979	-0.91	1
PF3D7_0501100	Core	HSP40	heat shock protein 40, type II, co-chaperone J domain protein JDP	BindingDB orthology or BLAST match	True	False	True	False	unsupported	confidently essential	confidently nonessential	no data	True	4	A0A143ZY16	5AYK[1PS] 8.47/1.27	5AYK	1PS	3-PYRIDINIUM-1-YLPROPANE-1-SULFONATE;1-(3-SULFOPROPYL) PYRIDINIUM;PPS	8.46763	1.27038	P31689	OrthoDB					Non - Mutable in CDS	0.166	-2.499	0		PBANKA_0310000	Dispensable	0.90 ± 0.13	5.5336
PF3D7_0501200	Core	PIESP2	parasite-infected erythrocyte surface protein	none	False	False	False	False	unsupported	confidently nonessential	no data	no data	True	0	Q8I488													Mutable in CDS	0.988	-2.573	1
PF3D7_0501300	Core	SBP1	skeleton-binding protein 1	EC inhibitor(s) only	False	False	False	True	unclear	dubiously essential	no data	confidently essential	True	5	Q8I487	3R5C[COA] 17.91/1.46; 5TR3[FAD] 24.77/18.39	3R5C	COA	COENZYME A	17.9081	1.46312					3.1.3.16 (Protein-serine/threonine phosphatase)	F-;ATP;ADP;UDP;AMP;GTP;UTP;UMP;NaF;V3+;I-2;I-1;Zn2+;Ca2+;Cu2+;EDTA;H2O2;Co2+;Fe2+;Hg2+;Ni2+;NaCl;Fe3+;Urea;EGTA;cAMP;Cr2+;Pd2+;Sc3+;Yb3+;more;Rcn1;NADPH;MgCl2;CaCl2;MnCl2;ZnSO4;NaNO3;FK506;AlF4-;BeF3-;DSCR1;Na2SO4;NaHCO3;A23187;CPI-17;citrate;heparin;histone;Diamide;NaH2PO4;Na2HPO4;Na4P2O7;Na2P2O7;gelatin;spermine;vanadate;L-malate;Tartrate;FR225659;FR253761;FR259383;DARPP-32;phosphate;glutamate;…	Non - Mutable in CDS	1	-1.196	0	tentative					PBANKA_1101300	Disrupted	X
PF3D7_0501400	Core	FIRA	interspersed repeat antigen	none	False	False	False	False	unsupported	confidently nonessential	no data	no data	True	0	Q8I486													Mutable in CDS	1	-0.032	2
PF3D7_0501500	Core	RAP3	rhoptry-associated protein 3	none	False	False	False	False	unsupported	confidently nonessential	confidently nonessential	confidently essential	True	0	Q8I485													Mutable in CDS	0.999	-2.948	2		PBANKA_1101400	Slow	0.73 ± 0.09	6.25766	PBANKA_1101400	Tagged	X
PF3D7_0501600	Core	RAP2	rhoptry-associated protein 2	none	False	False	False	False	unsupported	confidently essential	confidently nonessential	confidently essential	True	1	Q8I484	1CCL[HEM] 19.12/4.83	1CCL	HEM	HEME;PROTOPORPHYRIN IX CONTAINING FE	19.1238	4.83013							Non - Mutable in CDS	0.13	-3.205	0		PBANKA_1101400	Slow	0.73 ± 0.09	6.25766	PBANKA_1101400	Disrupted	X
PF3D7_0501700	Core	APC3	anaphase-promoting complex subunit 3, putative	none	False	False	False	False	unsupported	confidently nonessential	confidently nonessential	no data	True	9	Q8I483	4LXQ[MPO] 14.96/0.83; 4LXQ[FON] 14.96/0.94; 4LY3[1YJ] 14.91/0.96; 4LXU[T3F] 14.98/2.62; 4LY3[T3Q] 14.91/2.63; 4LXY[TYD] 14.93/2.64; 4LY0[DAU] 15.01/2.64; 4LXT[T3Q] 14.98/3.01; 4LXQ[TYD] 14.96/3.05	4LXQ	MPO	3[N-MORPHOLINO]PROPANE SULFONIC ACID	14.9613	0.832231							Mutable in CDS	1	-1.314	5		PBANKA_1101500	Dispensable	1.00 ± 0.16	5.07928	PBANKA_1101500	Tagged	nt
PF3D7_0501800	Core	CAF1A	chromatin assembly factor 1 subunit A	none	False	False	False	False	clear support	confidently essential	no data	no data	True	9	Q8I482	4GM8[ALQ] 8.60/6.71; 4GM3[ALQ] 8.59/8.10	4GM8	ALQ	2-METHYL-PROPIONIC ACID	8.59612	6.71098							Non - Mutable in CDS	0.168	-2.708	0
PF3D7_0501900	Core	TRAPPC13	trafficking protein particle complex subunit 13, putative	none	False	False	False	False	unsupported	confidently nonessential	confidently nonessential	confidently essential	True	1	Q8I481	6JWX[AMP] 24.06/9.52; 6JWX[PH2] 24.06/16.27	6JWX	AMP	ADENOSINE MONOPHOSPHATE	24.0582	9.51687							Mutable in CDS	1	-2.59	5		PBANKA_1101700	Slow	0.79 ± 0.19	4.73635	PBANKA_1101700	Disrupted	X
PF3D7_0502000	Core	VPS11	vacuolar protein sorting-associated protein 11, putative	none	False	False	False	False	clear support	confidently essential	no data	no data	True	8	Q8I480	2QAF[U5P] 13.29/0.01; 2Q8Z[NUP] 13.29/0.19; 3BPW[XMP] 13.28/0.20; 2ZA1[OMP] 13.34/0.20; 6JWV[PH2] 21.19/5.40	2QAF	U5P	URIDINE-5'-MONOPHOSPHATE	13.2888	0.0122867							Non - Mutable in CDS	0.154	-3.264	0
PF3D7_0502100	Core		HCNGP-like protein	none	False	False	False	False	clear support	confidently essential	no data	no data	True	1	Q8I479	4IV8[SAM] 23.39/15.31	4IV8	SAM	S-ADENOSYLMETHIONINE	23.3862	15.3147							Non - Mutable in CDS	0.127	-2.998	0
PF3D7_0502200	Core	MPV17	protein Mpv17, putative	none	False	False	False	False	clear support	confidently essential	confidently essential	no data	True	0	Q8I478													Non - Mutable in CDS	0.137	-2.922	0		PBANKA_1102000	Essential	0.07 ± 0.04	7.69079
PF3D7_0502300	Core		conserved Plasmodium protein, unknown function	none	False	False	False	False	unclear	dubiously essential	no data	no data	True	0	Q8I477													Non - Mutable in CDS	0.943	-2.528	0	tentative
PF3D7_0502400	Core	MSP8	merozoite surface protein 8	none	False	False	False	False	unsupported	confidently nonessential	confidently nonessential	confidently essential	True	3	Q8I476	4YLQ[TMA] 14.91/0.32; 6R2W[TMA] 14.90/1.13	4YLQ	TMA	TETRAMETHYLAMMONIUM ION	14.9147	0.315681							Mutable in CDS	1	0.666	5		PBANKA_1102200	Dispensable	0.86 ± 0.18	4.84275	PBANKA_1102200	Disrupted	X
PF3D7_0502500	Core		conserved Plasmodium protein, unknown function	none	False	False	False	False	clear support	confidently essential	no data	no data	True	0	Q8I475													Non - Mutable in CDS	0.128	-2.943	0
PF3D7_0502600	Core		conserved Plasmodium protein, unknown function	none	False	False	False	False	unsupported	confidently nonessential	confidently nonessential	confidently essential	True	1	C0H4C1													Mutable in CDS	0.944	-2.951	1		PBANKA_1102300	Dispensable	0.91 ± 0.14	5.38043	PBANKA_1102300	Disrupted	X
PF3D7_0502700	Core		conserved protein, unknown function	none	False	False	False	False	unsupported	confidently nonessential	no data	no data	True	0	C0H4C2													Mutable in CDS	0.921	-2.769	1
PF3D7_0502800	Core		DnaJ protein, putative	none	False	False	False	False	unclear	dubiously nonessential	no data	no data	True	0	Q8I473													Mutable in CDS	0.423	-2.99	1
PF3D7_0502900	Core		Tim10/DDP family zinc finger protein, putative	none	False	False	False	False	unclear	dubiously essential	no data	no data	True	0	Q8I472													Non - Mutable in CDS	0.182	-2.777	0	tentative
PF3D7_0503000	Core		50S ribosomal protein L28, apicoplast, putative	none	False	False	False	False	clear support	confidently essential	no data	no data	True	0	C0H4C3													Non - Mutable in CDS	0.12	-2.854	0
PF3D7_0503100	Core	IspE	4-diphosphocytidyl-2-C-methyl-D-erythritol kinase, putative	BindingDB orthology or BLAST match	True	True	False	True	clear support	confidently essential	confidently essential	no data	True	1	Q8I470							P62615,Q8ZEY1	OrthoMCL	Q8ZEY1,P93841	3.43e-14	2.7.1.148 (4-(cytidine 5'-diphospho)-2-C-methyl-D-erythritol kinase)	(4Z)-4-(furan-2-ylmethylidene)-3-phenyl-1,2-oxazol-5(4H)-one;(4E)-3-methyl-4-[(5-phenylfuran-2-yl)methylidene]-1,2-oxazol-5(4H)-one;(4Z)-4-[(5-methylfuran-2-yl)methylidene]-3-phenyl-1,2-oxazol-5(4H)-one;6-(benzylsulfanyl)-2-(2-hydroxyphenyl)-4-oxo-3,4-dihydro-2H-1,3-thiazine-5-carbonitrile;N-[3-(4-amino-1-benzyl-2-oxo-1,2-dihydropyrimidin-5-yl)prop-2-en-1-yl]ethanesulfonamide;N-[3-[4-amino-2-oxo-…	Non - Mutable in CDS	0.17	-3.264	0		PBANKA_1102800	Essential	0.13 ± 0.16	5.09059
PF3D7_0503200	Core	CDC6	cell division control protein 6, putative	AlphaFill or EC inhibitor(s) only	False	False	True	False	clear support	confidently essential	confidently essential	no data	True	2	Q8I469	5UJ7[ATP] 7.58/0.50	5UJ7	ATP	ADENOSINE-5'-TRIPHOSPHATE	7.58215	0.499957							Non - Mutable in CDS	0.141	-3.285	0		PBANKA_1102900	Essential	0.23 ± 0.18	4.84625
PF3D7_0503300	Core	SRSF12	serine/arginine-rich splicing factor 12	none	False	False	False	False	unclear	dubiously essential	confidently essential	no data	True	2	Q8I468													Non - Mutable in CDS	0.866	-2.989	0		PBANKA_1103000	Essential	0.14 ± 0.22	4.39557
PF3D7_0503400	Core	ADF1	actin-depolymerizing factor 1	AlphaFill or EC inhibitor(s) only	False	False	True	False	unclear	dubiously essential	confidently essential	no data	True	5	Q8I467	3Q2B[TAR] 1.51/0.26; 5L6W[AGS] 7.09/0.29; 5HVK[ANP] 7.10/0.47	3Q2B	TAR	D(-)-TARTARIC ACID	1.51242	0.263523							Non - Mutable in CDS	0.121	-3.113	0	tentative	PBANKA_1103100	Essential	0.09 ± 0.11	5.89026
PF3D7_0503500	Core		protein kinase, putative	AlphaFill or EC inhibitor(s) only	False	False	True	True	unsupported	confidently nonessential	confidently nonessential	confidently essential	True	2	Q8I466	1H1S[4SP] 3.50/3.03	1H1S	4SP		3.49688	3.02645					2.7.11.- (Protein-serine/threonine kinases.)	K+;NO;ATP;KCl;DTT;P53;DRB;H-7;ADP;H89;PKI;DT3;Na+;NaF;NaI;GTP;W-7;W13;AIP;Mg2+;Mn2+;Ca2+;EDTA;Co2+;NaCl;TBCA;more;DDTC;RNAi;YopJ;H2O2;Ni2+;H-89;IP20;H-85;Zn2+;Urea;cAMP;AMPS;RKIP;EGTA;DTNB;KN93;KN62;W-13;ML-7;ML-9;KN-93;K252a;CKI-7;LAALS;TAACS;TAALD;TAALE;FAALS;EmbR2;YM024;BX795;MX781;S1627;shRNA;actin;NaNO2;KN-62;AC3-I;CN-21;rutin;morin;H1152;emodin;K-252a;NU6027;PIK-75;MK2206;VE-821;VE-822;PS11…	Mutable in CDS	1	-0.289	2		PBANKA_1103200	Dispensable	1.01 ± 0.08	6.45534	PBANKA_1103200	Disrupted	X
PF3D7_0503600	Core	MyoB	myosin B	BindingDB orthology or BLAST match	True	False	True	False	unsupported	confidently nonessential	confidently nonessential	no data	True	33	Q8I465	6QDJ[P15] 2.63/0.02; 1FMW[ATP] 3.97/0.04; 3MYL[POP] 3.89/0.08; 6QDJ[PGO] 2.63/0.16; 4ZG4[ADP] 6.76/0.30; 8QYP[ADP] 7.45/0.31; 5T45[BCN] 3.13/0.36; 3MNQ[STL] 6.95/0.37; 4BYF[AOV] 9.51/0.44; 3MYK[ANP] 4.84/0.49; 2JHR[AD9] 8.71/0.50; 8CDQ[AGS] 6.30/0.56; 5I0I[MPO] 3.27/0.80; 1S5G[ADP] 2.18/1.06; 4PFP[PGO] 3.11/1.68; 1KQM[ANP] 12.81/0.47; 5N69[TCE] 13.35/1.19; 6YCX[ADP] 18.79/1.20; 3UM6[1CY] 19.81/2.…	6QDJ	P15	2,5,8,11,14,17-HEXAOXANONADECAN-19-OL	2.63242	0.0228813	Q8NEV4,Q8WXR4	OrthoDB					Mutable in CDS	0.99	-2.544	1		PBANKA_1103300	Dispensable	0.99 ± 0.08	6.43254	PY17X_1104400	Tagged	nt
PF3D7_0503800	Core	RPL31	60S ribosomal protein L31	none	False	False	False	False	unclear	dubiously essential	confidently essential	no data	True	0	Q8I463													Non - Mutable in CDS	0.122	0	0	tentative	PBANKA_1103400	Essential	0.10 ± 0.08	6.38891
PF3D7_0503900	Core		conserved Plasmodium protein, unknown function	none	False	False	False	False	unsupported	confidently nonessential	confidently essential	confidently essential	True	3	Q8I462	7DI7[CLQ] 28.83/0.13; 3GBN[ETX] 21.18/2.23	7DI7	CLQ	N4-(7-CHLORO-QUINOLIN-4-YL)-N1,N1-DIETHYL-PENTANE-1,4-DIAMINE;CHLOROQUINE	28.8297	0.1263							Mutable in CDS	0.66	-3.021	1		PBANKA_1103500	Essential	0.09 ± 0.04	8.0329	PBANKA_1103500	Tagged	X
PF3D7_0504000	Core	ATPase3	cation transporting P-ATPase	AlphaFill or EC inhibitor(s) only	False	False	True	False	clear support	confidently essential	confidently essential	confidently essential	True	24	Q8I461	1T5T[ADP] 8.17/0.02; 3WGV[ADP] 4.19/0.13; 2OA0[ADP] 8.86/0.41; 6YSO[TG1] 8.85/3.73; 3AR3[TG1] 9.01/3.88; 2C88[TG1] 8.96/3.90; 6HXB[ACP] 11.71/0.48; 5XA9[TG1] 8.91/4.32; 1XP5[TG1] 8.88/5.26; 3AR5[TG1] 8.99/5.46; 3AR8[TG1] 8.89/5.55	1T5T	ADP	ADENOSINE-5'-DIPHOSPHATE	8.1653	0.0243027					3.6.3.12 (Transferred entry: 7.2.2.6)		Non - Mutable in CDS	0.149	-2.822	0		PBANKA_1103600	Essential	0.01 ± 0.05	7.58023	PbANKA_1103600	Disrupted	X
PF3D7_0504100	Core		AN1-type zinc finger protein, putative	none	False	False	False	False	unclear	dubiously essential	no data	no data	True	3	Q8I460	4O30[SAH] 25.20/11.44	4O30	SAH	S-ADENOSYL-L-HOMOCYSTEINE	25.2015	11.4398							Non - Mutable in CDS	0.229	-2.856	0	tentative
PF3D7_0504200	Core	DDX27	ATP-dependent RNA helicase DDX27, putative	AlphaFill or EC inhibitor(s) only	False	False	True	True	clear support	confidently essential	confidently essential	no data	True	21	Q8I459	6L5M[AMP] 5.25/0.03; 6L5N[ANP] 4.92/0.07; 2WAX[CXS] 2.32/0.53; 3I5X[ANP] 2.34/1.24; 4TYY[CDP] 2.52/1.26; 7LIU[08T] 2.05/1.30; 3I61[ADP] 2.33/1.34; 3DKP[ADP] 3.82/1.41; 4TZ0[GDP] 2.35/1.46; 4TZ6[UDP] 2.47/1.47	6L5M	AMP	ADENOSINE MONOPHOSPHATE	5.24892	0.0293178					3.6.4.13 (RNA helicase)	ATP;ADP;UDP;AMP;GTP;GDP;UTP;KCl;NEM;CDP;ITP;TDP;Cu2+;EDTA;Fe2+;Hg2+;PCMB;dATP;more;3'-dATP;2'-dATP;AMP-PNP;ara-ATP;2'-dGTP;3'-dGTP;2'-dTTP;3'-dUTP;N1-O-ATP;EWS-FLI1;poly(A)4;poly(A)6;poly(A)8;N1-OH-ITP;poly(A)10;poly(C)10;poly(G)10;poly(U)10;6-thio-GTP;8-bromo-ATP;2',3'-ddATP;ATP-gamma-S;2-amino-ATP;2',3'-ddGTP;2',3'-ddTTP;poly(X) RNA;2'-deoxy-ATP;2'-deoxy-GTP;3'-deoxy-ATP;7-methyl-GTP;Prp8 prote…	Non - Mutable in CDS	0.142	-2.793	0		PBANKA_1103800	Essential	0.13 ± 0.07	6.58439
PF3D7_0504300	Core		conserved Plasmodium protein, unknown function	none	False	False	False	False	unsupported	confidently nonessential	confidently nonessential	confidently essential	True	0	Q8I458													Mutable in CDS	0.965	-2.539	1		PBANKA_1103900	Dispensable	1.03 ± 0.08	6.39822	PBANKA_1103900	Disrupted	X
PF3D7_0504400	Core		ATP-dependent helicase, putative	AlphaFill or EC inhibitor(s) only	False	False	True	True	clear support	confidently essential	confidently essential	no data	True	48	Q8I457	2WAX[CXS] 3.08/0.01; 3RRM[ADP] 6.70/0.04; 6L5N[ANP] 2.69/0.07; 6B4J[ANP] 6.73/0.08; 5GVR[LMR] 6.12/0.85; 5E02[ADP] 5.24/0.95; 4W7S[ANP] 2.00/1.02; 5SUQ[KEG] 6.55/1.04; 4TYY[CDP] 7.32/1.32; 4TZ0[GDP] 7.30/1.40; 4TZ6[UDP] 7.32/1.47; 7LIU[08T] 4.92/1.50; 6HEG[ADP] 6.09/2.24; 6L5M[AMP] 21.36/0.01; 4KBF[AMP] 12.33/0.02; 7AUD[ADP] 11.40/0.79; 4CDG[ADP] 11.01/1.16; 6L5O[ADP] 13.82/1.30	2WAX	CXS	3-CYCLOHEXYL-1-PROPYLSULFONIC ACID	3.08264	0.0137789					3.6.1.3 (Deleted entry);3.6.4.13 (RNA helicase)	ATP;ADP;UDP;AMP;GTP;GDP;UTP;KCl;NEM;CDP;ITP;TDP;Cu2+;EDTA;Fe2+;Hg2+;PCMB;dATP;more;3'-dATP;2'-dATP;AMP-PNP;ara-ATP;2'-dGTP;3'-dGTP;2'-dTTP;3'-dUTP;N1-O-ATP;EWS-FLI1;poly(A)4;poly(A)6;poly(A)8;N1-OH-ITP;poly(A)10;poly(C)10;poly(G)10;poly(U)10;6-thio-GTP;8-bromo-ATP;2',3'-ddATP;ATP-gamma-S;2-amino-ATP;2',3'-ddGTP;2',3'-ddTTP;poly(X) RNA;2'-deoxy-ATP;2'-deoxy-GTP;3'-deoxy-ATP;7-methyl-GTP;Prp8 prote…	Non - Mutable in CDS	0.119	-2.91	0		PBANKA_1104000	Essential	0.09 ± 0.26	4.06875
PF3D7_0504500	Core		MOLO1 domain-containing protein, putative	none	False	False	False	False	unsupported	confidently nonessential	confidently nonessential	no data	True	0	Q8I456													Mutable in CDS	1	2.161	2		PBANKA_1104100	Dispensable	0.94 ± 0.08	6.5571	PBANKA_1104100	Tagged	nt
PF3D7_0504600	Core	BCKDHB	2-oxoisovalerate dehydrogenase subunit beta, mitochondrial, putative	AlphaFill or EC inhibitor(s) only	False	False	True	True	unclear	dubiously essential	dubiously nonessential	confidently essential	True	14	Q8I0X1	1UMD[COI] 0.88/0.02; 3DUF[R1T] 1.01/0.03; 3DV0[PYR] 1.02/0.12; 2J9F[THV] 0.67/0.12; 3DV0[TPW] 1.01/0.31; 1UMB[TPP] 0.88/0.46; 7A9G[HTL] 8.94/0.53; 6YAK[MLT] 5.04/0.82; 1UMC[4MV] 1.35/0.99; 6YAK[8EL] 5.05/3.43	1UMD	COI	alpha-ketoisocaproic acid;2-OXO-4-METHYLPENTANOIC ACID	0.878264	0.0216004					1.2.4.4 (3-methyl-2-oxobutanoate dehydrogenase (2-methylpropanoyl-transferring))	ATP;NADH;Tris;more;pyruvate;Clofibrate;microRNA 29a;microRNA 29b;2-oxoglutarate;2-oxobutanoate;2-oxopentanoate;isobutanoyl-CoA;isopentanoyl-CoA;cinnamylpyruvate;2-chloroisocaproate;3-methylbutanoyl-CoA;alpha-Ketoisocaproate;Furfurylidenepyruvate;Skeletal muscle factor;3-methyl-2-oxobutanoate;4-methyl-2-oxopentanoate;3-methyl-2-oxopentanoate;L-3-Methyl-2-oxopentanoate;D-3-methyl-2-oxopentanoate;2-…	Non - Mutable in CDS	0.999	-1.662	0	tentative	PBANKA_1104200	Slow	0.61 ± 0.01	10	PBANKA_1104200	Disrupted	X
PF3D7_0504700	Core	CEP120	centrosomal protein CEP120, putative	none	False	False	False	False	unsupported	confidently nonessential	no data	confidently essential	True	0	Q8I455													Mutable in CDS	1	-2.667	4						PBANKA_1104300	Disrupted	X
PF3D7_0504800	Core		conserved Plasmodium protein, unknown function	none	False	False	False	False	unsupported	confidently nonessential	no data	no data	False															Mutable in CDS	0.985	-2.72	1
PF3D7_0504900	Core		transmembrane protein TMEM222, putative	none	False	False	False	False	unsupported	confidently nonessential	no data	no data	True	1	C0H4C5	6Y4J[FAD] 20.07/5.97	6Y4J	FAD	FLAVIN-ADENINE DINUCLEOTIDE	20.0658	5.96891							Mutable in CDS	1	0.833	2
PF3D7_0505000	Core		MMS19-like protein, putative	BindingDB orthology or BLAST match	False	True	False	False	clear support	confidently essential	no data	no data	False											P0C6X4	0.087			Non - Mutable in CDS	0.179	-2.825	0
PF3D7_0505100	Core	TRS85	trafficking protein particle complex subunit 8, putative	none	False	False	False	False	clear support	confidently essential	no data	no data	False															Non - Mutable in CDS	0.239	-2.679	0
PF3D7_0505200	Core	ALP2b	actin-like protein, putative	AlphaFill or EC inhibitor(s) only	False	False	True	False	unsupported	confidently nonessential	confidently nonessential	confidently essential	True	26	Q8I450	6NBW[LAB] 4.51/0.02; 5NBN[LAR] 4.28/0.05; 2HMP[SPD] 4.61/0.13; 5ZZA[LAB] 4.52/0.34; 5NBM[ATP] 4.31/0.90; 4EFH[ADP] 4.56/1.00	6NBW	LAB	LATRUNCULIN B	4.50672	0.0246521							Mutable in CDS	0.848	-2.884	1		PBANKA_1104800	Dispensable	0.99 ± 0.09	6.27176	PBANKA_1104800	Disrupted	X
PF3D7_0505300	Core		UDP-N-acetylglucosamine transporter, putative	AlphaFill or EC inhibitor(s) only	False	False	True	False	unsupported	confidently nonessential	confidently nonessential	confidently essential	True	1	Q8I449	6I1R[C5P] 5.21/2.27	6I1R	C5P	CYTIDINE-5'-MONOPHOSPHATE	5.21265	2.26734							Mutable in CDS	0.984	-1.055	1		PBANKA_1104900	Dispensable	0.96 ± 0.09	6.29805	PBANKA_1104900	Disrupted	X
PF3D7_0505400	Core		conserved protein, unknown function	none	False	False	False	False	clear support	confidently essential	confidently essential	no data	True	3	Q8I448	6E0N[APC] 17.11/0.64; 6E0N[GTP] 17.11/1.52; 5OXF[GDP] 12.72/9.24	6E0N	APC	ALPHA,BETA-METHYLENEADENOSINE-5'-TRIPHOSPHATE;DIPHOSPHOMETHYLPHOSPHONIC ACID ADENOSYL ESTER	17.1077	0.641972							Non - Mutable in CDS	0.137	-2.905	0		PBANKA_1105000	Essential	0.11 ± 0.11	5.74197
PF3D7_0505500	Core	MSH6	DNA mismatch repair protein MSH6, putative	AlphaFill or EC inhibitor(s) only	False	False	True	False	clear support	confidently essential	confidently essential	no data	True	12	Q8I447	2WTU[ADP] 5.87/0.17; 5AKB[ANP] 6.38/0.27; 2O8B[ADP] 6.73/0.53; 6I5F[ADP] 7.78/0.75; 1W7A[ATP] 5.65/0.87; 7KK5[3JD] 17.37/0.11; 7PJE[GTP] 15.88/11.15	2WTU	ADP	ADENOSINE-5'-DIPHOSPHATE	5.86848	0.171244							Non - Mutable in CDS	0.696	-2.407	0		PBANKA_1105100	Essential	0.11 ± 0.16	5.10952
PF3D7_0505600	Core		BCNT domain-containing protein, putative	none	False	False	False	False	clear support	confidently essential	confidently essential	no data	True	0	Q8I446													Non - Mutable in CDS	0.252	-2.721	0		PBANKA_1105200	Essential	0.03 ± 0.04	7.62091
PF3D7_0505700	Core		conserved Plasmodium membrane protein, unknown function	none	False	False	False	False	unsupported	confidently nonessential	no data	confidently essential	True	2	Q8I445													Mutable in CDS	1	1.421	2						PBANKA_1105300	Tagged	X
PF3D7_0505800	Core	SUMO	small ubiquitin-related modifier	BindingDB orthology or BLAST match	True	True	False	False	unclear	dubiously essential	confidently essential	no data	True	2	Q8I444	1Q45[FMN] 15.35/0.24; 4FG8[ATP] 15.75/9.34	1Q45	FMN	FLAVIN MONONUCLEOTIDE;RIBOFLAVIN MONOPHOSPHATE	15.3511	0.235995	P61956,P63165	OMA,OrthoDB	P63165,P61956	1.25e-20			Non - Mutable in CDS	0.143	-2.803	0	tentative	PBANKA_1105400	Essential	0.23 ± 0.22	4.4542
PF3D7_0505900	Core	MED11	mediator of RNA polymerase II transcription subunit 11, putative	none	False	False	False	False	unclear	dubiously essential	no data	no data	True	0	C0H4C7													Non - Mutable in CDS	0.808	-2.634	0	tentative
PF3D7_0506000	Core		conserved Plasmodium protein, unknown function	none	False	False	False	False	clear support	confidently essential	no data	no data	True	0	Q8I442													Non - Mutable in CDS	0.15	-3.387	0
PF3D7_0506100	Core		60S ribosomal subunit protein L24, putative	none	False	False	False	False	clear support	confidently essential	no data	no data	True	4	Q8I441	6JWQ[AMP] 25.17/2.88; 6JWQ[ATP] 25.16/2.89	6JWQ	AMP	ADENOSINE MONOPHOSPHATE	25.172	2.8825							Non - Mutable in CDS	0.366	-3.407	0
PF3D7_0506200	Core	TBP	TATA-box-binding protein	none	False	False	False	False	clear support	confidently essential	no data	no data	True	1	Q8I440													Non - Mutable in CDS	0.175	-2.784	0						PY17X_1106900	Tagged	nt
PF3D7_0506300	Core		conserved protein, unknown function	none	False	False	False	False	clear support	confidently essential	no data	no data	True	5	Q8I439	6DSR[U5P] 17.35/0.58; 6HK6[G8H] 16.70/1.67	6DSR	U5P	URIDINE-5'-MONOPHOSPHATE	17.3533	0.584191							Non - Mutable in CDS	0.165	-3.308	0
PF3D7_0506400	Core		conserved Plasmodium protein, unknown function	none	False	False	False	False	unclear	dubiously essential	no data	no data	True	0	A0A5K1K846													Non - Mutable in CDS	0.126	-3.113	0	tentative
PF3D7_0506500	Core		conserved Plasmodium protein, unknown function	none	False	False	False	False	unsupported	confidently nonessential	confidently essential	no data	False															Mutable in CDS	1	-1.284	11		PBANKA_1446500	Essential	0.05 ± 0.05	7.48459
PF3D7_0506700	Core		GTPase-activating protein, putative	none	False	False	False	False	unclear	confidently essential	dubiously nonessential	confidently essential	True	0	Q8I435													Non - Mutable in CDS	0.126	-2.927	0		PBANKA_1106300	Slow	0.59 ± 0.08	6.3574	PBANKA_1106300	Disrupted	X
PF3D7_0506800	Core	TCF25	transcription factor 25, putative	none	False	False	False	False	unsupported	confidently nonessential	confidently nonessential	confidently essential	True	0	Q8I434													Mutable in CDS	1	-1.502	7		PBANKA_1106400	Dispensable	0.91 ± 0.16	5.11491	PBANKA_1106400	Disrupted	X
PF3D7_0506900	Core	ROM4	rhomboid protease ROM4	BindingDB orthology or BLAST match	False	True	False	True	unsupported	confidently essential	confidently nonessential	confidently essential	True	1	Q8I433	2R5T[ANP] 19.56/8.41	2R5T	ANP	PHOSPHOAMINOPHOSPHONIC ACID-ADENYLATE ESTER	19.5589	8.41093			Q9WZ53,P54493,A0A2R3FW87	6.36e-14	3.4.21.105 (Rhomboid protease)	more;dodecyl maltoside;dichloroisocoumarin;3,4-dichloroisocoumarin;n-nonyl-beta-D-glucoside;diisopropyl fluorophosphonate;3,4-dichloro-1H-2-benzopyran-1-one;7-amino-4-chloro-3-methoxyisocoumarin;3-butyl-4-(pent-4-yn-1-yl)oxetan-2-one;1-myristoyl-sn-glycero-3-phosphocholine;1,2-dihexanoyl-sn-glycero-3-phosphocholine;1,2-dimyristoyl-sn-glycero-3-phosphocholine;phenyl 2-oxo-4-phenylazetidine-1-carbo…	Non - Mutable in CDS	0.135	-3.16	0		PBANKA_1106500	Slow	0.74 ± 0.09	6.30296	PBANKA_1106500	Disrupted	X
PF3D7_0507000	Core		conserved protein, unknown function	none	False	False	False	False	unclear	dubiously essential	no data	no data	True	0	Q8I432													Non - Mutable in CDS	0.119	-3.723	0	tentative
PF3D7_0507100	Core	RPL4	60S ribosomal protein L4	none	False	False	False	False	clear support	confidently essential	no data	no data	True	8	Q8I431													Non - Mutable in CDS	0.178	-2.643	0
PF3D7_0507200	Core	SUB3	subtilisin-like protease 3	BindingDB orthology or BLAST match	False	True	True	False	unsupported	confidently nonessential	no data	no data	True	16	Q8I430	7AM6[TAR] 3.46/0.41; 2GKO[PMS] 2.40/0.50	7AM6	TAR	D(-)-TARTARIC ACID	3.45804	0.413042			Q7KAN4	1.98e-34	3.4.21.62 (Subtilisin)		Mutable in CDS	1	0.379	3
PF3D7_0507300	Core	SOPT	subtilisin-like ookinete protein SOPT	none	False	False	False	False	unsupported	confidently nonessential	no data	not confidently essential	True	0	Q8I429													Mutable in CDS	1	-2.405	1						PBANKA_1106900	Disrupted	nd
PF3D7_0507400	Core	SUB1-ProM	subtilisin propeptide-like protein	none	False	False	False	False	unsupported	confidently nonessential	confidently nonessential	confidently essential	True	1	C0H4D0													Mutable in CDS	0.998	-0.799	3		PBANKA_1107000	Dispensable	0.94 ± 0.15	5.2165	PBANKA_1107000	Disrupted	X
PF3D7_0507500	Core	SUB1	subtilisin-like protease 1	BindingDB orthology or BLAST match	False	True	True	False	unclear	confidently essential	confidently essential	not confidently essential	True	35	Q8I0V0	1SUE[DFP] 7.44/0.13; 1Y4A[15P] 7.48/0.19; 1Y3C[15P] 7.45/0.64; 2GKO[PMS] 4.72/0.69; 5XYA[AES] 16.08/0.82; 1BE6[TCA] 4.38/4.10	1SUE	DFP	DIISOPROPYL PHOSPHONATE	7.44053	0.130787			Q7KAN4	0	3.4.21.62 (Subtilisin)		Non - Mutable in CDS	0.42	-2.54	0		PBANKA_1107100	Essential	0.07 ± 0.15	5.18334	PBANKA_1107100	Mutated	nd
PF3D7_0507600	Core	CAF40	protein CAF40, putative	AlphaFill or EC inhibitor(s) only	False	False	True	False	clear support	confidently essential	confidently essential	no data	True	4	Q8I427	4CV5[TBR] 1.11/0.06	4CV5	TBR	DODECABROMOHEXATANTALUM;HEXATANTALUM DODECABROMIDE	1.11444	0.057885							Non - Mutable in CDS	0.119	-3.091	0		PBANKA_1107200	Essential	0.06 ± 0.08	6.46831
PF3D7_0507700	Core	NPL4	nuclear protein localization protein 4, putative	AlphaFill or EC inhibitor(s) only	False	False	True	False	unclear	confidently essential	dubiously essential	no data	True	2	Q8I426	6JWI[BCN] 3.71/0.05	6JWI	BCN	BICINE	3.71395	0.046048							Non - Mutable in CDS	0.12	-2.935	0		PBANKA_1107300	Essential	0.38 ± 0.32	3.69089
PF3D7_0507800	Core		conserved protein, unknown function	none	False	False	False	False	unsupported	confidently nonessential	confidently essential	no data	True	2	Q8I425	6JWQ[AMP] 29.60/1.11; 6JWQ[ATP] 30.31/1.12	6JWQ	AMP	ADENOSINE MONOPHOSPHATE	29.5986	1.10929							Mutable in CDS	1	-1.716	2		PBANKA_1107400	Essential	0.04 ± 0.04	7.65637
PF3D7_0507900	Core		conserved Plasmodium protein, unknown function	none	False	False	False	False	unclear	dubiously essential	no data	no data	True	0	C0H4D1													Non - Mutable in CDS	0.226	0	0	tentative
PF3D7_0508000	Core	P38	6-cysteine protein P38	none	False	False	False	False	unsupported	confidently essential	confidently nonessential	confidently essential	True	0	Q8I423													Non - Mutable in CDS	0.12	-2.938	0		PBANKA_1107600	Dispensable	0.98 ± 0.06	7.02647	PBANKA_1107600	Disrupted	X
PF3D7_0508100	Core	SET9	SET domain protein, putative	AlphaFill or EC inhibitor(s) only	False	False	True	False	clear support	confidently essential	confidently essential	no data	True	11	Q8I422	3Q9N[COA] 2.36/0.03; 6MOJ[TAR] 5.85/0.70	3Q9N	COA	COENZYME A	2.35608	0.0310597					2.1.1.43 (Transferred entry: 2.1.1.354)		Non - Mutable in CDS	0.155	-2.708	0		PBANKA_1107700	Essential	0.00 ± 0.04	8.03428
PF3D7_0508200	Core		ceramide synthase CERS1, putative	EC inhibitor(s) only	False	False	False	True	unsupported	dubiously nonessential	confidently nonessential	confidently essential	True	0	C0H4D2											2.3.1.24 (Sphingosine N-acyltransferase)	Mn2+;Ca2+;more;FTY720;SP600125;fumonisin;Triton X-100;fumonisin B1;Fumonisin B2;4,4'-diisothiocyanostilbene-2,2'-disulfonic acid;3-[(3-cholamidopropyl)dimethylammonio]-1-propanesulfonate	Mutable in CDS	0.394	-2.571	1		PBANKA_1107800	Dispensable	1.07 ± 0.14	5.36154	PBANKA_1107800	Disrupted	X
PF3D7_0508300	Core	TPT	triose phosphate transporter	AlphaFill or EC inhibitor(s) only	False	False	True	False	clear support	confidently essential	confidently essential	no data	True	1	Q8I420	5Y79[3PG] 3.31/0.40	5Y79	3PG	3-PHOSPHOGLYCERIC ACID	3.30748	0.402446							Non - Mutable in CDS	0.122	-3.009	0		PBANKA_1244600	Essential	0.14 ± 0.07	6.71786
PF3D7_0508400	Core		CFA20 domain-containing protein, putative	none	False	False	False	False	unsupported	confidently essential	confidently nonessential	confidently essential	True	0	Q8I419													Non - Mutable in CDS	0.194	-2.594	0		PBANKA_1108000	Dispensable	0.98 ± 0.12	5.59377	PBANKA_1108000	Disrupted	X
PF3D7_0508500	Core	ND6	ND6 protein, putative	none	False	False	False	False	clear support	confidently essential	confidently essential	no data	True	30	Q8I418	1XA1[POP] 19.09/0.06; 1XA7[PNM] 18.80/0.42; 6O9W[NXL] 19.43/0.73; 3Q81[IM2] 21.04/1.58; 3Q82[MER] 21.16/1.59; 1XKZ[CAZ] 18.85/5.99; 2PML[ANP] 19.75/18.01	1XA1	POP	PYROPHOSPHATE 2-	19.0899	0.0582515							Non - Mutable in CDS	0.177	-2.704	0		PBANKA_1108100	Essential	0.11 ± 0.13	5.50087
PF3D7_0508600	Core		conserved protein, unknown function	none	False	False	False	False	unsupported	confidently nonessential	confidently nonessential	confidently essential	True	0	A0A5K1K8H8													Mutable in CDS	1	-1.874	1		PBANKA_1108200	Dispensable	0.98 ± 0.17	4.98632	PBANKA_1108200	Disrupted	X
PF3D7_0508700	Core	PRP5	pre-mRNA-processing ATP-dependent RNA helicase PRP5, putative	AlphaFill or EC inhibitor(s) only	False	False	True	True	unclear	confidently essential	dubiously essential	no data	True	37	Q8I416	4KBF[AMP] 1.97/0.01; 6L5N[ANP] 2.73/0.11; 5SUQ[KEG] 5.59/0.17; 2WAX[CXS] 1.68/0.45; 7LIU[08T] 2.10/0.77; 6UV1[ADP] 1.37/0.86; 5E7M[ANP] 5.28/0.95; 5GVR[LMR] 1.76/0.95; 4TZ0[GDP] 3.26/0.97; 4TZ6[UDP] 3.28/1.06; 4TYY[CDP] 3.31/1.08; 3DKP[ADP] 2.63/1.16; 6L5M[AMP] 21.68/0.04; 4NHO[CXS] 18.41/0.31; 2I4I[AMP] 20.91/1.06	4KBF	AMP	ADENOSINE MONOPHOSPHATE	1.96545	0.0125317					3.6.4.13 (RNA helicase)	ATP;ADP;UDP;AMP;GTP;GDP;UTP;KCl;NEM;CDP;ITP;TDP;Cu2+;EDTA;Fe2+;Hg2+;PCMB;dATP;more;3'-dATP;2'-dATP;AMP-PNP;ara-ATP;2'-dGTP;3'-dGTP;2'-dTTP;3'-dUTP;N1-O-ATP;EWS-FLI1;poly(A)4;poly(A)6;poly(A)8;N1-OH-ITP;poly(A)10;poly(C)10;poly(G)10;poly(U)10;6-thio-GTP;8-bromo-ATP;2',3'-ddATP;ATP-gamma-S;2-amino-ATP;2',3'-ddGTP;2',3'-ddTTP;poly(X) RNA;2'-deoxy-ATP;2'-deoxy-GTP;3'-deoxy-ATP;7-methyl-GTP;Prp8 prote…	Non - Mutable in CDS	0.181	-2.754	0		PBANKA_1108300	Essential	0.39 ± 0.39	3.2945
PF3D7_0508800	Core	SSB	single-stranded DNA-binding protein	AlphaFill or EC inhibitor(s) only	False	False	True	False	clear support	confidently essential	confidently essential	confidently essential	True	10	Q8I415	3UDG[TMP] 1.46/0.31; 7DEP[URF] 3.19/0.43; 7VUM[QUE] 0.99/1.12; 5YUN[MYC] 1.41/1.24; 7YM1[URF] 3.75/1.41	3UDG	TMP	THYMIDINE-5'-PHOSPHATE	1.46085	0.312011							Non - Mutable in CDS	0.151	-2.837	0		PBANKA_1108400	Slow	0.19 ± 0.02	8.83119	PBANKA_1108400	Disrupted	X
PF3D7_0508900	Core	AAP6	protein AAP6	none	False	False	False	False	unsupported	confidently nonessential	no data	no data	False															Mutable in CDS	1	-0.647	8
PF3D7_0509000	Core	alphaSNAP	alpha-soluble NSF attachment protein, putative	none	False	False	False	False	unclear	confidently essential	dubiously essential	no data	True	1	Q8I0X0													Non - Mutable in CDS	0.363	0	0		PBANKA_1108600	Essential	0.33 ± 0.61	2.36844
PF3D7_0509100	Core	SMC4	structural maintenance of chromosomes protein 4, putative	AlphaFill or EC inhibitor(s) only	False	False	True	False	clear support	confidently essential	no data	confidently essential	True	10	Q8I413	5H68[AGS] 1.81/0.05; 3KTA[AP5] 1.65/0.06; 1W1W[AGS] 1.60/0.31; 5UQK[U2F] 41.75/3.22; 5UQL[U2F] 42.18/3.22; 3SRZ[UPG] 41.75/3.23; 4DMW[UDP] 41.54/3.25; 3QKT[ANP] 10.54/3.27; 4NCJ[ADP] 10.55/3.27	5H68	AGS	PHOSPHOTHIOPHOSPHORIC ACID-ADENYLATE ESTER	1.81276	0.0514024							Non - Mutable in CDS	0.128	-2.845	0						PBANKA_1108700	Mutated	X
PF3D7_0509200	Core	LRR2	leucine-rich repeat protein	AlphaFill or EC inhibitor(s) only	False	False	True	False	unsupported	confidently nonessential	confidently nonessential	confidently essential	True	24	Q8I412	6F4J[15P] 5.58/1.25; 4R07[URI] 4.34/2.36; 3W3G[BU3] 4.47/2.54; 3W3L[RX8] 4.32/3.74; 5GMH[RX8] 16.52/0.55; 5GMF[GMP] 16.56/5.59; 5ZSA[IDQ] 16.22/7.33; 5ZSB[IDQ] 16.21/7.55; 5ZSN[ACK] 16.20/9.74	6F4J	15P	PEG 1500;POLYETHYLENE GLYCOL (N=34)	5.57747	1.25101							Mutable in CDS	0.703	-2.94	1		PBANKA_1108800	Dispensable	1.09 ± 0.18	4.84289	PBANKA_1108800	Disrupted	X
PF3D7_0509300	Core		conserved Plasmodium protein, unknown function	none	False	False	False	False	unsupported	dubiously essential	confidently nonessential	confidently essential	True	0	A0A5K1K9E3													Non - Mutable in CDS	0.213	-2.688	0	tentative	PBANKA_1108900	Dispensable	1.02 ± 0.14	5.33503	PBANKA_1108900	Disrupted	X
PF3D7_0509400	Core	RNAPI	RNA polymerase I	BindingDB orthology or BLAST match	True	False	False	False	clear support	confidently essential	confidently essential	no data	False									O95602	OrthoDB			2.7.7.6 (DNA-directed RNA polymerase)		Non - Mutable in CDS	0.126	-2.929	0		PBANKA_1109000	Essential	0.05 ± 0.08	6.48264
PF3D7_0509500	Core		ERCC4 domain-containing protein, putative	none	False	False	False	False	clear support	confidently essential	confidently essential	confidently essential	True	0	Q8I409													Non - Mutable in CDS	0.119	-3.048	0		PBANKA_1109100	Slow	0.24 ± 0.13	5.53093	PBANKA_1109100	Disrupted	X
PF3D7_0509600	Core	AsnRS	asparagine--tRNA ligase	AlphaFill or EC inhibitor(s) only	False	False	True	True	unclear	confidently essential	dubiously essential	no data	True	13	Q8I408	3REX[AMP] 2.94/0.33; 2XTI[ATP] 4.22/0.52; 2XTI[POP] 4.27/0.77; 6NS0[KRS] 4.68/1.97; 3A74[B4P] 4.18/2.07; 3E9H[KAA] 4.20/2.27; 6NRZ[ADN] 4.66/2.39	3REX	AMP	ADENOSINE MONOPHOSPHATE	2.94245	0.333558					6.1.1.22 (Asparagine--tRNA ligase)	K+;I-;Na+;Cl-;Li+;Br-;Cs+;3D6;NH4+;Tris;NO3-;CNS-;more;LCM01;LCM02;CH3COO-;NSC12156;NSC35467;NSC114691;NSC363624;variolin B;isoasparagine;rishirilide B;adipostatin A;adipostatin B;adipostatin C;adipostatin D;3-cyanoalanine;cycloadenosine;tirandamycin A;tirandamycin B;tirandamycin E;tirandamycin F;tirandamycin G;Asn-S-adenylate;p-chloromercuribenzoate;Aspartate 3-hydroxamate;S-methyl-deoxyvariolin…	Non - Mutable in CDS	0.12	-3.018	0		PBANKA_1109200	Essential	0.23 ± 0.51	2.73467
PF3D7_0509700	Core		conserved Plasmodium protein, unknown function	none	False	False	False	False	unsupported	confidently essential	confidently nonessential	confidently essential	True	4	Q8I407													Non - Mutable in CDS	0.125	-2.914	0		PBANKA_1109300	Dispensable	1.03 ± 0.14	5.2659	PBANKA_1109300	Disrupted	X
PF3D7_0509800	Core	PI4KB	phosphatidylinositol 4-kinase beta	BindingDB orthology or BLAST match	True	True	True	True	clear support	confidently essential	confidently essential	no data	True	12	Q8I406	4D0L[GSP] 1.66/0.12; 5EUQ[GDP] 1.70/0.19; 5SWG[AX7] 4.07/0.23; 4D0L[093] 1.66/0.53; 5SXJ[BHO] 3.63/0.53; 1E8X[ATP] 3.85/0.73; 1E8Z[STU] 4.67/1.28	4D0L	GSP	5'-GUANOSINE-DIPHOSPHATE-MONOTHIOPHOSPHATE	1.65655	0.124697	P42356,Q5CVD3,Q9UBF8	OrthoDB,OrthoMCL	Q9UBF8,Q5CVD3	1.74e-98	2.7.1.67 (1-phosphatidylinositol 4-kinase)	K+;F-;ATP;ADP;AMP;GTP;GDP;Na+;CTP;UTP;KCl;NEM;SDS;Li+;GMP;CDP;NaF;MES;PAO;Mg2+;Mn2+;Ca2+;Cu2+;Co2+;Fe2+;Hg2+;Ni2+;NaCl;PCMB;cAMP;La3+;MI14;more;HgCl2;PIK93;Cpd 6;5'-AMP;MgADP-;orobol;KDU691;BQR695;Cutsum;heparin;3'-dATP;2'-dATP;MDL-860;LY294002;Caffeine;BRD73842;phosphate;adenosine;quercetin;guanosine;ATPgammaS;Lubrol Px;Ly-294002;inosithin;MMV390048;Wortmannin;Formycin A;artesunate;NVP-BGT226;io…	Non - Mutable in CDS	0.134	-3.011	0		PBANKA_1109400	Essential	0.06 ± 0.15	5.23611	PBANKA_1109400	Mutated	nt
PF3D7_0509900	Core		NSE4 domain-containing protein, putative	none	False	False	False	False	clear support	confidently essential	confidently essential	no data	True	2	Q8I405	3A4L[ANP] 25.62/0.64; 3A4M[ADP] 25.63/0.66	3A4L	ANP	PHOSPHOAMINOPHOSPHONIC ACID-ADENYLATE ESTER	25.6228	0.640906							Non - Mutable in CDS	0.177	-3.412	0		PBANKA_1109500	Essential	0.21 ± 0.14	5.27117
PF3D7_0510000	Core		conserved Plasmodium protein, unknown function	none	False	False	False	False	unsupported	confidently nonessential	confidently nonessential	confidently essential	True	0	Q8I404													Mutable in CDS	1	-0.587	4		PBANKA_1109600	Dispensable	0.98 ± 0.16	5.06905	PBANKA_1109600	Disrupted	X
PF3D7_0510100	Core		KH domain-containing protein, putative	none	False	False	False	False	clear support	confidently essential	confidently essential	no data	True	1	Q8I403													Non - Mutable in CDS	0.369	-2.606	0		PBANKA_1109700	Essential	0.02 ± 0.04	7.87898
PF3D7_0510200	Core	CYP87	peptidyl-prolyl cis-trans isomerase	AlphaFill or EC inhibitor(s) only	False	False	True	True	unclear	confidently essential	dubiously nonessential	confidently essential	True	19	Q8I402	4N1O[LSA] 2.27/0.07; 4N1N[UNU] 2.31/0.25; 7PCJ[QUK] 2.30/1.45; 8EJX[9JT] 10.13/2.49; 6R8W[O4B] 10.13/2.65	4N1O	LSA	SACCHARIN;1,2-BENZISOTHIAZOL-3(2H)-ONE 1,1-DIOXIDE	2.27347	0.0710101					5.2.1.8 (Peptidylprolyl isomerase)	ATP;NEM;SDS;Cu2+;Hg2+;PCMB;more;FK506;QAEGPK;Ala-Pro;juglone;Ser-Pro;GPI-1046;RNase T1;Rapamycin;lactalbumin;Phenylglyoxal;cyclosporin A;cycloheximide;cyclosporine A;Ser(PO3H2)-Pro;cyclic CRYPEVEIC;linear CRYPEVEIC;D-Ser(PO3H2)-Pro;Ser-PSI[CS-N]-Pro;alpha-lactalbumin;cyclolinopeptide A;succinyl-Ala-Ala-Pro-NH2;epigallocatechin-3-gallate;5-hydroxy-1,4-naphthoquinone;succinyl-Pro-Phe-4-nitroanilide…	Non - Mutable in CDS	0.206	-2.598	0		PBANKA_1109800	Slow	0.52 ± 0.17	4.91716	PBANKA_1109800	Disrupted	X
PF3D7_0510300	Core	SIP	stripes inner membrane complex protein, putative	none	False	False	False	False	unsupported	confidently essential	confidently nonessential	confidently essential	True	0	Q8I401													Non - Mutable in CDS	0.177	-2.919	0		PBANKA_1109900	Dispensable	1.05 ± 0.16	5.09032	PBANKA_1109900	Disrupted	X
PF3D7_0510400	Core		PDCD2 domain-containing protein, putative	none	False	False	False	False	clear support	confidently essential	no data	no data	True	0	Q8I400													Non - Mutable in CDS	0.151	-2.816	0
PF3D7_0510500	Core	TopoI	topoisomerase I	BindingDB orthology or BLAST match	True	True	False	False	clear support	confidently essential	no data	no data	True	0	Q8I3Z9							P04786,P11387,Q04750,Q9WUL0	OMA,OrthoDB,OrthoMCL	E9B7X3,Q95Z89,Q16611,Q2HPH0	3.97e-12	5.99.1.2 (Transferred entry: 5.6.2.1)		Non - Mutable in CDS	0.12	-3.151	0
PF3D7_0510700	Core		conserved Plasmodium protein, unknown function	none	False	False	False	False	unsupported	confidently nonessential	no data	no data	True	1	Q8I3Z8													Mutable in CDS	1	-1.251	3
PF3D7_0510800	Core		WD repeat-containing protein, putative	AlphaFill or EC inhibitor(s) only	False	False	True	False	unsupported	confidently nonessential	no data	no data	True	12	C0H4D3	4GM8[ALQ] 2.48/0.32; 6Y7O[SIW] 3.78/0.65	4GM8	ALQ	2-METHYL-PROPIONIC ACID	2.47989	0.324447							Mutable in CDS	0.996	-0.933	1
PF3D7_0511000	Core	TCTP	translationally-controlled tumor protein homolog	none	False	False	False	False	unsupported	confidently nonessential	confidently nonessential	confidently essential	True	0	Q8I3Z5													Mutable in CDS	0.994	0.283	1		PBANKA_1110500	Slow	0.81 ± 0.09	6.17856	PBANKA_1110500	Disrupted	X
PF3D7_0511100	Core		conserved Plasmodium protein, unknown function	none	False	False	False	False	unsupported	dubiously nonessential	confidently nonessential	confidently essential	True	0	Q8I3Z4													Mutable in CDS	0.413	-3.168	1		PBANKA_1110600	Dispensable	0.91 ± 0.09	6.22087	PBANKA_1110600	Disrupted	X
PF3D7_0511200	Core	SCD	stearoyl-CoA desaturase	BindingDB orthology or BLAST match	True	False	True	True	unsupported	confidently nonessential	no data	no data	True	3	Q8I0W9	6WF2[3VV] 2.65/0.60; 4ZYO[ST9] 2.71/0.78; 4YMK[MPG] 2.64/4.01	6WF2	3VV	S-{(3R,5R,9R)-1-[(2R,3S,4R,5R)-5-(6-amino-9H-purin-9-yl)-4-hydroxy-3-(phosphonooxy)tetrahydrofuran-2-yl]-3,5,9-trihydroxy-8,8-dimethyl-3,5-dioxido-10,14-dioxo-2,4,6-trioxa-11,15-diaza-3lambda~5~,5lambda~5~-diphosphaheptadecan-17-yl} (9Z)-octadec-9-enethioate (non-preferred name);oleoyl-CoA	2.6516	0.598707	O00767,P07308,P13516,Q86SK9	OrthoDB			1.14.19.1 (Stearoyl-CoA 9-desaturase)	CN-;Cu+;NADH;Cu2+;EDTA;Fe2+;more;HgCl2;azide;isoxyl;SAR707;MF-152;ethanol;GSK-993;A939572;CGX0168;CGX0290;CP-24879;Cay10566;menadione;Rapamycin;CVT-11127;BVT168149;L-cysteine;oleoyl-CoA;riboflavin;adrenaline;CVT-11,563;glutathione;fenretinide;cytochrome c;stearoyl-CoA;decanoyl-CoA;palmitoyl-CoA;linoleic acid;myristoyl-CoA;cyclosporin A;cycloheximide;Phenyllactate;sterculic oil;phenylpyruvate;meth…	Mutable in CDS	1	-1.018	5
PF3D7_0511300	Core		MORN repeat protein, putative	none	False	False	False	False	unsupported	confidently nonessential	confidently nonessential	confidently essential	True	3	Q8I3Z3	1AQU[EST] 16.79/1.01	1AQU	EST	ESTRADIOL	16.7919	1.00906							Mutable in CDS	1	-2.558	3		PBANKA_1110800	Dispensable	0.86 ± 0.17	4.88859	PBANKA_1110800	Disrupted	X
PF3D7_0511400	Core		conserved Plasmodium protein, unknown function	none	False	False	False	False	unsupported	confidently nonessential	no data	confidently essential	True	2	Q8I3Z2	6JWR[PH2] 19.52/2.50	6JWR	PH2	2-AMINO-6-HYDROXYMETHYL-7,8-DIHYDRO-3H-PTERIDIN-4-ONE	19.5158	2.4982							Mutable in CDS	1	-1.094	1						PBANKA_1110900	Disrupted	X
PF3D7_0511500	Core		RNA pseudouridylate synthase, putative	EC inhibitor(s) only	False	False	False	True	unsupported	confidently nonessential	no data	confidently essential	False													5.4.99.12 (tRNA pseudouridine(38-40) synthase)	tRNA;poly(rA)n;poly(rC)n;poly(rG)n;poly(rI)n;poly(rU)n;iodoacetate;Calf thymus DNA;Dithionitrobenzoate;5-fluorouracil tRNAPhe;p-chloromercuribenzoate;fluorouracil-substituted tRNA	Mutable in CDS	1	-1.927	26						PBANKA_1111000	Disrupted	X
PF3D7_0511600	Core	ARNP	apical rhoptry neck protein	none	False	False	False	False	clear support	confidently essential	no data	no data	True	0	Q8I3Z0													Non - Mutable in CDS	0.125	-3.068	0
PF3D7_0511700	Core	CGI121	EKC/KEOPS complex subunit CGI121	AlphaFill or EC inhibitor(s) only	False	False	True	False	clear support	confidently essential	no data	no data	True	28	Q8I3Y9	3ENH[TBR] 4.56/0.82; 5AO0[DG3] 14.54/0.03; 6DWK[GTP] 15.91/0.15; 4RXO[GTP] 14.90/0.56; 5AO2[DGT] 14.55/0.58; 6U6Y[DTP] 15.69/0.92; 6TXE[GTP] 15.85/1.33; 4ZWG[GTP] 15.22/2.04; 5AO1[DG3] 14.85/2.10; 4Q7H[GTP] 14.43/2.16; 4BZB[DGT] 15.95/2.31; 4BZC[T8T] 15.82/2.32; 6TX0[CZF] 16.02/2.38; 7LU5[DGT] 15.86/3.54; 6TXA[CZF] 15.92/3.89	3ENH	TBR	DODECABROMOHEXATANTALUM;HEXATANTALUM DODECABROMIDE	4.55957	0.823295							Non - Mutable in CDS	0.123	-3.581	0
PF3D7_0511800	Core	INO1	inositol-3-phosphate synthase	AlphaFill or EC inhibitor(s) only	False	False	True	True	unsupported	confidently nonessential	no data	no data	True	4	Q8I3Y8	1P1J[NAI] 4.60/0.55; 1VKO[NAD] 4.70/0.59; 1VKO[POP] 4.70/1.01	1P1J	NAI	NADH;1,4-DIHYDRONICOTINAMIDE ADENINE DINUCLEOTIDE	4.59835	0.548553					5.5.1.4 (Inositol-3-phosphate synthase)	K+;Na+;NEM;Li+;Mg2+;NADH;Mn2+;Zn2+;Cu2+;EDTA;Co2+;Hg2+;Cd2+;PCMB;more;NaBH4;FeCl2;PbCl2;choline;lithium;NH4HCO3;sorbitol;mannitol;Inositol;phosphate;(NH4)2SO4;Valproate;diphosphate;valrocemide;valnoctamide;2-deoxy-D-glucitol;D-Allose 6-phosphate;glucitol 6-phosphate;D-glucose 6-phosphate;D-mannose 6-phosphate;pyridoxal 5'-phosphate;D-fructose 6-phosphate;D-sorbitol 6-phosphate;D-mannitol 6-phosph…	Mutable in CDS	1	0.93	2
PF3D7_0511900	Core		conserved Plasmodium protein, unknown function	none	False	False	False	False	clear support	confidently essential	no data	no data	True	2	Q8I3Y7	5OXF[GDP] 16.22/4.48	5OXF	GDP	GUANOSINE-5'-DIPHOSPHATE	16.2242	4.47748							Non - Mutable in CDS	0.191	-2.777	0
PF3D7_0512000	Core	PFD6	prefoldin subunit 6	none	False	False	False	False	unclear	dubiously essential	no data	no data	True	0	Q8I3Y6													Non - Mutable in CDS	0.709	0	0	tentative
PF3D7_0512100	Core		conserved protein, unknown function	none	False	False	False	False	unclear	dubiously essential	no data	no data	True	0	Q8I3Y5													Non - Mutable in CDS	0.301	-3.471	0	tentative
PF3D7_0512200	Core	GS	glutathione synthetase	AlphaFill or EC inhibitor(s) only	False	False	True	True	unsupported	confidently essential	confidently nonessential	confidently essential	True	7	Q8I3Y4	2WYO[GSH] 6.47/0.20; 5OES[3GC] 8.06/0.24; 5OES[ADP] 8.06/0.50; 3KAK[3GC] 7.08/3.09; 3FEE[QUS] 17.19/0.78	2WYO	GSH	GLUTATHIONE	6.46774	0.196265					6.3.2.3 (Glutathione synthase)	ATP;ADP;AMP;NEM;CN-;Zn2+;Ca2+;Cu2+;Co2+;Fe2+;Hg2+;Ni2+;Cd2+;Fe3+;PCMB;Ba2+;Al3+;GSSG;more;NADPH;c-jun;phosphate;adenosine;menadione;L-cystine;mefloquine;glutathione;iodoacetate;Chloroquine;methotrexate;trimethoprim;gamma-Glu-Cys;7,8-dihydrofolate;buthionine sulfoximine;tert-butylhydroquinone;p-hydroxymercuribenzoate;adenosine 5'-phosphosulfate;L-buthionine-(S,R)-sulfoximine;5,5'-dithiobis(2-nitro…	Non - Mutable in CDS	0.133	-2.816	0		PBANKA_1111800	Dispensable	0.83 ± 0.16	4.99764	PBANKA_1111800	Disrupted	X
PF3D7_0512300	Core	MAT1	CDK-activating kinase assembly factor MAT1	none	False	False	False	False	clear support	confidently essential	confidently essential	no data	True	0	Q8I3Y3													Non - Mutable in CDS	0.154	-2.78	0		PBANKA_1111900	Essential	0.21 ± 0.18	4.78497
PF3D7_0512400	Core		conserved Plasmodium protein, unknown function	none	False	False	False	False	unsupported	confidently essential	confidently nonessential	confidently essential	True	4	Q8I3Y2	6JWQ[AMP] 19.00/2.46; 6JWQ[ATP] 19.17/2.47; 6A2K[NAP] 24.05/3.45; 6LEV[NDP] 24.06/3.60	6JWQ	AMP	ADENOSINE MONOPHOSPHATE	19.0035	2.45808							Non - Mutable in CDS	0.142	-3.021	0		PBANKA_1112000	Dispensable	1.04 ± 0.11	5.83693	PBANKA_1112000	Disrupted	X
PF3D7_0512500	Core		conserved Plasmodium protein, unknown function	none	False	False	False	False	clear support	confidently essential	no data	no data	True	0	Q8I3Y1													Non - Mutable in CDS	0.174	-3.29	0
PF3D7_0512600	Core	RAB1b	ras-related protein Rab-1B	BindingDB orthology or BLAST match	True	True	True	True	clear support	confidently essential	no data	no data	True	38	A0A5K1K8H7	3LAW[GNP] 2.66/0.10; 1S8F[BEZ] 1.65/0.11; 3NKV[AMP] 0.60/0.17; 1Z0D[GDP] 1.41/0.20; 3BFK[GDP] 1.72/0.24; 6STF[GDP] 1.97/0.35; 1UKV[GER] 9.71/0.39; 5SZH[GNP] 1.11/0.40; 2HV8[2ME] 1.31/0.45; 2EFE[GNH] 3.20/0.73; 2RHD[GDP] 1.96/0.75; 5FBL[GSP] 1.49/0.94; 3RWM[GNP] 2.05/1.43; 1EK0[GDP] 1.60/2.08; 2HEI[D1D] 1.91/2.13; 2F7S[GDP] 17.04/0.07; 2IEY[GDP] 14.96/0.60	3LAW	GNP	PHOSPHOAMINOPHOSPHONIC ACID-GUANYLATE ESTER	2.65799	0.100153	P01111,P01112,P01116,P01120,P62834	OrthoDB	Q9BSW2	2.01e-40	3.6.5.2 (Small monomeric GTPase)	GTP;GDP;EDTA;more;PlexA;statin;CCG-977;Rap1Gap;NSC23766;CCG-1423;Rap1GAP1;GTPgammaS;Calmodulin;lovastatin;simvastatin;atorvastatin;cerivastatin;p21 activated kinase;Yersinia outer protein T;GTPase activating protein;ethylenediaminetetraacetic acid;Clostridium botulinum exoenzyme C3;5'-p-fluorosulfonylbenzoylguanosine;guanine nucleotide dissociation inhibitor GDI;N-(2-chlorobenzyl)-N-[[(4-methylph…	Non - Mutable in CDS	0.122	-3.249	0
PF3D7_0512700	Core	OPRT	orotate phosphoribosyltransferase	BindingDB orthology or BLAST match	True	True	True	True	clear support	confidently essential	confidently essential	confidently essential	True	3	Q8I3Y0	2PRZ[OMP] 2.17/0.45; 2PS1[ORO] 2.37/0.57; 3QW4[U5P] 3.03/2.27	2PRZ	OMP	OROTIDINE-5'-MONOPHOSPHATE	2.1663	0.448611	Q8I3Y0	HOGENOM,OMA,OrthoDB	Q8I3Y0	0	2.4.2.10 (Orotate phosphoribosyltransferase)	ATP;ADP;UDP;AMP;UTP;NEM;UMP;GMP;IMP;Zn2+;EDTA;Co2+;PCMB;dUMP;more;HgCl2;Uracil;adenine;sulfate;uridine;Orotate;cytosine;phosphate;adenosine;Orotidine;Azauracil;nicotinate;Azauridine;Oxipurinol;diphosphate;allopurinol;pyrazofurin;Orotic acid;orotidylate;anthranilate;iodoacetamide;5-Bromouracil;5-iodoorotate;5-fluorouracil;dihydroorotate;5-Chlorouracil;5-aminoorotate;5-bromoorotate;5-Fluoroorotate;…	Non - Mutable in CDS	0.214	-3.229	0		PBANKA_0507400	Slow	0.30 ± 0.14	5.27636	PBANKA_1112400	Disrupted	X
PF3D7_0512800	Core		conserved Plasmodium protein, unknown function	none	False	False	False	False	clear support	confidently essential	confidently essential	no data	True	0	Q8I3X9													Non - Mutable in CDS	0.119	-3.039	0		PBANKA_1112500	Essential	0.03 ± 0.03	8.10631
PF3D7_0512900	Core	AKAL	AKAP-like protein	BindingDB orthology or BLAST match	False	True	True	False	unsupported	confidently nonessential	no data	no data	True	4	Q8I3X8	2VFK[AMP] 2.23/0.28; 2VFL[C5P] 2.24/0.34; 2BVL[TBR] 18.62/0.56; 2BVL[UDP] 18.62/1.78; 5UQM[U2F] 18.54/1.78	2VFK	AMP	ADENOSINE MONOPHOSPHATE	2.23211	0.284327			Q7TN79,Q9P0M2	0.000165			Mutable in CDS	0.999	0.666	3
PF3D7_0513000	Core		conserved protein, unknown function	none	False	False	False	False	unsupported	confidently essential	confidently nonessential	confidently essential	True	0	Q8I3X7													Non - Mutable in CDS	0.127	-3.279	0		PBANKA_1112700	Dispensable	0.95 ± 0.15	5.22665	PBANKA_1112700	Disrupted	X
PF3D7_0513100	Core		conserved protein, unknown function	none	False	False	False	False	clear support	confidently essential	no data	no data	True	0	C0H4D5													Non - Mutable in CDS	0.127	-3.081	0
PF3D7_0513200	Core		CPSF domain-containing protein, putative	none	False	False	False	False	clear support	confidently essential	confidently essential	no data	False															Non - Mutable in CDS	0.12	-3.081	0		PBANKA_1112900	Essential	0.02 ± 0.05	7.34371
PF3D7_0513300	Core	PNP	purine nucleoside phosphorylase	BindingDB orthology or BLAST match	True	True	True	True	unsupported	confidently nonessential	dubiously essential	confidently essential	True	45	Q8T9Z7	5EFO[CYT] 2.65/0.09; 3ENZ[HPA] 0.43/0.16; 1NW4[IMH] 0.25/0.20; 3PHC[IM5] 0.24/0.22; 1RXS[V7O] 2.94/0.30; 3OF3[DIH] 1.76/0.33; 1PR5[TBN] 4.53/0.33; 4D8V[ADE] 3.37/0.34; 1PR1[FMB] 4.54/0.35; 2BSX[NOS] 0.92/0.38; 1PR4[MTP] 4.55/0.38; 5I3C[AC2] 4.52/0.40; 5OUR[BJE] 2.52/0.43; 4DA0[GNG] 3.38/0.44; 1Z36[FMC] 3.51/0.45; 1ODJ[GMP] 1.85/0.46; 1Z35[2FA] 3.53/0.48; 1Z37[ADN] 3.52/0.48; 1ZL2[ANU] 2.59/1.15; …	5EFO	CYT	6-AMINOPYRIMIDIN-2(1H)-ONE;CYTOSINE	2.64931	0.0867268	Q2HXR2,Q8T9Z7	HOGENOM,OMA,OrthoMCL	Q8T9Z7,Q2HXR2	0	2.4.2.1 (Purine-nucleoside phosphorylase)	NEM;PCMB;EGTA;7KPP;more;HgCl2;CuSO4;AgNO3;folate;adenine;Inosine;guanine;chrysin;DFPP-DG;xanthine;apigenin;formycin;phosphate;adenosine;guanosine;baicalein;acyclovir;ulodesine;Xanthosine;formycin B;Formycin A;Azaguanine;forodesine;diphosphate;allopurinol;aminopterin;ganciclovir;hypoxanthine;deoxyinosine;immucillin-H;immucillin-G;immucillin-A;immucillin H;ZINC01463353;ZINC01636511;ZINC04892271;ZIN…	Mutable in CDS	1	-2.123	2		PBANKA_1113000	Essential	0.10 ± 0.24	1	PY17X_1114100	Disrupted	X
PF3D7_0513400	Core	YihA1	GTP-binding protein YihA1	AlphaFill or EC inhibitor(s) only	False	False	True	False	clear support	confidently essential	confidently essential	no data	True	15	C0H4D6	7SZS[PGR] 2.19/0.10; 4AC9[DXC] 6.23/0.19; 7SZS[BU1] 2.19/0.76; 3PQC[GDP] 2.04/0.76; 4AC9[5GP] 4.78/0.88; 3IEV[GNP] 3.92/1.01; 4ACA[DXC] 4.79/2.42; 3A1U[GNP] 10.70/0.17; 3A1S[GDP] 10.81/0.20; 6UPQ[GDP] 10.99/0.42; 6VIK[GSP] 11.25/0.97	7SZS	PGR	R-1,2-PROPANEDIOL	2.19194	0.098168							Non - Mutable in CDS	0.121	-2.922	0		PBANKA_1306100	Essential	0.16 ± 0.15	5.23298
PF3D7_0513500	Core	PAM16	mitochondrial import inner membrane translocase subunit TIM16, putative	none	False	False	False	False	unclear	dubiously essential	dubiously essential	no data	True	0	Q8I3X2													Non - Mutable in CDS	0.342	-3.364	0	tentative	PBANKA_1113200	Essential	0.30 ± 0.29	3.83851
PF3D7_0513600	Core		deoxyribodipyrimidine photo-lyase, putative	AlphaFill or EC inhibitor(s) only	False	False	True	True	unsupported	confidently essential	confidently nonessential	confidently essential	True	7	Q8I0W8	8KCM[FAD] 3.48/0.88; 8OYB[FDA] 2.25/0.91; 4CDM[FO1] 4.25/1.17; 2PML[ANP] 14.93/8.15	8KCM	FAD	FLAVIN-ADENINE DINUCLEOTIDE	3.4809	0.882846					4.1.99.3 (Deoxyribodipyrimidine photo-lyase)	H2O2;more;glycerol;Fe(CN)63-;clomifene;yeast DNA;lornoxicam;rupatadine;Prednisone;azelastine;fenofibrate;ferricyanide;Triamcinolone;desloratidine;RNA polymerase II;N-bromosuccinimide;RNA polymerase III	Non - Mutable in CDS	0.132	-2.883	0		PBANKA_1113300	Slow	0.81 ± 0.16	5.06756	PBANKA_1113300	Disrupted	X
PF3D7_0513700	Core	PSOP12	secreted ookinete protein, putative	none	False	False	False	False	unsupported	confidently essential	confidently nonessential	confidently essential	True	0	A0A5K1K8W5													Non - Mutable in CDS	0.137	-3.141	0		PBANKA_1113400	Dispensable	1.02 ± 0.12	5.57101	PBANKA_1113400	Disrupted	X
PF3D7_0513800	Core	RAB1a	ras-related protein Rab-1A	BindingDB orthology or BLAST match	True	False	True	True	unclear	confidently essential	dubiously essential	no data	True	37	Q8I3W9	3LAW[GNP] 2.38/0.06; 1S8F[BEZ] 1.67/0.11; 1Z0D[GDP] 1.46/0.12; 3BFK[GDP] 1.67/0.19; 3NKV[AMP] 0.69/0.24; 6STF[GDP] 2.08/0.38; 3NKV[GNP] 0.69/0.38; 3RWM[GNP] 1.41/0.59; 2HV8[2ME] 1.29/0.59; 2EFE[GNH] 2.98/0.71; 2RHD[GDP] 1.90/0.75; 5FBL[GSP] 1.32/0.88; 1EK0[GDP] 1.29/1.47; 2HEI[D1D] 1.89/2.19; 2F7S[GDP] 17.52/0.05; 2IEY[GDP] 15.27/0.62	3LAW	GNP	PHOSPHOAMINOPHOSPHONIC ACID-GUANYLATE ESTER	2.3783	0.0641377	O14966,P01111,P01112,P01116,P01120,P18067,P62834	HOGENOM,OrthoDB			3.6.5.2 (Small monomeric GTPase)	GTP;GDP;EDTA;more;PlexA;statin;CCG-977;Rap1Gap;NSC23766;CCG-1423;Rap1GAP1;GTPgammaS;Calmodulin;lovastatin;simvastatin;atorvastatin;cerivastatin;p21 activated kinase;Yersinia outer protein T;GTPase activating protein;ethylenediaminetetraacetic acid;Clostridium botulinum exoenzyme C3;5'-p-fluorosulfonylbenzoylguanosine;guanine nucleotide dissociation inhibitor GDI;N-(2-chlorobenzyl)-N-[[(4-methylph…	Non - Mutable in CDS	0.232	-2.589	0		PBANKA_1113500	Essential	0.10 ± 1.19	1
PF3D7_0513900	Core		conserved protein, unknown function	none	False	False	False	False	clear support	confidently essential	no data	no data	True	0	Q8I3W8													Non - Mutable in CDS	0.122	-2.943	0
PF3D7_0514000	Core	TTL	tubulin--tyrosine ligase, putative	AlphaFill or EC inhibitor(s) only	False	False	True	True	unsupported	confidently nonessential	confidently nonessential	confidently essential	True	11	C0H4D8	6VZU[ADP] 3.09/0.47; 6VZT[ATP] 3.06/0.70; 4YLS[ANP] 6.50/4.06	6VZU	ADP	ADENOSINE-5'-DIPHOSPHATE	3.08802	0.468353					6.3.2.25 (Tubulin--tyrosine ligase)	ADP;AMP;NEM;more;L-Phe;L-Tyr;L-Dopa;tyramine;stathmin;phosphate;L-Tyr-Gly;L-Tyr-L-Glu;L-Ala-L-Tyr;L-Tyr-L-Ala;L-Tyr-L-Tyr;diiodotyrosine;monoiodotyrosine;alpha-L-Glu-L-Tyr;3-nitro-L-tyrosine;p-Iodophenylalanine;tyrosinated tubulin;L-hydroxyphenylalanine;p-chloromercuriphenyl sulfonic acid;(1R,4aS,6R,8S)-6,8-dihydroxy-5-[(3E)-5-hydroxy-5-(3-hydroxy-5-oxo-2,5-dihydrofuran-2-yl)-3-methylpent-3-en-1-…	Mutable in CDS	0.925	-2.672	1		PBANKA_1113700	Dispensable	0.97 ± 0.12	5.66016	PBANKA_1113700	Disrupted	X
PF3D7_0514100	Core	UvrD	ATP-dependent DNA helicase UvrD	BindingDB orthology or BLAST match	True	True	True	False	unsupported	confidently nonessential	confidently nonessential	confidently essential	True	14	Q8I3W6	2IS6[ADP] 2.62/0.15; 1QHG[ATP] 13.43/0.30; 1QHH[ATP] 16.66/0.66; 4C2T[ANP] 17.17/0.85; 2IS4[ANP] 16.31/1.28	2IS6	ADP	ADENOSINE-5'-DIPHOSPHATE	2.61589	0.146027	Q8I3W6	HOGENOM,OMA,OrthoDB,OrthoMCL	Q8I3W6	0	3.6.4.12 (DNA helicase)		Mutable in CDS	1	-1.856	9		PBANKA_1113800	Dispensable	0.96 ± 0.11	5.80484	PBANKA_1113800	Disrupted	X
PF3D7_0514200	Core		conserved Plasmodium protein, unknown function	none	False	False	False	False	unsupported	confidently nonessential	confidently essential	no data	True	0	Q8I3W5													Mutable in CDS	0.981	-2.411	1		PBANKA_1113900	Essential	0.09 ± 0.09	6.23877
PF3D7_0514300	Core		aspartate--tRNA ligase, putative	AlphaFill or EC inhibitor(s) only	False	False	True	True	clear support	confidently essential	no data	no data	True	2	Q8I3W4	3NEM[ATP] 1.82/0.27; 7DI7[CLQ] 27.97/9.51	3NEM	ATP	ADENOSINE-5'-TRIPHOSPHATE	1.82339	0.273115					6.1.1.12 (Aspartate--tRNA ligase)	K+;F-;I-;Na+;KCl;Cl-;Li+;Br-;Cs+;NaCl;NH4+;tRNA;NO3-;IO3-;CNS-;more;RNAi;CaCl2;NiCl2;ClO3-;K2HPO4;CH3COO-;succinate;Microcin C;microcin C7-C51;diethyldicarbonate;2-aminomalonic acid;L-aspartol-adenylate;L-aspartol adenylate;L-aspartyl adenylate;p-chloromercuribenzoate;gamma-aminobutyric acid;threo-3-Methylaspartic acid;threo-3-hydroxyaspartic acid;erythro-3-hydroxyaspartic acid;heptapeptide-nucle…	Non - Mutable in CDS	0.148	-2.8	0
PF3D7_0514500	Core		conserved Plasmodium membrane protein, unknown function	none	False	False	False	False	unsupported	confidently nonessential	no data	not confidently essential	True	0	C0H4D9													Mutable in CDS	1	0.596	2						PBANKA_1114100	Tagged	nd
PF3D7_0514600	Core		ribose-5-phosphate isomerase, putative	AlphaFill or EC inhibitor(s) only	False	False	True	True	clear support	confidently essential	confidently essential	no data	True	12	Q8I3W2	3IXQ[PGO] 2.23/0.01; 1UJ6[A5P] 1.73/0.34; 4NML[MLT] 1.95/1.90	3IXQ	PGO	S-1,2-PROPANEDIOL	2.22668	0.0132907					5.3.1.6 (Ribose-5-phosphate isomerase)	AMP;Ag+;NEM;Mg2+;NAD+;Mn2+;Zn2+;EDTA;Co2+;Hg2+;PCMB;more;5'-AMP;3'-AMP;5'-UMP;5'-GMP;5'-CMP;3'-CMP;3'-UMP;3'-GMP;citrate;phosphate;iodoacetate;iodoacetamide;iodoacetic acid;Sodium mersalyl;3-phosphoglycerate;6-phosphogluconate;organic mercurials;sulfhydryl reagents;fructose 6-phosphate;Phenylmercuriacetate;Xylulose 5-phosphate;5-phospho-D-ribonate;D-Allose 6-phosphate;4-phosphoerythronate;ribulos…	Non - Mutable in CDS	0.124	-3.134	0		PBANKA_1114200	Essential	0.15 ± 0.31	3.75189
PF3D7_0514700	Core		MORN repeat protein, putative	none	False	False	False	False	unsupported	confidently nonessential	confidently nonessential	confidently essential	True	0	Q8I3W1													Mutable in CDS	1	-2.145	8		PBANKA_1114300	Dispensable	0.85 ± 0.23	4.3507	PBANKA_1114300	Disrupted	X
PF3D7_0514800	Core		inositol polyphosphate multikinase, putative	AlphaFill or EC inhibitor(s) only	False	False	True	True	clear support	confidently essential	no data	confidently essential	True	2	Q8I3W0	6M8A[LU2] 4.69/0.20; 6M8B[KMP] 4.70/0.20	6M8A	LU2	Luteolin;2-(3,4-dihydroxyphenyl)-5,7-dihydroxy-4H-chromen-4-one	4.69206	0.195111					2.7.-.- (Transferring phosphorus-containing groups.);2.7.1.151 (Inositol-polyphosphate multikinase)	NaCl;more;gossypol;Wortmannin;Rose bengal;ellagic acid;abscisic acid;chlorogenic acid;aurintricarboxylic acid;inositol(1,3,4)-trisphosphate;inositol(3,5,6)-trisphosphate	Non - Mutable in CDS	0.128	-3.316	0						PBANKA_1114400	Disrupted	X
PF3D7_0514900	Core		conserved Plasmodium protein, unknown function	none	False	False	False	False	clear support	confidently essential	confidently essential	no data	True	0	Q8I3V9													Non - Mutable in CDS	0.12	-3.054	0		PBANKA_1114500	Essential	0.05 ± 0.09	6.27995
PF3D7_0515000	Core	CWC2	pre-mRNA-splicing factor CWC2, putative	none	False	False	False	False	unsupported	confidently nonessential	confidently essential	no data	True	3	Q8I3V8													Mutable in CDS	1	-2.274	1		PBANKA_1114600	Essential	0.14 ± 0.09	6.22738
PF3D7_0515100	Core	ROM9	rhomboid protease ROM9	BindingDB orthology or BLAST match	True	True	False	True	clear support	confidently essential	no data	confidently essential	True	0	Q8I3V7							O67346	OrthoMCL	O67346,P09391	0.007	3.4.21.105 (Rhomboid protease)	more;dodecyl maltoside;dichloroisocoumarin;3,4-dichloroisocoumarin;n-nonyl-beta-D-glucoside;diisopropyl fluorophosphonate;3,4-dichloro-1H-2-benzopyran-1-one;7-amino-4-chloro-3-methoxyisocoumarin;3-butyl-4-(pent-4-yn-1-yl)oxetan-2-one;1-myristoyl-sn-glycero-3-phosphocholine;1,2-dihexanoyl-sn-glycero-3-phosphocholine;1,2-dimyristoyl-sn-glycero-3-phosphocholine;phenyl 2-oxo-4-phenylazetidine-1-carbo…	Non - Mutable in CDS	0.258	-2.688	0						PBANKA_1114700	Disrupted	X
PF3D7_0515200	Core		conserved Plasmodium protein, unknown function	none	False	False	False	False	unclear	dubiously nonessential	no data	no data	True	2	Q8I3V6	5U21[TQP] 14.46/0.62	5U21	TQP		14.4565	0.623447							Mutable in CDS	0.302	-3.442	1
PF3D7_0515300	Core	PI3K	phosphatidylinositol 3-kinase	BindingDB orthology or BLAST match	True	False	True	True	clear support	confidently essential	confidently essential	no data	True	15	Q8I3V5	5SXJ[BHO] 4.03/0.06; 5SWG[AX7] 3.48/0.26; 1E8Z[STU] 2.77/0.61; 5SXC[URF] 4.03/0.70; 7BI6[ATP] 3.36/0.73; 1E90[MYC] 4.71/0.78; 5SWG[CAQ] 4.05/1.12; 2X6J[093] 6.36/1.35	5SXJ	BHO	BENZHYDROXAMIC ACID	4.03328	0.0593052	A0A0G2K344,D3ZFJ0,O00329,O00443,O00750,O35904,O75747,P32871,P42336,P42337,P42338,P48736,Q8BTI9,Q8NEB9,Q9JHG7,Q9Z1L0	OrthoDB			2.7.1.137 (Phosphatidylinositol 3-kinase);2.7.1.150 (1-phosphatidylinositol-3-phosphate 5-kinase)	YM201636;apilimod;vacuolin-1	Non - Mutable in CDS	0.242	-2.674	0		PBANKA_1114900	Essential	0.08 ± 0.11	5.77213
PF3D7_0515400	Core		conserved protein, unknown function	none	False	False	False	False	unsupported	confidently nonessential	confidently nonessential	confidently essential	True	0	C0H4E0													Mutable in CDS	1	-2.668	8		PBANKA_1115000	Dispensable	0.93 ± 0.18	4.81762	PBANKA_1115000	Disrupted	X
PF3D7_0515500	Core	GEP1	gametogenesis essential protein 1, putative	none	False	False	False	False	unsupported	confidently nonessential	confidently nonessential	not confidently essential	True	0	Q8I3V3													Mutable in CDS	1	-0.338	3		PBANKA_1115100	Dispensable	0.97 ± 0.11	5.79477	PY17X_1116300	Tagged	nd
PF3D7_0515600	Core	GEP	gamete egress protein GEP, putative	none	False	False	False	False	unsupported	confidently nonessential	confidently nonessential	not confidently essential	True	1	Q8I3V2													Mutable in CDS	1	-1.945	2		PBANKA_1115200	Dispensable	0.97 ± 0.24	4.23351	PBANKA_1115200	Disrupted	nd
PF3D7_0515700	Core	GAP40	glideosome-associated protein 40	none	False	False	False	False	unclear	dubiously essential	confidently essential	confidently essential	True	0	Q8I3V1													Non - Mutable in CDS	0.994	-1.939	0	tentative	PBANKA_1115300	Essential	0.16 ± 0.13	5.44535	PBANKA_1115300	Tagged	X
PF3D7_0515800	Core		BolA-like protein, putative	none	False	False	False	False	unclear	dubiously essential	no data	no data	True	0	Q8I3V0													Non - Mutable in CDS	0.165	-3.944	0	tentative
PF3D7_0515900	Core	NIF2	NLI interacting factor-like phosphatase, putative	BindingDB orthology or BLAST match	True	False	True	False	unsupported	confidently nonessential	dubiously nonessential	confidently essential	True	10	Q8I3U9	2HHL[KEG] 1.85/0.32; 3L0B[1PG] 2.39/0.57	2HHL	KEG	12-TUNGSTOPHOSPHATE	1.85264	0.324114	Q9GZU7	OrthoDB					Mutable in CDS	0.645	-2.94	1		PBANKA_1403300	Slow	0.66 ± 0.31	3.74902	PBANKA_1115500	Disrupted	X
PF3D7_0516000	Core		RAP protein, putative	none	False	False	False	False	clear support	confidently essential	no data	no data	True	2	Q8I3U8	6BRH[DGT] 18.41/0.54; 6BRK[DGT] 18.54/0.62	6BRH	DGT	2'-DEOXYGUANOSINE-5'-TRIPHOSPHATE	18.4071	0.544924							Non - Mutable in CDS	0.12	-3.091	0
PF3D7_0516100	Core	ATPase1	cation-transporting ATPase 1	AlphaFill or EC inhibitor(s) only	False	False	True	True	unsupported	confidently nonessential	confidently essential	no data	True	58	Q8I3U7	7D94[PCW] 3.83/0.02; 3NAM[PTY] 4.15/0.13; 8JBK[PCW] 4.96/0.14; 5XA8[PCW] 4.46/0.16; 4HQJ[ADP] 4.63/0.16; 7D91[PCW] 3.75/0.19; 4HYT[17F] 3.68/0.20; 3B9R[ACP] 4.29/0.37; 7DDH[PCW] 3.74/0.40; 3WGV[EFO] 4.56/0.50; 3N23[OBN] 3.70/0.76; 3AR3[PTY] 4.20/0.83; 3AR6[PTY] 4.21/0.90; 6JJU[ACP] 7.96/0.94; 4UU1[PCW] 4.16/1.29; 4UU1[ACP] 14.39/0.11; 6SU9[PXL] 16.48/0.14; 2OA0[ADP] 14.33/0.14; 5A3Q[TG1] 14.81/0.…	7D94	PCW	(Z,Z)-4-HYDROXY-N,N,N-TRIMETHYL-10-OXO-7-[(1-OXO-9-OCTADECENYL)OXY]-3,5,9-TRIOXA-4-PHOSPHAHEPTACOS-18-EN-1-AMINIUM-4-OXIDE;1,2-DIOLEOYL-SN-GLYCERO-3-PHOSPHOCHOLINE	3.82826	0.0190026					3.6.3.12 (Transferred entry: 7.2.2.6);7.2.2.- (Linked to the hydrolysis of a nucleoside triphosphate.)	H+;K+;ADP;NEM;Li+;Ca2+;Cu2+;Ni2+;NO3-;Cr2+;more;Mg2+;Zn2+;Hg2+;Cd2+;PCMB;EGTA;DMSO;La3+;azide;rutin;eosin;A23187;Na3VO4;eosin Y;vanadate;ATPgammaS;Hexestrol;lidocaine;palytoxin;Furosemide;dienestrol;artesunate;sarcolipin;valinomycin;tributyltin;destruxin B;bupivacaine;artemisinin;caloxin 2A1;peptide C28;Venturicidin;clotrimazole;thapsigargin;erythrosin B;carboxyeosin;orthovanadate;hydroxylamine;C…	Mutable in CDS	1	-1.696	6		PBANKA_1103600	Essential	0.01 ± 0.05	7.58023
PF3D7_0516200	Core	RPS11	40S ribosomal protein S11	AlphaFill or EC inhibitor(s) only	False	False	True	False	unclear	dubiously essential	confidently essential	no data	True	7	A0A5K1K925	4CW7[ATP] 1.88/0.12	4CW7	ATP	ADENOSINE-5'-TRIPHOSPHATE	1.88477	0.123077							Non - Mutable in CDS	0.144	-3.08	0	tentative	PBANKA_1231000	Essential	0.20 ± 0.25	4.15071
PF3D7_0516300	Core		tRNA pseudouridine synthase, putative	EC inhibitor(s) only	False	False	False	True	unsupported	confidently nonessential	confidently essential	confidently essential	True	0	Q8I3U5											4.2.1.70 (Pseudouridylate synthase);5.4.99.12 (tRNA pseudouridine(38-40) synthase)	tRNA;poly(rA)n;poly(rC)n;poly(rG)n;poly(rI)n;poly(rU)n;iodoacetate;Calf thymus DNA;Dithionitrobenzoate;5-fluorouracil tRNAPhe;p-chloromercuribenzoate;fluorouracil-substituted tRNA	Mutable in CDS	0.998	-2.549	1		PBANKA_1231100	Slow	0.24 ± 0.08	6.41711	PBANKA_1231100	Disrupted	X
PF3D7_0516400	Core	PhLP1	phosducin-like protein 1, putative	none	False	False	False	False	clear support	confidently essential	no data	no data	True	0	Q8I3U4													Non - Mutable in CDS	0.151	-2.827	0
PF3D7_0516500	Core	MFS1	major facilitator superfamily domain-containing protein, putative	none	False	False	False	False	unsupported	confidently nonessential	no data	confidently essential	True	3	C0H4E1	3EQM[ASD] 20.09/0.02; 5JKW[TES] 20.09/0.02; 5JKV[HEM] 20.09/0.55; 3EQM[HEM] 20.09/4.26	3EQM	ASD	4-ANDROSTENE-3-17-DIONE	20.0922	0.0174122							Mutable in CDS	0.87	1.215	1						PbANKA_1231300	Disrupted	X
PF3D7_0516600	Core	MB2	sporozoite surface antigen MB2	AlphaFill or EC inhibitor(s) only	False	False	True	False	clear support	confidently essential	confidently essential	confidently essential	True	30	Q8I3U2	4AC9[5GP] 3.73/0.26; 1OB2[KIR] 6.48/0.39; 4AC9[DXC] 6.12/0.50; 4TMV[GSP] 4.38/0.64; 4B44[GDP] 4.70/1.12; 4RJL[7PG] 7.19/1.21; 6U43[GCP] 5.51/1.45; 4B48[GTP] 4.60/1.66; 3SJZ[GNP] 7.72/2.33; 1B23[GNP] 6.68/3.86; 7SIQ[GDP] 13.09/2.14; 2PMD[GNP] 7.55/4.03; 3VMF[GTP] 9.36/5.34; 3TR5[GDP] 13.35/11.11	4AC9	5GP	GUANOSINE-5'-MONOPHOSPHATE	3.73012	0.255825							Non - Mutable in CDS	0.128	-3.064	0		PBANKA_1231400	Slow	0.36 ± 0.23	4.2983	PBANKA_1231400	Disrupted	X
PF3D7_0516700	Core		ubiquitin carboxyl-terminal hydrolase 2, putative	BindingDB orthology or BLAST match	True	False	True	True	unsupported	confidently nonessential	confidently nonessential	confidently essential	True	23	Q8I3U1	7R2G[MIX] 3.14/0.03; 2IBI[NEH] 2.58/0.18; 5XU8[DX4] 2.42/0.26; 6GH9[MIX] 1.86/1.34; 5L8W[AYE] 23.13/0.13	7R2G	MIX	MITOXANTRONE;1,4-DIHYDROXY-5,8-BIS({2-[(2-HYDROXYETHYL)AMINO]ETHYL}AMINO)-9,10-ANTHRACENEDIONE;1,4-DIHYDROXY-5,8-BIS({2-[(2-HYDROXYETHYL)AMINO]ETHYL}AMINO)ANTHRA-9,10-QUINONE	3.13956	0.0259803	O94966,Q13107	OrthoDB			3.4.19.12 (Ubiquitinyl hydrolase 1)	KCl;NEM;DTT;Mg2+;Mn2+;Ca2+;EDTA;EGTA;more;RNAi;siRNA;peptides;Antibody;ubiquitin;LDN-57444;2-propenal;LDN 57 444;amyloid beta;iodoacetamide;N-ethylmaleimide;dipicolinic acid;oligomeric Abeta;dimethyl sulfoxide;ubiquitin-aldehyde;nitrilo-triacetate;Ubiquitin aldehyde;4-hydroxy-2-nonenal;4-hydroxy-2-hexenal;isatin O-acyl oximes;ubiquitin vinylsulfone;J series prostaglandins;ubiquitin vinylmethyl es…	Mutable in CDS	0.613	-1.588	1		PBANKA_1231500	Slow	0.83 ± 0.15	5.20075	PBANKA_1231500	Disrupted	X
PF3D7_0516800	Core	ApiAP2	AP2 domain transcription factor AP2-O2, putative	none	False	False	False	False	unsupported	confidently nonessential	no data	confidently essential	True	7	Q8I3U0	6JWQ[AMP] 29.26/1.05; 6JWQ[ATP] 29.28/1.06; 3EFS[BTN] 38.58/12.45; 3EFR[BTN] 30.89/13.86; 7X4P[UTP] 35.49/16.25	6JWQ	AMP	ADENOSINE MONOPHOSPHATE	29.2622	1.05425							Mutable in CDS	1	-1.215	7						PY17X_1235000	Tagged	X
PF3D7_0516900	Core	RPL2	60S ribosomal protein L2	none	False	False	False	False	unclear	dubiously essential	no data	no data	True	25	Q8I3T9													Non - Mutable in CDS	0.979	-1.816	0	tentative
PF3D7_0517000	Core		60S ribosomal protein L12, putative	none	False	False	False	False	unclear	dubiously essential	confidently essential	no data	True	2	Q8I3T8													Non - Mutable in CDS	0.128	0	0	tentative	PBANKA_1231800	Essential	0.08 ± 0.12	5.68482
PF3D7_0517100	Core		conserved protein, unknown function	none	False	False	False	False	clear support	confidently essential	confidently essential	no data	True	1	C0H4E2	4DKJ[SAH] 11.96/5.28	4DKJ	SAH	S-ADENOSYL-L-HOMOCYSTEINE	11.9577	5.27655							Non - Mutable in CDS	0.129	-3.189	0		PBANKA_1231900	Essential	0.06 ± 0.07	6.77513
PF3D7_0517200	Core		WD repeat-containing protein, putative	none	False	False	False	False	unsupported	confidently nonessential	confidently nonessential	confidently essential	True	0	Q8I3T6													Mutable in CDS	0.99	-2.667	1		PBANKA_1232000	Dispensable	1.08 ± 0.10	5.9158	PBANKA_1232000	Disrupted	X
PF3D7_0517300	Core	SR1	serine/arginine-rich splicing factor 1	none	False	False	False	False	unclear	dubiously essential	no data	no data	True	0	Q8I3T5													Non - Mutable in CDS	0.822	-2.528	0
PF3D7_0517400	Core	FACT-L	FACT complex subunit SPT16, putative	none	False	False	False	False	clear support	confidently essential	confidently essential	confidently essential	True	4	Q8I3T4	7S01[UMP] 24.61/0.10	7S01	UMP	2'-DEOXYURIDINE 5'-MONOPHOSPHATE;DUMP	24.6084	0.1038							Non - Mutable in CDS	0.123	-2.94	0		PBANKA_1232200	Essential	0.10 ± 0.11	5.78563	PBANKA_1232200	Tagged	X
PF3D7_0517500	Core		UTP--glucose-1-phosphate uridylyltransferase, putative	AlphaFill or EC inhibitor(s) only	False	False	True	True	unsupported	confidently nonessential	confidently nonessential	not confidently essential	True	11	C0H4E3	3OH0[UTP] 4.08/0.46; 3GUE[DTU] 3.63/0.61; 3OH1[UGB] 3.99/0.63; 1JV3[UD2] 2.21/0.98; 3OH4[UPG] 4.03/0.99; 3OH2[GDU] 3.97/1.06; 2YQJ[UD1] 3.17/1.62; 4PY6[R78] 26.63/13.08; 3CLV[GDP] 28.27/17.74	3OH0	UTP	URIDINE 5'-TRIPHOSPHATE	4.07557	0.45587					2.7.7.9 (UTP--glucose-1-phosphate uridylyltransferase)	ATP;ADP;UDP;GTP;CTP;UTP;NAD+;Mn2+;Zn2+;Ca2+;Cu2+;H2O2;Co2+;Ni2+;Cd2+;Pb2+;more;NADP+;MgUTP;sucrose;MgUTP2-;Abacavir;phosphate;stavudine;UDP-xylose;zidovudine;didanosine;decitabine;diphosphate;UDP-glucose;TDP-glucose;UDP-mannose;capecitabine;TDP-rhamnose;iodoacetamide;UDP-galactose;UDP-D-mannose;Mg-diphosphate;D-galactosamine;hydrogen peroxide;3-phosphoglycerate;UDP-glucuronic acid;sodium nitropru…	Mutable in CDS	1	-1.555	3		PBANKA_1232300	Dispensable	0.98 ± 0.10	6.00225	PBANKA_1232300	Disrupted	nd
PF3D7_0517600	Core	CPbeta	F-actin-capping protein subunit beta, putative	none	False	False	False	False	unsupported	confidently nonessential	confidently nonessential	confidently essential	True	2	Q8I3T2													Mutable in CDS	1	-0.154	3		PBANKA_1232400	Dispensable	1.01 ± 0.13	5.531	PBANKA_1232400	Disrupted	X
PF3D7_0517700	Core	EIF3B	eukaryotic translation initiation factor 3 subunit B, putative	AlphaFill or EC inhibitor(s) only	False	False	True	False	clear support	confidently essential	confidently essential	no data	True	4	Q8I3T1	4GM9[ALQ] 4.69/1.57	4GM9	ALQ	2-METHYL-PROPIONIC ACID	4.69337	1.56539							Non - Mutable in CDS	0.147	-2.861	0		PBANKA_1232500	Essential	0.10 ± 0.13	5.5232
PF3D7_0517800	Core	DCX	apicortin	BindingDB orthology or BLAST match	True	False	False	False	clear support	confidently essential	no data	no data	True	8	C0H4E4	5PHD[4NC] 21.18/0.09; 4D6Q[PD2] 21.22/0.87; 4D6R[OGA] 21.20/0.88; 5PHK[BZI] 21.20/1.11; 5PH6[ISN] 21.17/1.17; 3DXU[OGA] 21.35/1.55; 5PHF[URS] 21.21/1.71	5PHD	4NC	4-NITROCATECHOL	21.1777	0.0921188	O94811	OrthoDB					Non - Mutable in CDS	0.237	-2.461	0
[truncated: 4,330 more rows]
