# Supplementary material for: Revisiting the Plasmodium falciparum druggable genome using predicted structures and data mining
Source: NPJ Drug Discov. 2025 Mar 4;2:3. doi: 10.1038/s44386-025-00006-5 (PMC11892419; doi:10.1038/s44386-025-00006-5)
Supplement: Supplementary file 3 — Supplementary table 2 [file 44386_2025_6_MOESM3_ESM.xlsx]

## Sheet: Table S2
Supplementary Table 2. P. falciparum ortholog to UniProt protein IDs extracted from BindingDB having validated ligands. UniProt protein IDs extracted from BindingDB, having at least one ligand with affinity of 10 µM or lower. Taxon, description, core/peripheral population and group ID for each UniProt were extracted from UniProt database. Cases for Plasmodium ortholog matches using group ID were …
Uniprot	Taxon name	Description	Group ID	PFam Domains	Core Peripheral Species	EC Numbers	Pf Match - OrthoMCL	Pf Match - OrthoMCL BLAST	Pf Match - HOGENOM	Pf Match - OMA	Pf Match - OrthoDB
A0A024AXB9	Zika virus	Nonstructural protein 3 (Fragment)
A0A024B7W1	Zika virus (isolate ZIKV/Human/French Polynesia/10087PF/2013)	Genome polyprotein
A0A024R3I6	Homo sapiens	Dopamine D2 receptor
A0A045J7I4	Mycobacterium tuberculosis	"2,3,4,5-tetrahydropyridine-2,6-dicarboxylate N-acetyltransferase"
A0A059UE90	Bos taurus	Glycogen synthase kinase-3 beta
A0A060INS8	Capra hircus	Pro-cathepsin H
A0A068N674	Bacillus cereus	Acetyltransferase						PF3D7_0629300
A0A072ZLE6	Pseudomonas aeruginosa	DNA-binding transcriptional regulator
A0A087WW23	Homo sapiens	Arachidonate 5-lipoxygenase-activating protein
A0A098ZGI7	Streptococcus pneumoniae	Amidases related to nicotinamidase
A0A0B4J268	Homo sapiens	T cell receptor alpha variable 4
A0A0B4ZMU3	Streptococcus pneumoniae	Dihydrofolate reductase
A0A0C7ACN7	Pseudomonas aeruginosa	3-oxoacyl-(Acyl carrier protein) synthase III						PF3D7_0211400
A0A0D1CGS9	Ustilago maydis 521	Protein kinase domain-containing protein [Source:UniProtKB/TrEMBL;Acc:A0A0D1CGS9]	OG6_100482	PF00069	Peripheral	2.7.11.1	PF3D7_0312400			PF3D7_0312400	PF3D7_0312400
A0A0D1DYD5	Ustilago maydis 521	Biotin carboxylase [Source:UniProtKB/TrEMBL;Acc:A0A0D1DYD5]	OG6_101052	PF00289, PF08326, PF02786, PF02785, PF01039, PF00364	Peripheral	6.3.4.14, 6.4.1.2	PF3D7_1469600			PF3D7_1469600	PF3D7_1469600
A0A0D9R9Y2	Chlorocebus sabaeus	steroid 11beta-monooxygenase									PF3D7_1431700
A0A0D9RHK8	Chlorocebus sabaeus	Androgen receptor
A0A0E1EGE5	Streptococcus agalactiae	Beta-glucuronidase
A0A0E2LB94	Escherichia coli (strain UMEA 3162-1)	DNA-directed RNA polymerase subunit beta						PF3D7_1206600,PF3D7_API04400
A0A0E3A638	Francisella tularensis	3-hydroxyacyl-[acyl-carrier-protein] dehydratase FabZ						PF3D7_1323000
A0A0E7NXW5	Staphylococcus aureus	Bifunctional ligase/repressor BirA						PF3D7_1460000
A0A0F7UUA6	Toxoplasma gondii (strain ATCC 50861 / VEG)	"CAM kinase, CDPK family TgCDPK1"						PF3D7_0217500,PF3D7_0610600,PF3D7_0717500
A0A0G2K344	Rattus norvegicus	"Phosphatidylinositol 4,5-bisphosphate 3-kinase catalytic subunit alpha isoform"									PF3D7_0515300
A0A0G5TC92	Pseudomonas aeruginosa	Acylase
A0A0H2YQR1	Clostridium perfringens (strain ATCC 13124 / DSM 756 / JCM 1290 / NCIMB 6125 / NCTC 8237 / Type A)	exo-alpha-sialidase
A0A0H2ZD27	Pseudomonas aeruginosa (strain UCBPP-PA14)	Putative hydrolase
A0A0H2ZN59	Streptococcus pneumoniae serotype 2 (strain D39 / NCTC 7466)	diphosphomevalonate decarboxylase
A0A0H2ZQX9	Streptococcus pneumoniae serotype 2 (strain D39 / NCTC 7466)	Mevalonate kinase
A0A0H3JIZ9	Escherichia coli O157:H7	Glutathione oxidoreductase								PF3D7_1419800,PF3D7_1419800
A0A0H4AWC7	Dugong dugon	Cannabinoid receptor 1 (Fragment)
A0A0H4FQ60	Plasmodium vivax	Plasmepsin V						PF3D7_1323500
A0A0J9TE27	Plasmodium vivax Mauritania I	Hypoxanthine phosphoribosyltransferase						PF3D7_1012400
A0A0K1CY61	Hepacivirus hominis	Genome polyprotein (Fragment)
A0A0R4IM31	Danio rerio (Zebrafish) (Brachydanio rerio)	Olfactory receptor class A-like protein 1	OG6_117523	PF03402	Core	N/A
A0A0R4IW35	Danio rerio (Zebrafish) (Brachydanio rerio)	Solute carrier organic anion transporter family member	OG6_105024	PF03137, PF07648	Core	N/A
A0A0S4TH36	Cryptosporidium hominis isolate 30976	PI3K/PI4K domain-containing protein [Source:UniProtKB/TrEMBL;Acc:A0A0S4TH36]	OG6_101741	PF00454	Peripheral	N/A
A0A0V1DID4	Trichinella britovi	CB1 cannabinoid receptor-interacting protein 1
A0A0W4ZHR8	Pneumocystis jirovecii RU7	Dihydrofolate reductase [Source:UniProtKB/TrEMBL;Acc:A0A0W4ZHR8]	OG6_102548	PF00186	Peripheral	N/A					PF3D7_0417200
A0A140VK59	Homo sapiens	Store-operated calcium entry-associated regulatory factor
A0A143MHK7	Zika virus	NS5 (Fragment)
A0A1C9ZU71	Influenza A virus (strain A/Puerto Rico/8/1934 H1N1)	Neuraminidase
A0A1D5QZY8	Macaca mulatta	Glucagon receptor
A0A1D8D5K2	Human enterovirus 71	Genome polyprotein
A0A1L2E0X0	Middle East respiratory syndrome-related coronavirus	Orf1a protein
A0A1Q3E5G6	Lentinula edodes	"glucan 1,4-alpha-glucosidase"
A0A1R0MIV1	Chromobacterium violaceum	Quorum-sensing regulator protein F
A0A1S5RQP7	Streptomyces antibioticus	Adenosine deaminase						PF3D7_1029600
A0A1U7QAF5	Mesocricetus auratus	D(2) dopamine receptor
A0A1U7QTH6	Mesocricetus auratus	Chymase
A0A1U8CB25	Mesocricetus auratus	5-hydroxytryptamine receptor 1D
A0A1U8CCS4	Mesocricetus auratus	5-hydroxytryptamine receptor 1F
A0A1U8CD06	Mesocricetus auratus	Glucose-dependent insulinotropic receptor
A0A1V4J3K6	Patagioenas fasciata monilis	D(3) dopamine receptor
A0A1V4J4E5	Patagioenas fasciata monilis	5-hydroxytryptamine receptor 2A
A0A1V4J7Y5	Patagioenas fasciata monilis	D(2) dopamine receptor
A0A1V4JDN9	Patagioenas fasciata monilis	5-hydroxytryptamine receptor 1D
A0A1V4JMG2	Patagioenas fasciata monilis	5-hydroxytryptamine receptor 1B
A0A1V4KJJ8	Patagioenas fasciata monilis	Alpha-1A adrenergic receptor
A0A1V4KRM0	Patagioenas fasciata monilis	5-hydroxytryptamine receptor 1A
A0A1V4KYG9	Patagioenas fasciata monilis	5-hydroxytryptamine receptor 2C isoform A
A0A218UVI3	Lonchura striata domestica	5-hydroxytryptamine receptor 3A
A0A286XTF2	Cavia porcellus	Opioid receptor delta 1
A0A2I2V3F9	Felis catus	Epoxide hydrolase 1
A0A2K5WH82	Macaca fascicularis	Gonadotropin-releasing hormone receptor
A0A2R3FW87	Haemophilus influenzae	Rhomboid family intramembrane serine protease						PF3D7_0506900
A0A2R8YG87	Homo sapiens	Chymotrypsinogen B
A0A380PJR2	Yersinia pestis	Fructose-bisphosphate aldolase
A0A3A5LBF0	Staphylococcus aureus	Bifunctional ligase/repressor BirA						PF3D7_1460000
A0A3F3IEK2	Salmonella enterica	Threonine--tRNA ligase
A0A3N4B635	Yersinia pestis	Yersiniabactin biosynthetic protein
A0A3Q0CXS4	Mesocricetus auratus	D(3) dopamine receptor
A0A3Q7SEB1	Vulpes vulpes	Tyrosine-protein kinase
A0A3S3XYR9	Pseudomonas aeruginosa	Phospholipase
A0A4X1W6S7	Sus scrofa	Uncharacterized protein
A0A509AEH5	Plasmodium berghei ANKA	Dihydroorotate dehydrogenase (quinone), mitochondrial [Source:UniProtKB/TrEMBL;Acc:A0A509AEH5]	OG6_101797	PF01180	Peripheral	1.3.5.2	PF3D7_0603300	PF3D7_0603300		PF3D7_0603300	PF3D7_0603300,PF3D7_0707700
A0A510WMC0	Lactobacillus casei	Energy-coupling factor transporter transmembrane protein EcfT
A0A5F5PR84	Equus caballus	Epoxide hydrolase
A0A5F9DUN4	Oryctolagus cuniculus	Muscarinic acetylcholine receptor
A0A5G2RFL7	Sus scrofa	Platelet-activating factor acetylhydrolase
A0A659BRM4	Pseudomonas aeruginosa	Arachidonate 15-lipoxygenase
A0A6A5Q7R6	Saccharomyces cerevisiae	Carbonic anhydrase
A0A6I8T284	Xenopus tropicalis	Neuronal acetylcholine receptor subunit alpha-2
A0A6L0XH39	Leishmania infantum	NAD-dependent protein deacetylase
A0A6L8P2U9	Bacillus anthracis	Inosine-5'-monophosphate dehydrogenase								PF3D7_0920800
A0A6L8PXB3	Bacillus anthracis	DNA primase
A0A6L8Q2B7	Bacillus anthracis	Replicative DNA helicase
A0A7G2HKG3	Cryptosporidium parvum	Histone deacetylase						PF3D7_0925700
A0A7G2HKP9	Cryptosporidium parvum	Histone deacetylase
A0A7N9D9X7	Macaca fascicularis	Coagulation factor XIII A chain
A0A7S7LIM2	Cryptosporidium parvum	Uncharacterized protein						PF3D7_0217500,PF3D7_0610600,PF3D7_0717500,PF3D7_1337800		PF3D7_0717500
A0A8B5A132	Pseudomonas aeruginosa	Phenylalanine--tRNA ligase alpha subunit
A0A8C0LZB8	Canis lupus familiaris	receptor protein-tyrosine kinase
A0A8C0MB55	Canis lupus familiaris	Tyrosine-protein kinase
A0A8C0MWE2	Canis lupus familiaris	Transglutaminase-like domain-containing protein
A0A8C0MXE9	Canis lupus familiaris	"Indoleamine 2,3-dioxygenase 1"
A0A8C0QLS2	Canis lupus familiaris	Glucocorticoid receptor
A0A8C0RXK6	Canis lupus familiaris	Tyrosine-protein kinase
A0A8C0THM6	Canis lupus familiaris	G protein-coupled receptor 119
A0A8I3MBX9	Canis lupus familiaris	Matrix metallopeptidase 12
A0A8I3MXT5	Canis lupus familiaris	receptor protein-tyrosine kinase
A0A8I3N2D1	Canis lupus familiaris	Epoxide hydrolase
A0A8I3N393	Canis lupus familiaris	O-acyltransferase						PF3D7_0322300
A0A8I3NP04	Canis lupus familiaris	Glucagon receptor
A0A8I3PAF1	Canis lupus familiaris	RNA-binding protein FXR1
A0A8I3Q059	Canis lupus familiaris	Interleukin-1 receptor-associated kinase 4
A0A8I3Q3A2	Canis lupus familiaris	A disintegrin and metalloproteinase with thrombospondin motifs 4
A0AVT1	Homo sapiens	Ubiquitin-like modifier-activating enzyme 6							PF3D7_1225800		PF3D7_0817000,PF3D7_1225800,PF3D7_1237000,PF3D7_1333200
A0EPY1	Pneumocystis jirovecii	Dihydrofolate reductase
A0MJA4	Canis lupus familiaris	Niemann-Pick C1-like 1 protein
A0MJA5	Macaca mulatta	Niemann-Pick C1-like 1 protein
A0Q794	Francisella tularensis subsp. novicida (strain U112)	Enoyl-[acyl-carrier-protein] reductase [NADH]						PF3D7_0615100
A0QVH7	Mycolicibacterium smegmatis (strain ATCC 700084 / mc(2)155)	1-deoxy-D-xylulose 5-phosphate reductoisomerase						PF3D7_1467300		PF3D7_1467300
A0R607	Mycolicibacterium smegmatis (strain ATCC 700084 / mc(2)155)	Decaprenylphosphoryl-beta-D-ribose oxidase
A0R666	Mycolicibacterium smegmatis (strain ATCC 700084 / mc(2)155)	HTH-type transcriptional regulator EthR
A0SYQ0	Canis lupus familiaris (Dog) (Canis familiaris)	Prostaglandin E synthase	OG6_113953	PF01124	Core	5.3.99.3
A0ZX81	Klebsiella pneumoniae	Beta-lactamase
A1E3K9	Escherichia coli	Beta-lactamase
A1Z199	Homo sapiens	BCR/ABL p210 fusion protein (Fragment)
A1ZA98	Drosophila melanogaster (Fruit fly)	Carboxylic ester hydrolase	OG6_105033	PF00135	Core	3.1.1.-
A2AGL3	Mus musculus	Ryanodine receptor 3
A2APX8	Mus musculus	Sodium channel protein type 1 subunit alpha
A2DYT2	Trichomonas vaginalis (strain ATCC PRA-98 / G3)	"Clan CD, family C13, asparaginyl endopeptidase-like cysteine peptidase"
A2RP81	Citrobacter freundii	Beta-lactamase
A2VDS9	Bos taurus	Vasopressin V1a receptor
A3EZI9	Hepacivirus hominis	Genome polyprotein (Fragment)						PF3D7_0527900
A3EZJ3	Hepacivirus hominis	Genome polyprotein (Fragment)						PF3D7_0527900
A3FQ16	Cryptosporidium parvum Iowa II	Calmodulin-domain protein kinase 1, putative [Source:UniProtKB/TrEMBL;Acc:A3FQ16]	OG6_100515	PF00069, PF13499	Peripheral	N/A	PF3D7_0717500	PF3D7_0217500,PF3D7_0610600,PF3D7_0717500,PF3D7_1337800		PF3D7_0717500	PF3D7_0217500,PF3D7_0717500
A3KMY8	Bos taurus	Beta-glucuronidase
A3M3H0	Acinetobacter baumannii (strain ATCC 17978 / CIP 53.77 / LMG 1025 / NCDC KC755 / 5377)	Adhesin Ata autotransporter
A3QR02	Chilo suppressalis	Carboxylic ester hydrolase (Fragment)
A3RLP8	Cercopithecine herpesvirus 1	Thymidine kinase
A4D1B5	Homo sapiens	Gamma-secretase-activating protein
A4HSF7	Leishmania infantum	Trypanothione reductase									PF3D7_0923800,PF3D7_0923800,PF3D7_1232200,PF3D7_1419800,PF3D7_1419800
A4IFJ5	Bos taurus	Cytosolic phospholipase A2
A4KCT8	Citrobacter gillenii	Beta-lactamase
A4TVL0	Magnetospirillum gryphiswaldense	Cereblon isoform 4
A4U6B8	Influenza A virus	Neuraminidase
A4ZYU9	Escherichia coli	Beta-lactamase
A5A4K8	Oryctolagus cuniculus	Motilin receptor
A5A4K9	Oryctolagus cuniculus	Growth hormone secretagogue receptor type 1
A5D795	Bos taurus	Histamine H1 receptor
A5GZW8	Sus scrofa	"Succinate dehydrogenase [ubiquinone] cytochrome b small subunit, mitochondrial"
A5H660	Schistosoma mansoni	histone deacetylase
A5K1N1	Plasmodium vivax Sal-1	Dihydroorotate dehydrogenase (quinone), mitochondrial [Source:UniProtKB/TrEMBL;Acc:A5K1N1]	OG6_101797	PF01180	Peripheral	1.3.5.2	PF3D7_0603300	PF3D7_0603300
A5Z1V5	Bacillus subtilis	Cell division protein FtsZ
A5Z252	Influenza A virus	Neuraminidase
A6H249	Flavobacterium psychrophilum (strain ATCC 49511 / DSM 21280 / CIP 103535 / JIP02/86)	Prolyl oligopeptidase family protein
A6QQE4	Bos taurus	Muscarinic acetylcholine receptor M4
A6QR73	Rattus norvegicus	G protein-coupled receptor 39-1b
A6T4N9	Klebsiella pneumoniae subsp. pneumoniae (strain ATCC 700721 / MGH 78578)	UDP-3-O-acyl-N-acetylglucosamine deacetylase
A6VB91	Pseudomonas aeruginosa (strain PA7)	"Peptidoglycan D,D-transpeptidase FtsI"
A6XC03	Salmonella enterica I	Virulence transcriptional regulatory protein PhoP (Fragment)
A6YCJ1	Astrosclera willeyana	Carbonic anhydrase
A7L861	Sus scrofa	Squalene monooxygenase
A7MBE0	Bos taurus	Solute carrier family 22 member 1
A7UD81	Plasmodium falciparum TG01	Bifunctional dihydrofolate reductase-thymidylate synthase [Source:UniProtKB/TrEMBL;Acc:A7UD81]	OG6_101427	PF00186, PF00303	Peripheral	1.5.1.3, 2.1.1.45	PF3D7_0417200	PF3D7_0417200		PF3D7_0417200
A8IF71	Ovis aries	Calpain-2 catalytic subunit
A8MPY1	Homo sapiens	Gamma-aminobutyric acid receptor subunit rho-3
A8NS89	Brugia malayi (Filarial nematode worm)	Trehalose-phosphatase	OG6_545874	N/A	Peripheral	3.1.3.12
A8PUY1	Malassezia globosa (strain ATCC MYA-4612 / CBS 7966)	Secreted mono- and diacylglycerol lipase LIP1
A8RR46	Shouchella clausii	beta-lactamase
A9JQL9	Staphylococcus aureus	"4,4'-diapophytoene synthase"
A9JRM3	Xenopus tropicalis	Neuronal acetylcholine receptor subunit alpha-4
A9QW74	Cavia porcellus	P2X purinoceptor
A9UEZ6	Homo sapiens	non-specific protein-tyrosine kinase
A9XFY4	Musca domestica	Neuronal acetylcholine receptor subunit alpha-7-like precursor
A9YLN7	Homo sapiens	Tyrosine-protein kinase receptor
B0B3F0	Hepacivirus hominis	Genome polyprotein (Fragment)
B0BL08	Escherichia coli	dihydrofolate reductase
B0FL73	Cavia porcellus	Beta-1 adrenergic receptor
B0K020	Rattus norvegicus	CDGSH iron-sulfur domain-containing protein 1						PF3D7_0302700,PF3D7_0416700			PF3D7_0302700,PF3D7_0416700
B0KZK1	Acarus siro	Alpha-amylase
B0LUE4	Vibrio harveyi	S-ribosylhomocysteine lyase (Fragment)
B0R470	Halobacterium salinarum (strain ATCC 29341 / DSM 671 / R1)	Transducer protein Htr4
B1AH88	Homo sapiens	Putative peripheral benzodiazepine receptor-related protein
B1JQH1	Yersinia pseudotuberculosis serotype O:3 (strain YPIII)	3-hydroxyacyl-[acyl-carrier-protein] dehydratase FabZ						PF3D7_1323000
B1JRQ0	Yersinia pseudotuberculosis serotype O:3 (strain YPIII)	Enoyl-[acyl-carrier-protein] reductase [NADH]
B1LDF1	Escherichia coli (strain SMS-3-5 / SECEC)	S-adenosylmethionine synthase								PF3D7_0922200
B1LRJ1	Escherichia coli (strain SMS-3-5 / SECEC)	Type IV secretion-like conjugative transfer relaxase protein TraI
B2GV46	Rattus norvegicus	Free fatty acid receptor 3
B2LUN4	Sus scrofa	Glycogen synthase kinase-3 beta									PF3D7_0312400
B2RLK2	Porphyromonas gingivalis (strain ATCC 33277 / DSM 20709 / CIP 103683 / JCM 12257 / NCTC 11834 / 2561)	Lys-gingipain
B2RXH2	Homo sapiens	Lysine-specific demethylase 4E									PF3D7_0809900
B2V8E3	Sulfurihydrogenibium sp. (strain YO3AOP1)	Carbonic anhydrase
B2ZA85	Ovis aries	Calpain-1 catalytic subunit
B2ZTR6	Acinetobacter baumannii	Beta-lactamase (Fragment)
B3DH72	Danio rerio (Zebrafish) (Brachydanio rerio)	G_PROTEIN_RECEP_F1_2 domain-containing protein	OG6_476179	PF00001	Core	N/A
B3DHD6	Danio rerio	G protein-coupled receptor 34a
B3DJG0	Danio rerio	receptor protein serine/threonine kinase
B3TDK4	Glycine max	Lipoxygenase
B3VTJ2	Macaca mulatta	Phosphodiesterase									PF3D7_1321500,PF3D7_1321600,PF3D7_1470500
B4EB35	Burkholderia cenocepacia (strain ATCC BAA-245 / DSM 16553 / LMG 16656 / NCTC 13227 / J2315 / CF5610)	D-beta-D-heptose 7-phosphate kinase
B4FS76	Zea mays	Delta(14)-sterol reductase
B4URF0	Influenza A virus (strain A/Wilson-Smith/1933 H1N1)	Neuraminidase
B4URF7	Influenza A virus (strain A/Wilson-Smith/1933 H1N1)	Polymerase basic protein 2
B5ATN6	Pseudomonas aeruginosa	UDP-3-O-acyl-N-acetylglucosamine deacetylase (Fragment)
B5DCA0	Pseudomonas aeruginosa	Metallo-beta-lactamase AIM-1
B5DF27	Rattus norvegicus	Lysyl oxidase homolog 2
B5DFE2	Rattus norvegicus	Histone-lysine N-methyltransferase EZH2
B5SU02	Stylophora pistillata	Carbonic anhydrase
B5THE3	Mus musculus	Sucrase-isomaltase
B5Z7J4	Helicobacter pylori (strain G27)	Inosine-5'-monophosphate dehydrogenase								PF3D7_0920800
B5Z8I0	Helicobacter pylori (strain G27)	carbonic anhydrase
B6D4Y3	Homo sapiens	Tyrosine-protein kinase receptor
B6D4Y8	Homo sapiens	Tyrosine-protein kinase receptor
B6F061	Macaca fascicularis	Melanin-concentrating hormone receptor 1 (Fragment)
B6S6L8	Candida tropicalis MYA-3404 2020	1,3-beta-D-glucan-UDP glucosyltransferase [Source:UniProtKB/TrEMBL;Acc:B6S6L8]	OG6_101172	PF02364, PF14288	Peripheral	N/A
B6TK44	Zea mays	Cycloeucalenol cycloisomerase
B6VRS5	Oryctolagus cuniculus	Neuropeptide Y receptor type 2
B7LHQ0	Escherichia coli (strain 55989 / EAEC)	IspB protein
B7MNI9	Escherichia coli O45:K1 (strain S88 / ExPEC)	Thymidine phosphorylase
B7UJP3	Escherichia coli O127:H6 (strain E2348/69 / EPEC)	1-deoxy-D-xylulose-5-phosphate synthase						PF3D7_1337200
B7Z4L2	Homo sapiens	"cDNA FLJ52969, highly similar to 3-oxo-5-alpha-steroid 4-dehydrogenase 1"						PF3D7_1135900
B8PY99	Macaca mulatta	C-X-C chemokine receptor type 3
B8Q4Z9	Sus scrofa	Corticotropin releasing hormone receptor 2
B8R6A5	Burkholderia cenocepacia	Beta-lactamase
B9J3S4	Bacillus cereus (strain Q1)	Collagenase ColQ1
B9UDZ5	Plasmodium falciparum	L-lactate dehydrogenase (Fragment)						PF3D7_0618500,PF3D7_1324900,PF3D7_1325200
B9V8R6	Xenopus laevis	Ionotropic glutamate receptor subunit Delta2 (Fragment)
B9V8S1	Xenopus laevis	Glutamate receptor
B9W6M3	Candida dubliniensis (strain CD36 / ATCC MYA-646 / CBS 7987 / NCPF 3949 / NRRL Y-17841)	Serine/threonine-protein phosphatase									PF3D7_0802800
C0HJB3	Canavalia ensiformis	Alpha-mannosidase
C0IX24	Stylophora pistillata	Carbonic anhydrase
C0KY85	Sus scrofa	Calcium-activated potassium channel subunit beta (Fragment)
C1KIQ2	Hepacivirus hominis	NS3 protease (Fragment)
C3L5T6	Bacillus anthracis (strain CDC 684 / NRRL 3495)	Probable nicotinate-nucleotide adenylyltransferase						PF3D7_1327600
C3SIU2	Escherichia coli	Met repressor
C3SWJ7	Escherichia coli	Thymidylate synthase						PF3D7_0417200
C3TDZ2	Escherichia coli	Beta-ketoacyl-[acyl-carrier-protein] synthase III						PF3D7_0211400		PF3D7_0211400
C3W5S1	Influenza A virus (strain swl A/California/04/2009 H1N1)	Hemagglutinin
C4LRQ6	Influenza A virus	Neuraminidase
C4LW95	Entamoeba histolytica (strain ATCC 30459 / HM-1:IMSS / ABRM)	Thioredoxin reductase
C4PBI8	Macaca mulatta	Phosphodiesterase									PF3D7_1321500,PF3D7_1321600,PF3D7_1470500
C4YTQ8	Candida albicans WO-1	HATPase_c domain-containing protein [Source:UniProtKB/TrEMBL;Acc:C4YTQ8]	OG6_100204	PF00183, PF02518	Peripheral	N/A	PF3D7_1222300		PF3D7_0708400,PF3D7_1222300
C5MVR7	Influenza A virus	Hemagglutinin
C6ARS9	Rhizobium leguminosarum bv. trifolii (strain WSM1325)	UDP-3-O-acyl-N-acetylglucosamine deacetylase
C7C2U7	Staphylococcus aureus (strain MRSA ST398 / isolate S0385)	Dihydrofolate reductase						PF3D7_0417200
C7C422	Klebsiella pneumoniae	Metallo-beta-lactamase type 2
C9JQD8	Homo sapiens	Adenosine receptor A2 (Fragment)
D0VWV4	Sus scrofa	"Succinate dehydrogenase cytochrome b560 subunit, mitochondrial"
D1MIX9	Pseudomonas aeruginosa	beta-lactamase
D2K2A8	Hepacivirus hominis	Non-structural protein 4A (Fragment)
D2K848	Hypocrea rufa	chitinase
D2SSQ3	Pseudomonas aeruginosa	Beta-lactamase
D3W065	Chromobacterium violaceum	CviR transcriptional regulator
D3Z7P3	Mus musculus	"Glutaminase kidney isoform, mitochondrial"
D3ZAC0	Rattus norvegicus	Integrin subunit alpha 2b
D3ZDM7	Rattus norvegicus	D-aspartate oxidase
D3ZFJ0	Rattus norvegicus	"phosphatidylinositol-4,5-bisphosphate 3-kinase"									PF3D7_0515300
D3ZGQ2	Rattus norvegicus	Thymidine kinase 2
D3ZJF9	Rattus norvegicus	Alpha-galactosidase
D3ZNG3	Rattus norvegicus	Signal peptide peptidase-like 2A
D3ZUM4	Rattus norvegicus	Beta-galactosidase
D3ZWV0	Rattus norvegicus	"Retinoic acid receptor, gamma"
D3ZYL0	Rattus norvegicus	Receptor interacting serine/threonine kinase 1
D4A3N4	Rattus norvegicus	Adenylate cyclase type 1
D4A7K4	Rattus norvegicus	Interleukin-1 receptor-associated kinase 4
D4A7K7	Rattus norvegicus	G-protein coupled receptor 183
D4ADR1	Rattus norvegicus	Lysophosphatidic acid receptor 5
D5F1R0	Influenza A virus	Neuraminidase
D5FGE8	Trypanosoma cruzi CL Brener Non-Esmeraldo-like	Putative amino acid permease/transporter [Source:UniProtKB/TrEMBL;Acc:D5FGE8]	OG6_152656	PF13520	Peripheral	N/A
D5HSX5	Aeromonas allosaccharophila	Beta-lactamase
D5JEH1	Schistosoma mansoni	Venus kinase receptor 2
D6NSM8	Acinetobacter baumannii	Beta-lactamase
D7RA28	Sus scrofa	Gamma-aminobutyric acid receptor-associated protein								PF3D7_1019900	PF3D7_1019900
D7RIG0	Homo sapiens	HLA class II histocompatibility antigen DR beta chain
E0AFT6	Klebsiella pneumoniae	VIM-24
E1BI31	Bos taurus	Dipeptidyl peptidase 9
E1BKU0	Bos taurus	Adenosine receptor A2
E1BN64	Bos taurus	Phosphodiesterase									PF3D7_1321500,PF3D7_1321600,PF3D7_1470500
E1BNS9	Bos taurus	L-lactate dehydrogenase						PF3D7_1324900
E2GKZ4	Nakaseomyces glabratus DSY562	1,3-beta-glucan synthase [Source:UniProtKB/TrEMBL;Acc:E2GKZ4]	OG6_101172	PF02364, PF14288	Peripheral	N/A
E2QDN0	Escherichia coli LF82	Thymidylate synthase
E3UJZ5	Spodoptera littoralis	Ecdysone receptor
E5L6Y0	Nezara viridula	Ultraspiracle
E5L6Y1	Nezara viridula	Ecdysone receptor
E9B7X3	Leishmania donovani BPK282A1	Topo_C_assoc domain-containing protein [Source:UniProtKB/TrEMBL;Acc:E9B7X3]	OG6_199674	PF14370	Peripheral	5.99.1.2		PF3D7_0510500
E9PTA2	Rattus norvegicus	Transient receptor potential cation channel subfamily M member 2
E9PU00	Rattus norvegicus	"Transient receptor potential cation channel, subfamily V, member 3"
E9Q4Z2	Mus musculus	Acetyl-CoA carboxylase 2									PF3D7_1469600
E9Q6R7	Mus musculus	Utrophin
F0KJS2	Acinetobacter calcoaceticus (strain PHEA-2)	Beta-lactamase
F1KRD8	Ascaris suum	Fumarate reductase
F1L1D9	Ascaris suum	Resistance to inhibitors of cholinesterase protein 3
F1ME85	Bos taurus	Vasopressin V1b receptor
F1MPW5	Bos taurus	Phosphodiesterase
F1N083	Bos taurus	Opioid receptor delta 1
F1N454	Bos taurus	D(3) dopamine receptor
F1QCV2	Danio rerio (Zebrafish) (Brachydanio rerio)	Polyamine deacetylase HDAC10	OG6_116701	PF00850	Core	3.5.1.48, 3.5.1.62					PF3D7_1008000
F1S737	Sus scrofa	Glutamate metabotropic receptor 1
F1SIA0	Sus scrofa	Muscarinic acetylcholine receptor
F1SM69	Sus scrofa	D(2) dopamine receptor
F5A8F7	Macaca fascicularis	Luteinizing hormone/choriogondaotropin receptor (Fragment)
F5BCZ9	Candida glabrata	"1,3-beta-glucan synthase"
F5H9H0	Cryptococcus neoformans var. neoformans B-3501A	Hsp90 chaperone protein kinase-targeting subunit [Source:UniProtKB/TrEMBL;Acc:F5H9H0]	OG6_114747	PF03234, PF08565, PF08564	Peripheral	N/A
F6RLA9	Xenopus tropicalis (Western clawed frog) (Silurana tropicalis)	ER membrane protein complex subunit 1	OG6_105002	PF08626	Core	N/A
F6RLM5	Xenopus tropicalis (Western clawed frog) (Silurana tropicalis)	Solute carrier family 27 member 2	OG6_100576	PF00501, PF13193	Core	N/A
F6TL18	Macaca mulatta	Phosphodiesterase
F6VH38	Xenopus tropicalis	ATP receptor
F6XI83	Monodelphis domestica (Gray short-tailed opossum)	G_PROTEIN_RECEP_F1_2 domain-containing protein	OG6_128048	PF00001	Peripheral	N/A
F6Z813	Ornithorhynchus anatinus (Duckbill platypus)	Uncharacterized protein	OG6_107340	PF02931, PF02932	Peripheral	N/A
F6ZDS4	Mus musculus	Nucleoprotein TPR
F7A0F2	Xenopus tropicalis (Western clawed frog) (Silurana tropicalis)	G_PROTEIN_RECEP_F1_2 domain-containing protein	OG6_108584	PF01347	Core	N/A
F7C4A2	Xenopus tropicalis	Homeo box C9
F7CGK4	Ornithorhynchus anatinus	Cholinergic receptor nicotinic alpha 6 subunit
F7ELS1	Xenopus tropicalis	Neuronal acetylcholine receptor subunit alpha-5
F7HEV7	Macaca mulatta	YTH N6-methyladenosine RNA binding protein 2
F8V479	Macaca fascicularis	Glucagon-like peptide 1 receptor
F8W336	Danio rerio	Histone deacetylase 6
F8W4B7	Danio rerio (Zebrafish) (Brachydanio rerio)	UBP-type domain-containing protein	OG6_100220	PF00850, PF02148	Core	N/A					PF3D7_1008000
G1FEK8	Norovirus Hu/GII.4-2002/WeertE022/2002/NL	Genome polyprotein (Fragment)
G1SEL4	Oryctolagus cuniculus	Coagulation factor XIII B chain
G1SGC5	Oryctolagus cuniculus	Serine/threonine-protein kinase ATR
G1SVH0	Oryctolagus cuniculus	Adenosylhomocysteinase								PF3D7_0520900
G1SVQ2	Oryctolagus cuniculus	Adenosine receptor A2
G1SXH9	Oryctolagus cuniculus	Glutamate receptor
G1T1Q0	Oryctolagus cuniculus	D(2) dopamine receptor
G1T8E2	Oryctolagus cuniculus	Glycogen synthase kinase-3 beta							PF3D7_0312400
G1TCS6	Oryctolagus cuniculus	Gonadotropin-releasing hormone receptor
G3FIN0	Phytophthora sojae	threonine--tRNA ligase
G3GWB4	Cricetulus griseus	Alpha-2C adrenergic receptor
G3H407	Cricetulus griseus	Prokineticin receptor 2
G3H9J3	Cricetulus griseus	Cystic fibrosis transmembrane conductance regulator (Fragment)
G3HIE5	Cricetulus griseus	Prokineticin receptor 1
G3I1B6	Cricetulus griseus	5-hydroxytryptamine receptor 1A
G3IAK4	Cricetulus griseus	Beta-secretase 1
G3V5T7	Homo sapiens	"KRAS proto-oncogene, GTPase"
G3V673	Rattus norvegicus	"ADAM metallopeptidase with thrombospondin type 1 motif, 5"
G3V783	Rattus norvegicus	Receptor-interacting serine/threonine-protein kinase 2
G3V906	Rattus norvegicus	Hydroxycarboxylic acid receptor 1
G4VFD7	Schistosoma mansoni (Blood fluke)	DHO_dh domain-containing protein	OG6_101797	PF01180	Core	1.3.98.1	PF3D7_0603300	PF3D7_0603300		PF3D7_0603300	PF3D7_0603300,PF3D7_0707700
G5B6Z9	Heterocephalus glaber	5-hydroxytryptamine receptor 1E
G5EF15	Caenorhabditis elegans	Cytoplasmic zinc-finger protein	OG6_125924	PF00642	Core	N/A
G7N499	Macaca mulatta	Histamine H3 receptor
G7N604	Macaca mulatta	P2X purinoceptor
G7P5Q7	Macaca fascicularis	Gonadotropin-releasing hormone receptor
G7PWB2	Macaca fascicularis	Melanocortin receptor 5
G7Q3P2	Macaca fascicularis	G protein-coupled receptor 119
G7ZKZ7	Sus scrofa	5-hydroxytryptamine receptor 2C
H0VDS0	Cavia porcellus	Glutamate metabotropic receptor 5
H0VZC5	Cavia porcellus	Gastrin/cholecystokinin type B receptor
H0YDU8	Homo sapiens	Serine/threonine-protein phosphatase (Fragment)
H7BWW2	Bos taurus	Beta-hexosaminidase
H9B8T9	Capra hircus	Cathepsin B									PF3D7_1115300,PF3D7_1115400,PF3D7_1115700,PF3D7_1458000
H9CNL0	Spodoptera exigua	Ryanodien receptor
H9EUW9	Macaca mulatta	Sphingosine 1-phosphate receptor 1
H9FL65	Macaca mulatta	Kappa-type opioid receptor (Fragment)
H9TB17	Cavia porcellus	Aldehyde oxidase 1
H9TVJ1	Chilo suppressalis	TyR1
H9YX08	Macaca mulatta	C-C chemokine receptor type 6
H9ZGE1	Prunus dulcis	Prunasin hydrolase
I1U3K2	Norovirus Hu/GI/10360/2010/VNM	Genome polyprotein
I2BJW5	Candida albicans	Cytochrome b						PF3D7_MIT02300
I3LTK9	Sus scrofa	Carboxylic ester hydrolase
I3LVF1	Sus scrofa	Hydroxyacid oxidase 1
I3VR33	Bemisia tabaci	Ryanodine receptor
I6L8L7	Tetrahymena thermophila	poly(ADP-ribose) glycohydrolase
I6WXK4	Mycobacterium tuberculosis (strain ATCC 25618 / H37Rv)	TYR_PHOSPHATASE_2 domain-containing protein	OG6_104348	PF13350	Core	N/A
I6X8D2	Mycobacterium tuberculosis (strain ATCC 25618 / H37Rv)	Polyketide synthase Pks13	OG6_522515	PF00109, PF16197, PF02801, PF00975, PF00698, PF00550	Core	N/A
I6YP72	Sus scrofa	Glycogen synthase kinase-3 beta									PF3D7_0312400
I7AKP2	Klebsiella pneumoniae	beta-lactamase (Fragment)
J0J440	Helicobacter pylori NQ4053	carbonic anhydrase
J7IFZ2	Streptococcus pyogenes	Dihydrofolate reductase						PF3D7_0417200
J7QX79	Escherichia coli	5'-methylthioadenosine/S-adenosylhomocysteine nucleosidase
K4LC41	Human betacoronavirus 2c EMC/2012	ORF1a
K7GQL2	Sus scrofa	Coagulation factor XIII A chain
K7GSR7	Sus scrofa	5-hydroxytryptamine receptor 2C
K7N5L9	Raphanus sativus	Peroxidase
K7XGM7	Hepacivirus hominis	Genome polyprotein (Fragment)						PF3D7_0527900
K7XJL6	Hepacivirus hominis	Genome polyprotein (Fragment)						PF3D7_0527900
K9N5Q8	Middle East respiratory syndrome-related coronavirus (isolate United Kingdom/H123990006/2012)	Spike glycoprotein
K9N7C7	Middle East respiratory syndrome-related coronavirus (isolate United Kingdom/H123990006/2012)	Replicase polyprotein 1ab						PF3D7_1302500
L8IEU8	Bos mutus	Nischarin (Fragment)
L8IGV0	Bos mutus	5-hydroxytryptamine receptor 1B (Fragment)
L8II28	Bos mutus	5-hydroxytryptamine receptor 7 (Fragment)
L8IRW0	Bos mutus	Histamine H2 receptor (Fragment)
M3VH47	Sus scrofa	Casein kinase I isoform delta									PF3D7_1136500,PF3D7_1136500
O00115	Homo sapiens	Deoxyribonuclease-2-alpha
O00141	Homo sapiens	Serine/threonine-protein kinase Sgk1							PF3D7_0934800
O00142	Homo sapiens	"Thymidine kinase 2, mitochondrial"
O00167	Homo sapiens	Eyes absent homolog 2
O00182	Homo sapiens	Galectin-9
O00187	Homo sapiens	Mannan-binding lectin serine protease 2
O00206	Homo sapiens	Toll-like receptor 4
O00220	Homo sapiens	Tumor necrosis factor receptor superfamily member 10A						PF3D7_1208200
O00222	Homo sapiens	Metabotropic glutamate receptor 8
O00238	Homo sapiens	Bone morphogenetic protein receptor type-1B
O00255	Homo sapiens	Menin
O00257	Homo sapiens	E3 SUMO-protein ligase CBX4
O00299	Homo sapiens	Chloride intracellular channel protein 1
O00311	Homo sapiens	Cell division cycle 7-related protein kinase
O00329	Homo sapiens	"Phosphatidylinositol 4,5-bisphosphate 3-kinase catalytic subunit delta isoform"									PF3D7_0515300
O00337	Homo sapiens	Sodium/nucleoside cotransporter 1
O00391	Homo sapiens	Sulfhydryl oxidase 1
O00398	Homo sapiens	Putative P2Y purinoceptor 10
O00400	Homo sapiens	Acetyl-coenzyme A transporter 1						PF3D7_1036800	PF3D7_1036800	PF3D7_1036800	PF3D7_1036800
O00408	Homo sapiens	"cGMP-dependent 3',5'-cyclic phosphodiesterase"									PF3D7_1321500,PF3D7_1321600,PF3D7_1470500
O00418	Homo sapiens	Eukaryotic elongation factor 2 kinase
O00421	Homo sapiens	C-C chemokine receptor-like 2
O00429	Homo sapiens	Dynamin-1-like protein								PF3D7_1037500	PF3D7_1037500
O00443	Homo sapiens	Phosphatidylinositol 4-phosphate 3-kinase C2 domain-containing subunit alpha									PF3D7_0515300
O00444	Homo sapiens	Serine/threonine-protein kinase PLK4
O00459	Homo sapiens	Phosphatidylinositol 3-kinase regulatory subunit beta
O00462	Homo sapiens	Beta-mannosidase
O00481	Homo sapiens	Butyrophilin subfamily 3 member A1
O00482	Homo sapiens	Nuclear receptor subfamily 5 group A member 2
O00483	Homo sapiens	Cytochrome c oxidase subunit NDUFA4
O00487	Homo sapiens	26S proteasome non-ATPase regulatory subunit 14							PF3D7_1368100	PF3D7_1368100	PF3D7_1368100
O00506	Homo sapiens	Serine/threonine-protein kinase 25
O00512	Homo sapiens	B-cell CLL/lymphoma 9 protein
O00519	Homo sapiens	Fatty-acid amide hydrolase 1
O00555	Homo sapiens	Voltage-dependent P/Q-type calcium channel subunit alpha-1A
O00560	Homo sapiens	Syntenin-1
O00571	Homo sapiens	ATP-dependent RNA helicase DDX3X									PF3D7_0810600
O00574	Homo sapiens	C-X-C chemokine receptor type 6
O00625	Homo sapiens	Pirin
O00746	Homo sapiens	"Nucleoside diphosphate kinase, mitochondrial"							PF3D7_1366500		PF3D7_1366500
O00748	Homo sapiens	Cocaine esterase
O00750	Homo sapiens	Phosphatidylinositol 4-phosphate 3-kinase C2 domain-containing subunit beta									PF3D7_0515300
O00754	Homo sapiens	Lysosomal alpha-mannosidase
O00763	Homo sapiens	Acetyl-CoA carboxylase 2									PF3D7_1469600
O00767	Homo sapiens	Stearoyl-CoA desaturase									PF3D7_0511200
O02604	Plasmodium vivax	Bifunctional dihydrofolate reductase-thymidylate synthase						PF3D7_0417200
O02662	Canis lupus familiaris (Dog) (Canis familiaris)	Beta-3 adrenergic receptor	OG6_125163	PF00001	Core	N/A
O02667	Oryctolagus cuniculus	Adenosine receptor A3
O02747	Oryctolagus cuniculus	Aryl hydrocarbon receptor
O02768	Oryctolagus cuniculus	Prostaglandin G/H synthase 2
O02776	Bos taurus	Poly(ADP-ribose) glycohydrolase
O02781	Sus scrofa	Melatonin receptor type 1A (Fragment)
O02824	Oryctolagus cuniculus	Alpha-1A adrenergic receptor
O02853	Bos taurus	Prostaglandin-H2 D-isomerase
O04417	Zea mays	Calcium dependent protein kinase						PF3D7_0610600
O06139	Mycobacterium tuberculosis (strain ATCC 25618 / H37Rv)	Probable integral membrane cytochrome D ubiquinol oxidase (Subunit II) CydB (Cytochrome BD-I oxidase subunit II)	OG6_111161	PF02322	Core	N/A
O06446	Staphylococcus aureus (strain NCTC 8325 / PS 47)	Protein translocase subunit SecA 1
O07855	Staphylococcus aureus (strain Newman)	"4,4'-diapophytoene desaturase (4,4'-diaponeurosporene-forming)"
O07911	Staphylococcus aureus	AgrC
O08530	Mus musculus	Sphingosine 1-phosphate receptor 1
O08532	Mus musculus	Voltage-dependent calcium channel subunit alpha-2/delta-1
O08537	Mus musculus	Estrogen receptor beta
O08562	Rattus norvegicus	Sodium channel protein type 9 subunit alpha
O08565	Rattus norvegicus	C-X-C chemokine receptor type 4
O08590	Rattus norvegicus	Membrane primary amine oxidase
O08619	Rattus norvegicus	Coagulation factor XIII A chain
O08663	Mus musculus	Methionine aminopeptidase 2							PF3D7_1434600		PF3D7_1434600
O08699	Rattus norvegicus	15-hydroxyprostaglandin dehydrogenase [NAD(+)]
O08703	Cavia porcellus	Potassium voltage-gated channel subfamily H member 2 (Fragment)
O08725	Rattus norvegicus	Growth hormone secretagogue receptor type 1
O08726	Rattus norvegicus	Galanin receptor type 2
O08775	Rattus norvegicus	Vascular endothelial growth factor receptor 2
O08786	Mus musculus	Cholecystokinin receptor type A
O08790	Mus musculus	Formyl peptide receptor-related sequence 1
O08816	Rattus norvegicus	Actin nucleation-promoting factor WASL
O08858	Mus musculus	Somatostatin receptor type 5
O08892	Cavia porcellus 2N	5-hydroxytryptamine receptor 1B [Source:UniProtKB/Swiss-Prot;Acc:O08892]	OG6_115720	PF00001	Peripheral	N/A
O08914	Mus musculus	Fatty-acid amide hydrolase 1
O08966	Mus musculus	Solute carrier family 22 member 1
O09106	Mus musculus	Histone deacetylase 1							PF3D7_0925700		PF3D7_0925700
O09114	Mus musculus	Prostaglandin-H2 D-isomerase
O09127	Mus musculus	Ephrin type-A receptor 8
O09175	Rattus norvegicus	Aminopeptidase B
O09178	Rattus norvegicus	AMP deaminase 3									PF3D7_1329400
O13332	Candida albicans SC5314	Inositol phosphorylceramide synthase [Source:UniProtKB/Swiss-Prot;Acc:O13332]	OG6_110014	PF14378	Peripheral	N/A
O13383	Candida albicans	"1,3-beta-D-glucan synthase catalytic subunit (Fragment)"
O13423	Candida albicans	"1,3-beta-glucan synthase"
O13428	Candida albicans	"1,3-beta-glucan synthase"
O14492	Homo sapiens	SH2B adapter protein 2
O14519	Homo sapiens	Cyclin-dependent kinase 2-associated protein 1
O14578	Homo sapiens	Citron Rho-interacting kinase							PF3D7_0934800
O14638	Homo sapiens	Ectonucleotide pyrophosphatase/phosphodiesterase family member 3
O14641	Homo sapiens	Segment polarity protein dishevelled homolog DVL-2
O14649	Homo sapiens	Potassium channel subfamily K member 3
O14672	Homo sapiens	Disintegrin and metalloproteinase domain-containing protein 10
O14684	Homo sapiens	Prostaglandin E synthase
O14727	Homo sapiens	Apoptotic protease-activating factor 1
O14733	Homo sapiens	Dual specificity mitogen-activated protein kinase kinase 7							PF3D7_0525900,PF3D7_0719200
O14744	Homo sapiens	Protein arginine N-methyltransferase 5						PF3D7_1361000	PF3D7_1361000	PF3D7_1361000	PF3D7_1361000
O14745	Homo sapiens	Na(+)/H(+) exchange regulatory cofactor NHE-RF1
O14746	Homo sapiens	Telomerase reverse transcriptase									PF3D7_1314200
O14757	Homo sapiens	Serine/threonine-protein kinase Chk1
O14763	Homo sapiens	Tumor necrosis factor receptor superfamily member 10B
O14786	Homo sapiens	Neuropilin-1
O14788	Homo sapiens	Tumor necrosis factor ligand superfamily member 11
O14791	Homo sapiens	Apolipoprotein L1
O14793	Homo sapiens	Growth/differentiation factor 8
O14842	Homo sapiens	Free fatty acid receptor 1
O14843	Homo sapiens	Free fatty acid receptor 3
O14920	Homo sapiens	Inhibitor of nuclear factor kappa-B kinase subunit beta
O14936	Homo sapiens	Peripheral plasma membrane protein CASK
O14939	Homo sapiens	Phospholipase D2
O14965	Homo sapiens	Aurora kinase A
O14966	Homo sapiens	Ras-related protein Rab-7L1							PF3D7_0513800,PF3D7_0903200
O14975	Homo sapiens	Long-chain fatty acid transport protein 2
O14976	Homo sapiens	Cyclin-G-associated kinase
O14980	Homo sapiens	Exportin-1							PF3D7_0302900	PF3D7_0302900	PF3D7_0302900
O14983	Homo sapiens	Sarcoplasmic/endoplasmic reticulum calcium ATPase 1							PF3D7_0106300		PF3D7_0106300,PF3D7_1211900
O14986	Homo sapiens	Phosphatidylinositol 4-phosphate 5-kinase type-1 beta									PF3D7_0110600,PF3D7_1412400
O15054	Homo sapiens	Lysine-specific demethylase 6B									PF3D7_1027800
O15055	Homo sapiens	Period circadian protein homolog 2
O15075	Homo sapiens	Serine/threonine-protein kinase DCLK1							PF3D7_0605300,PF3D7_1315100,PF3D7_1423600,PF3D7_1450000
O15111	Homo sapiens	Inhibitor of nuclear factor kappa-B kinase subunit alpha
O15118	Homo sapiens	NPC intracellular cholesterol transporter 1
O15120	Homo sapiens	1-acyl-sn-glycerol-3-phosphate acyltransferase beta
O15121	Homo sapiens	Sphingolipid delta(4)-desaturase DES1
O15146	Homo sapiens	"Muscle, skeletal receptor tyrosine-protein kinase"
O15151	Homo sapiens	Protein Mdm4
O15164	Homo sapiens	Transcription intermediary factor 1-alpha
O15197	Homo sapiens	Ephrin type-B receptor 6
O15228	Homo sapiens	Dihydroxyacetone phosphate acyltransferase
O15229	Homo sapiens	Kynurenine 3-monooxygenase
O15244	Homo sapiens	Solute carrier family 22 member 2
O15245	Homo sapiens	Solute carrier family 22 member 1
O15264	Homo sapiens	Mitogen-activated protein kinase 13							PF3D7_1014400,PF3D7_1113900,PF3D7_1316000,PF3D7_1337100,PF3D7_1356900
O15269	Homo sapiens	Serine palmitoyltransferase 1									PF3D7_1246100,PF3D7_1415700
O15270	Homo sapiens	Serine palmitoyltransferase 2									PF3D7_1246100,PF3D7_1415700
O15294	Homo sapiens	UDP-N-acetylglucosamine--peptide N-acetylglucosaminyltransferase 110 kDa subunit
O15296	Homo sapiens	Polyunsaturated fatty acid lipoxygenase ALOX15B
O15297	Homo sapiens	Protein phosphatase 1D
O15303	Homo sapiens	Metabotropic glutamate receptor 6
O15305	Homo sapiens	Phosphomannomutase 2								PF3D7_1017400	PF3D7_1017400
O15357	Homo sapiens	"Phosphatidylinositol 3,4,5-trisphosphate 5-phosphatase 2"									PF3D7_0705500,PF3D7_1111600
O15379	Homo sapiens	Histone deacetylase 3								PF3D7_0925700	PF3D7_0925700
O15382	Homo sapiens	"Branched-chain-amino-acid aminotransferase, mitochondrial"
O15393	Homo sapiens	Transmembrane protease serine 2
O15399	Homo sapiens	"Glutamate receptor ionotropic, NMDA 2D"
O15427	Homo sapiens	Monocarboxylate transporter 4
O15438	Homo sapiens	ATP-binding cassette sub-family C member 3									PF3D7_0302600
O15439	Homo sapiens	ATP-binding cassette sub-family C member 4									PF3D7_0302600
O15440	Homo sapiens	ATP-binding cassette sub-family C member 5									PF3D7_0302600
O15455	Homo sapiens	Toll-like receptor 3
O15492	Homo sapiens	Regulator of G-protein signaling 16
O15496	Homo sapiens	Group 10 secretory phospholipase A2
O15527	Homo sapiens	N-glycosylase/DNA lyase									PF3D7_0917100
O15528	Homo sapiens	"25-hydroxyvitamin D-1 alpha hydroxylase, mitochondrial"									PF3D7_1431700
O15530	Homo sapiens	3-phosphoinositide-dependent protein kinase 1									PF3D7_1121900
O15540	Homo sapiens	"Fatty acid-binding protein, brain"
O15550	Homo sapiens	Lysine-specific demethylase 6A									PF3D7_1027800
O15552	Homo sapiens	Free fatty acid receptor 2
O15554	Homo sapiens	Intermediate conductance calcium-activated potassium channel protein 4
O15648	Trypanosoma brucei brucei	ATP-dependent 6-phosphofructokinase						PF3D7_0915400
O15727	Trypanosoma brucei brucei	Inosine-adenosine-guanosine-nucleoside hydrolase
O15770	Plasmodium falciparum (isolate 3D7)	Glutathione reductase						PF3D7_1419800,PF3D7_1419800	PF3D7_1419800,PF3D7_1419800	PF3D7_1419800,PF3D7_1419800	PF3D7_0923800,PF3D7_0923800,PF3D7_1232200,PF3D7_1419800,PF3D7_1419800
O18323	Blattella germanica	Voltage-dependent calcium channel alpha-1 subunit (Fragment)
O18473	Heliothis virescens	Ecdysone receptor
O18531	Lucilia cuprina	Ecdysone receptor
O19045	Oryctolagus cuniculus	Coagulation factor X
O19067	Sus scrofa	N-methyl-D-aspartate receptor (Fragment)
O19175	Sus scrofa	Casein kinase I isoform alpha (Fragment)
O24163	Nicotiana tabacum	"Protoporphyrinogen oxidase, chloroplastic"						PF3D7_1028100
O24164	Nicotiana tabacum	"Protoporphyrinogen oxidase, mitochondrial"
O24855	Helicobacter pylori (strain ATCC 700392 / 26695) (Campylobacter pylori)	Carbonic anhydrase	OG6_100995	PF00484	Core	4.2.1.1
O25801	Helicobacter pylori (strain ATCC 700392 / 26695) (Campylobacter pylori)	Aspartate-semialdehyde dehydrogenase	OG6_102581	PF01118, PF02774	Core	1.2.1.11
O25928	Helicobacter pylori (strain ATCC 700392 / 26695) (Campylobacter pylori)	3-hydroxyacyl-[acyl-carrier-protein] dehydratase FabZ	OG6_106480	PF07977	Core	4.2.1.59	PF3D7_1323000	PF3D7_1323000
O26232	Methanothermobacter thermautotrophicus (strain ATCC 29096 / DSM 1053 / JCM 10044 / NBRC 100330 / Delta H) (Methanobacterium thermoautotrophicum)	Orotidine 5-phosphate decarboxylase	OG6_106910	PF00215	Core	4.1.1.23		PF3D7_1023200
O29251	Archaeoglobus fulgidus (strain ATCC 49558 / DSM 4304 / JCM 9628 / NBRC 100126 / VC-16)	AN1-type domain-containing protein	OG6_101864	PF01428, PF01694	Core	N/A		PF3D7_0828000
O30463	Mycobacterium avium	Dihydrofolate reductase
O31048	Porphyromonas gingivalis	Dipeptidyl peptidase IV
O31272	Aeromonas veronii	Beta-lactamase
O32393	Arthrospira platensis	histidine kinase
O32449	Serratia marcescens	Proline iminopeptidase
O34483	Bacillus subtilis (strain 168)	HPr kinase/phosphorylase	OG6_118566	PF02603, PF07475	Peripheral	2.7.11.-, 2.7.4.-
O34623	Bacillus subtilis (strain 168)	DNA polymerase III subunit alpha	OG6_107988	PF01336, PF14579, PF07733, PF02811	Peripheral	2.7.7.7
O34667	Bacillus subtilis (strain 168)	S-ribosylhomocysteine lyase	OG6_145491	PF02664	Peripheral	4.4.1.21
O35049	Rattus norvegicus	Sphingomyelin phosphodiesterase 3
O35078	Rattus norvegicus	D-amino-acid oxidase
O35084	Mus musculus	"25-hydroxyvitamin D-1 alpha hydroxylase, mitochondrial"									PF3D7_1431700
O35129	Mus musculus	Prohibitin-2							PF3D7_0829200,PF3D7_1014700	PF3D7_1014700	PF3D7_0829200,PF3D7_1014700
O35164	Mus musculus	Mast cell protease 9
O35186	Rattus norvegicus	Cathepsin K							PF3D7_1115300,PF3D7_1115400,PF3D7_1115700
O35235	Mus musculus	Tumor necrosis factor ligand superfamily member 11
O35240	Rattus norvegicus	Acid-sensing ion channel 3
O35379	Mus musculus	Multidrug resistance-associated protein 1									PF3D7_0302600
O35430	Rattus norvegicus	Amyloid-beta A4 precursor protein-binding family A member 1
O35433	Rattus norvegicus	Transient receptor potential cation channel subfamily V member 1
O35435	Mus musculus	"Dihydroorotate dehydrogenase (quinone), mitochondrial"						PF3D7_0603300		PF3D7_0603300	PF3D7_0603300,PF3D7_0707700
O35491	Mus musculus	Dual specificity protein kinase CLK2									PF3D7_0520500,PF3D7_1445400,PF3D7_1445900
O35492	Mus musculus	Dual specificity protein kinase CLK3									PF3D7_0520500,PF3D7_1445400,PF3D7_1445900
O35493	Mus musculus	Dual specificity protein kinase CLK4									PF3D7_0520500,PF3D7_1445400,PF3D7_1445900
O35505	Cavia porcellus	Voltage-dependent L-type calcium channel subunit alpha-1C
O35543	Rattus norvegicus	Hematopoietic prostaglandin D synthase						PF3D7_1419300	PF3D7_1419300		PF3D7_1419300
O35627	Mus musculus	Nuclear receptor subfamily 1 group I member 3
O35659	Mus musculus	Glucagon-like peptide 1 receptor
O35678	Mus musculus	Monoglyceride lipase
O35760	Rattus norvegicus	Isopentenyl-diphosphate Delta-isomerase 1
O35811	Rattus norvegicus	P2Y purinoceptor 4
O35820	Rattus norvegicus	5-hydroxymethyl-dUMP N-hydrolase
O35854	Rattus norvegicus	"Branched-chain-amino-acid aminotransferase, mitochondrial"
O35881	Rattus norvegicus	P2Y purinoceptor 14
O35904	Mus musculus	"Phosphatidylinositol 4,5-bisphosphate 3-kinase catalytic subunit delta isoform"									PF3D7_0515300
O35913	Rattus norvegicus	Solute carrier organic anion transporter family member 1A4
O35921	Rattus norvegicus	Excitatory amino acid transporter 4
O35949	Mus musculus	Very long chain fatty acid elongase 3									PF3D7_0109300
O35952	Rattus norvegicus	"Hydroxyacylglutathione hydrolase, mitochondrial"						PF3D7_0406400			PF3D7_0406400,PF3D7_1205700
O35955	Mus musculus	Proteasome subunit beta type-10						PF3D7_1328100	PF3D7_1328100	PF3D7_1328100	PF3D7_1328100
O35956	Rattus norvegicus	Solute carrier family 22 member 6
O39927	Hepatitis C virus genotype 6a (isolate EUHK2)	Genome polyprotein
O39929	Hepatitis C virus genotype 4a (isolate ED43)	Genome polyprotein
O39930	Hepacivirus hominis	RNA-directed RNA polymerase (Fragment)
O41156	Paramecium bursaria Chlorella virus 1	Probable flavin-dependent thymidylate synthase
O42275	Electrophorus electricus	Acetylcholinesterase
O42392	Gallus gallus (Chicken)	Vitamin D3 receptor	OG6_113778	PF00104, PF00105	Core	N/A
O42713	Agaricus bisporus	Polyphenol oxidase 2
O42772	Zymoseptoria tritici	"Succinate dehydrogenase [ubiquinone] iron-sulfur subunit, mitochondrial"								PF3D7_1212800
O42781	Pneumocystis carinii	Mitogen-activated protein kinase 2
O43148	Homo sapiens	mRNA cap guanine-N7 methyltransferase
O43151	Homo sapiens	Methylcytosine dioxygenase TET3
O43174	Homo sapiens	Cytochrome P450 26A1
O43175	Homo sapiens	D-3-phosphoglycerate dehydrogenase
O43184	Homo sapiens	Disintegrin and metalloproteinase domain-containing protein 12
O43193	Homo sapiens	Motilin receptor
O43194	Homo sapiens	G-protein coupled receptor 39
O43280	Homo sapiens	Trehalase
O43293	Homo sapiens	Death-associated protein kinase 3
O43315	Homo sapiens	Aquaporin-9								PF3D7_1132800	PF3D7_1132800
O43318	Homo sapiens	Mitogen-activated protein kinase kinase kinase 7
O43353	Homo sapiens	Receptor-interacting serine/threonine-protein kinase 2
O43451	Homo sapiens	Maltase-glucoamylase
O43463	Homo sapiens	Histone-lysine N-methyltransferase SUV39H1									PF3D7_0827800
O43464	Homo sapiens	"Serine protease HTRA2, mitochondrial"						PF3D7_0812200
O43497	Homo sapiens	Voltage-dependent T-type calcium channel subunit alpha-1G
O43511	Homo sapiens	Pendrin
O43521	Homo sapiens	Bcl-2-like protein 11
O43525	Homo sapiens	Potassium voltage-gated channel subfamily KQT member 3
O43526	Homo sapiens	Potassium voltage-gated channel subfamily KQT member 2
O43570	Homo sapiens	Carbonic anhydrase 12
O43598	Homo sapiens	5-hydroxymethyl-dUMP N-hydrolase
O43603	Homo sapiens	Galanin receptor type 2
O43613	Homo sapiens	Orexin/Hypocretin receptor type 1
O43614	Homo sapiens	Orexin receptor type 2
O43683	Homo sapiens	Mitotic checkpoint serine/threonine-protein kinase BUB1
O43741	Homo sapiens	5'-AMP-activated protein kinase subunit beta-2
O43772	Homo sapiens	Mitochondrial carnitine/acylcarnitine carrier protein
O43781	Homo sapiens	Dual specificity tyrosine-phosphorylation-regulated kinase 3									PF3D7_1443000
O43826	Homo sapiens	Glucose-6-phosphate exchanger SLC37A4
O43865	Homo sapiens	S-adenosylhomocysteine hydrolase-like protein 1							PF3D7_0520900		PF3D7_0520900
O43868	Homo sapiens	Sodium/nucleoside cotransporter 2
O43895	Homo sapiens	Xaa-Pro aminopeptidase 2
O43897	Homo sapiens	Tolloid-like protein 1
O43924	Homo sapiens	"Retinal rod rhodopsin-sensitive cGMP 3',5'-cyclic phosphodiesterase subunit delta"
O46128	Heliothis virescens	Nicotinic acetylcholine receptor alpha1 subunit
O46635	Canis lupus familiaris (Dog) (Canis familiaris)	5-hydroxytryptamine receptor 2A	OG6_109260	PF00001	Core	N/A
O49150	Solanum tuberosum	Lipoxygenase
O50718	Borreliella burgdorferi (strain ATCC 35210 / DSM 4680 / CIP 102532 / B31)	nicotinamidase						PF3D7_0320500
O50979	Borreliella burgdorferi (strain ATCC 35210 / DSM 4680 / CIP 102532 / B31)	Telomere resolvase ResT
O52691	Streptomyces caespitosus	Type II restriction enzyme ScaI
O53580	Mycobacterium tuberculosis (strain ATCC 25618 / H37Rv)	Long-chain-fatty-acid--AMP ligase FadD32	OG6_101035	PF00501	Core	6.2.1.-
O54050	Rhodobacter capsulatus	Xanthine dehydrogenase
O54698	Rattus norvegicus	Equilibrative nucleoside transporter 1
O54699	Rattus norvegicus	Equilibrative nucleoside transporter 2
O54735	Rattus norvegicus	"cGMP-specific 3',5'-cyclic phosphodiesterase"									PF3D7_1321500,PF3D7_1321600,PF3D7_1470500
O54754	Mus musculus	Aldehyde oxidase 1
O54798	Mus musculus	Bombesin receptor subtype-3
O54814	Rattus norvegicus	C-C chemokine receptor type 3
O54890	Mus musculus	Integrin beta-3
O54898	Rattus norvegicus	Voltage-dependent T-type calcium channel subunit alpha-1G
O54908	Mus musculus	Dickkopf-related protein 1
O54912	Rattus norvegicus	Potassium channel subfamily K member 3
O54937	Rattus norvegicus	"[Pyruvate dehydrogenase (acetyl-transferring)] kinase isozyme 4, mitochondrial"
O54939	Rattus norvegicus	17-beta-hydroxysteroid dehydrogenase type 3									PF3D7_0422000
O54967	Mus musculus	Activated CDC42 kinase 1
O55040	Mus musculus	Neuromedin-U receptor 1
O55143	Mus musculus	Sarcoplasmic/endoplasmic reticulum calcium ATPase 2							PF3D7_0106300	PF3D7_0106300	PF3D7_0106300,PF3D7_1211900
O55183	Mus musculus	Stanniocalcin-1
O55192	Mus musculus	Sodium-dependent noradrenaline transporter
O55193	Rattus norvegicus	C-C chemokine receptor type 2
O55234	Mus musculus	Proteasome subunit beta type-5							PF3D7_1011400	PF3D7_1011400	PF3D7_1011400
O55239	Mus musculus	Nicotinamide N-methyltransferase
O55242	Mus musculus	Sigma non-opioid intracellular receptor 1
O57585	Danio rerio	Opioid receptor homologue
O60218	Homo sapiens	Aldo-keto reductase family 1 member B10
O60235	Homo sapiens	Transmembrane protease serine 11D
O60240	Homo sapiens	Perilipin-1
O60259	Homo sapiens	Kallikrein-8
O60260	Homo sapiens	E3 ubiquitin-protein ligase parkin									PF3D7_0303800
O60285	Homo sapiens	NUAK family SNF1-like kinase 1									PF3D7_1315100
O60307	Homo sapiens	Microtubule-associated serine/threonine-protein kinase 3						PF3D7_1246900
O60331	Homo sapiens	Phosphatidylinositol 4-phosphate 5-kinase type-1 gamma									PF3D7_0110600,PF3D7_1412400
O60341	Homo sapiens	Lysine-specific histone demethylase 1A
O60391	Homo sapiens	"Glutamate receptor ionotropic, NMDA 3B"
O60427	Homo sapiens	Acyl-CoA (8-3)-desaturase
O60502	Homo sapiens	Protein O-GlcNAcase
O60503	Homo sapiens	Adenylate cyclase type 9
O60551	Homo sapiens	Glycylpeptide N-tetradecanoyltransferase 2						PF3D7_1412800			PF3D7_1412800
O60563	Homo sapiens	Cyclin-T1									PF3D7_1304700
O60602	Homo sapiens	Toll-like receptor 5
O60603	Homo sapiens	Toll-like receptor 2
O60658	Homo sapiens	"High affinity cAMP-specific and IBMX-insensitive 3',5'-cyclic phosphodiesterase 8A"									PF3D7_1321500,PF3D7_1321600,PF3D7_1470500
O60671	Homo sapiens	Cell cycle checkpoint protein RAD1
O60674	Homo sapiens	Tyrosine-protein kinase JAK2
O60678	Homo sapiens	Protein arginine N-methyltransferase 3									PF3D7_1426200
O60706	Homo sapiens	ATP-binding cassette sub-family C member 9									PF3D7_0302600
O60725	Homo sapiens	Protein-S-isoprenylcysteine O-methyltransferase									PF3D7_1236800
O60733	Homo sapiens	85/88 kDa calcium-independent phospholipase A2
O60741	Homo sapiens	Potassium/sodium hyperpolarization-activated cyclic nucleotide-gated channel 1
O60755	Homo sapiens	Galanin receptor type 3
O60760	Homo sapiens	Hematopoietic prostaglandin D synthase						PF3D7_1419300	PF3D7_1419300		PF3D7_1419300
O60779	Homo sapiens	Thiamine transporter 1
O60825	Homo sapiens	"6-phosphofructo-2-kinase/fructose-2,6-bisphosphatase 2"
O60840	Homo sapiens	Voltage-dependent L-type calcium channel subunit alpha-1F
O60885	Homo sapiens	Bromodomain-containing protein 4									PF3D7_1033700
O60894	Homo sapiens	Receptor activity-modifying protein 1
O60906	Homo sapiens	Sphingomyelin phosphodiesterase 2
O60911	Homo sapiens	Cathepsin L2							PF3D7_1115300,PF3D7_1115400,PF3D7_1115700
O60939	Homo sapiens	Sodium channel subunit beta-2
O60989	Plasmodium vivax PvW1	Peptidase A1 domain-containing protein [Source:UniProtKB/TrEMBL;Acc:O60989]	OG6_100536	PF00026	Peripheral	N/A	PF3D7_1408100	PF3D7_1407800,PF3D7_1407900,PF3D7_1408000,PF3D7_1408100	PF3D7_0311700,PF3D7_1033800,PF3D7_1407800,PF3D7_1407900,PF3D7_1408000,PF3D7_1408100,PF3D7_1465700	PF3D7_1407800	PF3D7_1407800,PF3D7_1407900,PF3D7_1408000,PF3D7_1408100
O62664	Bos taurus	Prostaglandin G/H synthase 1
O62698	Bos taurus	Prostaglandin G/H synthase 2
O64411	Zea mays (Maize)	Polyamine oxidase 1	OG6_107538	PF01593	Core	1.5.3.14, 1.5.3.15
O66465	Aquifex aeolicus (strain VF5)	Phospho-N-acetylmuramoyl-pentapeptide-transferase	OG6_107586	PF00953, PF10555	Core	2.7.8.13		PF3D7_0321200
O67346	Aquifex aeolicus (strain VF5)	Rhomboid domain-containing protein	OG6_106921	PF01694	Core	N/A	PF3D7_0515100	PF3D7_0515100
O67625	Aquifex aeolicus (strain VF5)	4-hydroxy-3-methylbut-2-enyl diphosphate reductase	OG6_105777	PF02401	Core	1.17.7.4	PF3D7_0104400	PF3D7_0104400
O67648	Aquifex aeolicus (strain VF5)	UDP-3-O-acyl-N-acetylglucosamine deacetylase	OG6_107100	PF03331	Core	3.5.1.108
O68720	Yersinia pestis	Targeted effector protein	OG6_132375	PF00102, PF09013	Peripheral	N/A
O69638	Mycobacterium tuberculosis (strain CDC 1551 / Oshkosh)	"Hydrolase, alpha/beta hydrolase fold family"
O69721	Mycobacterium tuberculosis (strain ATCC 25618 / H37Rv)	Prephenate dehydrogenase	OG6_110228	PF02153	Core	1.3.1.12
O70126	Mus musculus	Aurora kinase B							PF3D7_0605300,PF3D7_1315100,PF3D7_1423600,PF3D7_1450000	PF3D7_0605300
O70127	Rattus norvegicus	Bile salt export pump								PF3D7_0523000	PF3D7_0523000,PF3D7_1145500,PF3D7_1209900
O70174	Mus musculus	Neuronal acetylcholine receptor subunit alpha-4
O70196	Rattus norvegicus	Prolyl endopeptidase
O70212	Cavia porcellus	5-hydroxytryptamine receptor 3A
O70282	Rattus norvegicus	Trehalase (Fragment)
O70305	Mus musculus	Ataxin-2
O70342	Mus musculus	Neuropeptide Y receptor type 5
O70344	Cavia porcellus 2N	Potassium voltage-gated channel subfamily KQT member 1 [Source:UniProtKB/Swiss-Prot;Acc:O70344]	OG6_107962	PF00520, PF03520	Peripheral	N/A
O70370	Mus musculus	Cathepsin S							PF3D7_1115300,PF3D7_1115400,PF3D7_1115700
O70423	Mus musculus	Membrane primary amine oxidase
O70424	Rattus norvegicus	Neuropeptide Y-Y2 receptor (Fragment)
O70444	Rattus norvegicus	Serine/threonine-protein kinase pim-3
O70526	Cavia porcellus	B2 bradykinin receptor
O70528	Cavia porcellus 2N	5-hydroxytryptamine receptor 4 [Source:UniProtKB/Swiss-Prot;Acc:O70528]	OG6_107218	PF00001	Peripheral	N/A
O70536	Rattus norvegicus	Sterol O-acyltransferase 1									PF3D7_0322300
O70551	Mus musculus	SRSF protein kinase 1									PF3D7_0302100
O70577	Mus musculus	Solute carrier family 22 member 2
O70628	Mus musculus	"High affinity cGMP-specific 3',5'-cyclic phosphodiesterase 9A"									PF3D7_1321500,PF3D7_1321600,PF3D7_1470500
O72346	Human herpesvirus 1	Thymidine kinase
O74189	Candida albicans SC5314	Dolichyl-phosphate-mannose--protein mannosyltransferase 1 [Source:UniProtKB/Swiss-Prot;Acc:O74189]	OG6_101353	PF02366, PF16192, PF02815	Peripheral	2.4.1.109
O75084	Homo sapiens	Frizzled-7
O75106	Homo sapiens	Retina-specific copper amine oxidase
O75116	Homo sapiens	Rho-associated protein kinase 2
O75151	Homo sapiens	Lysine-specific demethylase PHF2
O75164	Homo sapiens	Lysine-specific demethylase 4A									PF3D7_0809900
O75173	Homo sapiens	A disintegrin and metalloproteinase with thrombospondin motifs 4
O75311	Homo sapiens	Glycine receptor subunit alpha-3
O75342	Homo sapiens	"Arachidonate 12-lipoxygenase, 12R-type"
O75351	Homo sapiens	Vacuolar protein sorting-associated protein 4B							PF3D7_1457500		PF3D7_0407900,PF3D7_1457500
O75355	Homo sapiens	Ectonucleoside triphosphate diphosphohydrolase 3
O75365	Homo sapiens	Protein tyrosine phosphatase type IVA 3									PF3D7_1113100
O75376	Homo sapiens	Nuclear receptor corepressor 1									PF3D7_1123000
O75381	Homo sapiens	Peroxisomal membrane protein PEX14
O75385	Homo sapiens	Serine/threonine-protein kinase ULK1
O75417	Homo sapiens	DNA polymerase theta									PF3D7_0625300,PF3D7_1331100,PF3D7_1425400
O75419	Homo sapiens	Cell division control protein 45 homolog
O75460	Homo sapiens	Serine/threonine-protein kinase/endoribonuclease IRE1
O75469	Homo sapiens	Nuclear receptor subfamily 1 group I member 2
O75475	Homo sapiens	PC4 and SFRS1-interacting protein
O75493	Homo sapiens	Carbonic anhydrase-related protein 11
O75530	Homo sapiens	Polycomb protein EED						PF3D7_0606700
O75581	Homo sapiens	Low-density lipoprotein receptor-related protein 6
O75582	Homo sapiens	Ribosomal protein S6 kinase alpha-5
O75604	Homo sapiens	Ubiquitin carboxyl-terminal hydrolase 2									PF3D7_0104300,PF3D7_0403500,PF3D7_0904600
O75608	Homo sapiens	Acyl-protein thioesterase 1
O75643	Homo sapiens	U5 small nuclear ribonucleoprotein 200 kDa helicase							PF3D7_1439100	PF3D7_0422500	PF3D7_0422500,PF3D7_1439100
O75676	Homo sapiens	Ribosomal protein S6 kinase alpha-4
O75688	Homo sapiens	Protein phosphatase 1B									PF3D7_0810500,PF3D7_1138500,PF3D7_1455000
O75716	Homo sapiens	Serine/threonine-protein kinase 16									PF3D7_1247500
O75747	Homo sapiens	Phosphatidylinositol 3-kinase C2 domain-containing subunit gamma									PF3D7_0515300
O75751	Homo sapiens	Solute carrier family 22 member 3
O75762	Homo sapiens	Transient receptor potential cation channel subfamily A member 1
O75807	Homo sapiens	Protein phosphatase 1 regulatory subunit 15A
O75874	Homo sapiens	Isocitrate dehydrogenase [NADP] cytoplasmic							PF3D7_1345700	PF3D7_1345700	PF3D7_1345700
O75884	Homo sapiens	Serine hydrolase RBBP9
O75899	Homo sapiens	Gamma-aminobutyric acid type B receptor subunit 2
O75907	Homo sapiens	Diacylglycerol O-acyltransferase 1						PF3D7_0322300			PF3D7_0322300
O75908	Homo sapiens	Sterol O-acyltransferase 2									PF3D7_0322300
O75909	Homo sapiens	Cyclin-K									PF3D7_1304700
O75914	Homo sapiens	Serine/threonine-protein kinase PAK 3
O75936	Homo sapiens	Gamma-butyrobetaine dioxygenase
O76031	Homo sapiens	"ATP-dependent Clp protease ATP-binding subunit clpX-like, mitochondrial"									PF3D7_0907400
O76074	Homo sapiens	"cGMP-specific 3',5'-cyclic phosphodiesterase"									PF3D7_1321500,PF3D7_1321600,PF3D7_1470500
O76083	Homo sapiens	"High affinity cGMP-specific 3',5'-cyclic phosphodiesterase 9A"									PF3D7_1321500,PF3D7_1321600,PF3D7_1470500
O76202	Choristoneura fumiferana	Protein ultraspiracle homolog
O76290	Trypanosoma brucei brucei	Pteridine reductase
O77078	Plasmodium falciparum TG01	Beta-ketoacyl-acyl carrier protein synthase III [Source:UniProtKB/TrEMBL;Acc:O77078]	OG6_105131	PF08541, PF08545	Peripheral	2.3.1.180, 2.3.1.41	PF3D7_0211400	PF3D7_0211400
O77240	Choristoneura fumiferana	Ecdysone receptor
O77344	Plasmodium falciparum 3D7	Protein kinase domain-containing protein [Source:UniProtKB/TrEMBL;Acc:O77344]	OG6_100482	PF00069	Peripheral	2.7.11.1, 2.7.11.26	PF3D7_0312400	PF3D7_0312400	PF3D7_0312400	PF3D7_0312400	PF3D7_0312400
O77621	Canis lupus familiaris (Dog) (Canis familiaris)	Alpha-1A adrenergic receptor	OG6_110474	PF00001	Core	N/A
O77636	Sus scrofa	Disintegrin and metalloproteinase domain-containing protein 17
O77656	Bos taurus	Collagenase 3
O77669	Canis lupus familiaris	Coagulation factor X (Fragment)
O77700	Bos taurus	Alpha-2B adrenergic receptor (Fragment)
O77715	Didelphis virginiana	Alpha-2B adrenergic receptor (Fragment)
O77746	Canis lupus familiaris (Dog) (Canis familiaris)	cGMP-specific 3,5-cyclic phosphodiesterase	OG6_100960	PF00233, PF01590	Core	3.1.4.35					PF3D7_1321500,PF3D7_1321600,PF3D7_1470500
O77759	Chlorocebus aethiops	Sterol O-acyltransferase 2
O77760	Chlorocebus aethiops	Sterol O-acyltransferase 1
O77773	Sus scrofa	Calcium voltage-gated channel auxiliary subunit alpha2delta 1
O77823	Sus scrofa	"3',5'-cyclic-AMP phosphodiesterase (Fragment)"
O77830	Oryctolagus cuniculus	Alpha-2B adrenergic receptor (Fragment)
O78749	Ovis aries	Cytochrome c oxidase subunit 1						PF3D7_MIT02100
O78750	Ovis aries	Cytochrome c oxidase subunit 2						PF3D7_1361700,PF3D7_1430900	PF3D7_1430900		PF3D7_1430900
O80452	Arabidopsis thaliana (Mouse-ear cress)	AMP deaminase	OG6_100681	PF00962	Core	3.5.4.6	PF3D7_1329400				PF3D7_1329400
O86309	Mycolicibacterium smegmatis	Arylamine N-acetyltransferase
O87171	Sphingomonas paucimobilis	Dioxygenase (Fragment)
O88275	Rattus norvegicus	Peroxisome proliferator-activated receptor gamma
O88319	Mus musculus	Neurotensin receptor type 1
O88351	Mus musculus	Inhibitor of nuclear factor kappa-B kinase subunit beta						PF3D7_0610600
O88410	Mus musculus	C-X-C chemokine receptor type 3
O88420	Rattus norvegicus	Sodium channel protein type 8 subunit alpha
O88427	Mus musculus	Voltage-dependent T-type calcium channel subunit alpha-1H
O88446	Rattus norvegicus	Solute carrier family 22 member 3
O88506	Rattus norvegicus	STE20/SPS1-related proline-alanine-rich protein kinase
O88508	Mus musculus	DNA (cytosine-5)-methyltransferase 3A
O88536	Mus musculus	Formyl peptide receptor 2
O88554	Mus musculus	Poly [ADP-ribose] polymerase 2
O88563	Rattus norvegicus	ATP-binding cassette sub-family C member 3									PF3D7_0302600
O88587	Mus musculus	Catechol O-methyltransferase
O88626	Rattus norvegicus	Galanin receptor type 3
O88634	Mus musculus	Proteinase-activated receptor 4
O88643	Mus musculus	Serine/threonine-protein kinase PAK 1
O88693	Mus musculus	Ceramide glucosyltransferase
O88703	Mus musculus	Potassium/sodium hyperpolarization-activated cyclic nucleotide-gated channel 2
O88704	Mus musculus	Potassium/sodium hyperpolarization-activated cyclic nucleotide-gated channel 1
O88766	Rattus norvegicus	Neutrophil collagenase
O88855	Mus musculus	Leukotriene B4 receptor 1
O88867	Rattus norvegicus	Kynurenine 3-monooxygenase
O88871	Rattus norvegicus	Gamma-aminobutyric acid type B receptor subunit 2
O88909	Mus musculus	Organic anion transporter 3
O88943	Rattus norvegicus	Potassium voltage-gated channel subfamily KQT member 2
O88944	Rattus norvegicus	Potassium voltage-gated channel subfamily KQT member 3
O88947	Mus musculus	Coagulation factor X
O89017	Mus musculus	Legumain
O89039	Rattus norvegicus	Atypical chemokine receptor 3
O89049	Rattus norvegicus	"Thioredoxin reductase 1, cytoplasmic"						PF3D7_0923800,PF3D7_0923800
O89085	Cavia porcellus	"3',5'-cyclic-AMP phosphodiesterase 4A (Fragment)"
O90781	Human immunodeficiency virus	HIV-1 protease (Fragment)
O90783	Human immunodeficiency virus	HIV-1 protease (Fragment)
O90785	Human immunodeficiency virus	HIV-1 protease (Fragment)
O92972	Hepatitis C virus genotype 1b (strain HC-J4)	Genome polyprotein
O93344	Gallus gallus (Chicken)	Retinal dehydrogenase 2	OG6_100163	PF00171	Core	1.2.1.36
O93400	Xenopus laevis	"Actin, cytoplasmic 1"
O93874	Cochliobolus lunatus	17beta-hydroxysteroid dehydrogenase
O94222	Trametes versicolor	laccase
O94759	Homo sapiens	Transient receptor potential cation channel subfamily M member 2
O94760	Homo sapiens	"N(G),N(G)-dimethylarginine dimethylaminohydrolase 1"
O94768	Homo sapiens	Serine/threonine-protein kinase 17B							PF3D7_0605300,PF3D7_1315100,PF3D7_1423600,PF3D7_1450000
O94782	Homo sapiens	Ubiquitin carboxyl-terminal hydrolase 1									PF3D7_0104300,PF3D7_0403500,PF3D7_0904600
O94788	Homo sapiens	Retinal dehydrogenase 2
O94804	Homo sapiens	Serine/threonine-protein kinase 10
O94806	Homo sapiens	Serine/threonine-protein kinase D3						PF3D7_1123100
O94811	Homo sapiens	Tubulin polymerization-promoting protein						PF3D7_1236600			PF3D7_0517800,PF3D7_1236600
O94907	Homo sapiens	Dickkopf-related protein 1
O94921	Homo sapiens	Cyclin-dependent kinase 14									PF3D7_1014400,PF3D7_1337100,PF3D7_1356900
O94925	Homo sapiens	"Glutaminase kidney isoform, mitochondrial"
O94953	Homo sapiens	Lysine-specific demethylase 4B									PF3D7_0809900
O94956	Homo sapiens	Solute carrier organic anion transporter family member 2B1
O94966	Homo sapiens	Ubiquitin carboxyl-terminal hydrolase 19									PF3D7_0516700
O95050	Homo sapiens	Indolethylamine N-methyltransferase
O95069	Homo sapiens	Potassium channel subfamily K member 2
O95136	Homo sapiens	Sphingosine 1-phosphate receptor 2
O95140	Homo sapiens	Mitofusin-2
O95153	Homo sapiens	Peripheral-type benzodiazepine receptor-associated protein 1
O95180	Homo sapiens	Voltage-dependent T-type calcium channel subunit alpha-1H
O95235	Homo sapiens	Kinesin-like protein KIF20A
O95251	Homo sapiens	Histone acetyltransferase KAT7									PF3D7_1118600
O95259	Homo sapiens	Potassium voltage-gated channel subfamily H member 1
O95263	Homo sapiens	"High affinity cAMP-specific and IBMX-insensitive 3',5'-cyclic phosphodiesterase 8B"									PF3D7_1321500,PF3D7_1321600,PF3D7_1470500
O95267	Homo sapiens	RAS guanyl-releasing protein 1
O95271	Homo sapiens	Poly [ADP-ribose] polymerase tankyrase-1
O95342	Homo sapiens	Bile salt export pump							PF3D7_0523000	PF3D7_0523000	PF3D7_0523000,PF3D7_1145500,PF3D7_1209900
O95352	Homo sapiens	Ubiquitin-like modifier-activating enzyme ATG7									PF3D7_1126100
O95363	Homo sapiens	"Phenylalanine--tRNA ligase, mitochondrial"								PF3D7_0603700	PF3D7_0603700
O95372	Homo sapiens	Acyl-protein thioesterase 2
O95382	Homo sapiens	Mitogen-activated protein kinase kinase kinase 6
O95393	Homo sapiens	Bone morphogenetic protein 10
O95398	Homo sapiens	Rap guanine nucleotide exchange factor 3
O95399	Homo sapiens	Urotensin-2
O95436	Homo sapiens	Sodium-dependent phosphate transport protein 2B
O95461	Homo sapiens	Xylosyl- and glucuronyltransferase LARGE1
O95470	Homo sapiens	Sphingosine-1-phosphate lyase 1
O95497	Homo sapiens	Pantetheinase
O95503	Homo sapiens	Chromobox protein homolog 6
O95544	Homo sapiens	NAD kinase
O95551	Homo sapiens	Tyrosyl-DNA phosphodiesterase 2
O95563	Homo sapiens	Mitochondrial pyruvate carrier 2								PF3D7_1470400	PF3D7_1470400
O95602	Homo sapiens	DNA-directed RNA polymerase I subunit RPA1									PF3D7_0318200,PF3D7_0509400,PF3D7_1329000
O95622	Homo sapiens	Adenylate cyclase type 5
O95630	Homo sapiens	STAM-binding protein						PF3D7_1335400
O95644	Homo sapiens	"Nuclear factor of activated T-cells, cytoplasmic 1"
O95665	Homo sapiens	Neurotensin receptor type 2
O95696	Homo sapiens	Bromodomain-containing protein 1
O95718	Homo sapiens	Steroid hormone receptor ERR2
O95749	Homo sapiens	Geranylgeranyl pyrophosphate synthase
O95819	Homo sapiens	Mitogen-activated protein kinase kinase kinase kinase 4
O95822	Homo sapiens	"Malonyl-CoA decarboxylase, mitochondrial"
O95835	Homo sapiens	Serine/threonine-protein kinase LATS1
O95838	Homo sapiens	Glucagon-like peptide 2 receptor
O95870	Homo sapiens	Phosphatidylserine lipase ABHD16A
O95931	Homo sapiens	Chromobox protein homolog 7
O95932	Homo sapiens	Protein-glutamine gamma-glutamyltransferase 6
O95977	Homo sapiens	Sphingosine 1-phosphate receptor 4
O96013	Homo sapiens	Serine/threonine-protein kinase PAK 4
O96017	Homo sapiens	Serine/threonine-protein kinase Chk2
O96028	Homo sapiens	Histone-lysine N-methyltransferase NSD2
O96214	Plasmodium falciparum TG01	Protein kinase domain-containing protein [Source:UniProtKB/TrEMBL;Acc:O96214]	OG6_132854	PF00069	Peripheral	2.7.11.1	PF3D7_0213400	PF3D7_0213400
O96394	Leishmania amazonensis	Arginase
O96526	Leishmania major	cyclin-dependent kinase							PF3D7_1014400,PF3D7_1113900,PF3D7_1316000,PF3D7_1337100,PF3D7_1356900
O96935	Plasmodium falciparum (isolate 3D7)	Aminopeptidase N						PF3D7_1311800	PF3D7_1311800	PF3D7_1311800
O97148	Drosophila melanogaster (Fruit fly)	G-protein coupled receptor Mth	OG6_119605	PF00002, PF06652	Core	N/A
O97438	Giardia intestinalis	Carbamate kinase
O97467	Plasmodium falciparum TG01	MFS domain-containing protein [Source:UniProtKB/TrEMBL;Acc:O97467]	OG6_100060	PF00083	Peripheral	N/A	PF3D7_0204700	PF3D7_0204700		PF3D7_0204700
O97505	Sus scrofa	Neuropeptide Y receptor type 4
O97506	Sus scrofa	Kallikrein
O97554	Oryctolagus cuniculus	Prostaglandin G/H synthase 1
O97578	Canis lupus familiaris (Dog) (Canis familiaris)	Dipeptidyl peptidase 1	OG6_103622	PF00112, PF08773	Core	3.4.14.1	PF3D7_1247800	PF3D7_1247800			PF3D7_1116700,PF3D7_1247800
O97972	Oryctolagus cuniculus	Indolethylamine N-methyltransferase
P00156	Homo sapiens	Cytochrome b						PF3D7_MIT02300
P00166	Spinacia oleracea	Cytochrome b6-f complex subunit 4						PF3D7_MIT02300
P00176	Rattus norvegicus	Cytochrome P450 2B1
P00178	Oryctolagus cuniculus	Cytochrome P450 2B4
P00183	Pseudomonas putida	Camphor 5-monooxygenase
P00185	Rattus norvegicus	Cytochrome P450 1A1
P00186	Mus musculus	Cytochrome P450 1A2
P00189	Bos taurus	"Cholesterol side-chain cleavage enzyme, mitochondrial"									PF3D7_1431700
P00325	Homo sapiens	All-trans-retinol dehydrogenase [NAD(+)] ADH1B
P00326	Homo sapiens	Alcohol dehydrogenase 1C
P00327	Equus caballus (Horse)	Alcohol dehydrogenase E chain	OG6_100471	PF00107, PF08240	Peripheral	1.1.1.1
P00328	Equus caballus (Horse)	Alcohol dehydrogenase S chain	OG6_100471	PF00107, PF08240	Peripheral	1.1.1.1
P00338	Homo sapiens	L-lactate dehydrogenase A chain						PF3D7_1324900		PF3D7_0618500
P00342	Mus musculus	L-lactate dehydrogenase C chain
P00346	Sus scrofa	"Malate dehydrogenase, mitochondrial"
P00347	Cricetulus griseus	3-hydroxy-3-methylglutaryl-coenzyme A reductase
P00349	Ovis aries	"6-phosphogluconate dehydrogenase, decarboxylating"									PF3D7_1454700
P00352	Homo sapiens	Aldehyde dehydrogenase 1A1
P00366	Bos taurus	"Glutamate dehydrogenase 1, mitochondrial"						PF3D7_1430700			PF3D7_1416500,PF3D7_1430700
P00371	Sus scrofa	D-amino-acid oxidase
P00374	Homo sapiens	Dihydrofolate reductase									PF3D7_0417200
P00375	Mus musculus	Dihydrofolate reductase									PF3D7_0417200
P00376	Bos taurus	Dihydrofolate reductase									PF3D7_0417200
P00378	Gallus gallus (Chicken)	Dihydrofolate reductase	OG6_102548	PF00186	Core	1.5.1.3		PF3D7_0417200
P00381	Lacticaseibacillus casei	Dihydrofolate reductase
P00382	Escherichia coli	Dihydrofolate reductase type 1						PF3D7_0417200
P00390	Homo sapiens	"Glutathione reductase, mitochondrial"						PF3D7_1419800,PF3D7_1419800	PF3D7_1419800,PF3D7_1419800	PF3D7_1419800,PF3D7_1419800	PF3D7_0923800,PF3D7_0923800,PF3D7_1232200,PF3D7_1419800,PF3D7_1419800
P00395	Homo sapiens	Cytochrome c oxidase subunit 1						PF3D7_MIT02100
P00403	Homo sapiens	Cytochrome c oxidase subunit 2						PF3D7_1361700,PF3D7_1430900	PF3D7_1430900
P00438	Pseudomonas fluorescens	p-hydroxybenzoate hydroxylase
P00439	Homo sapiens	Phenylalanine-4-hydroxylase
P00451	Homo sapiens	Coagulation factor VIII
P00469	Lacticaseibacillus casei	Thymidylate synthase						PF3D7_0417200
P00480	Homo sapiens	"Ornithine transcarbamylase, mitochondrial"
P00488	Homo sapiens	Coagulation factor XIII A chain
P00489	Oryctolagus cuniculus	"Glycogen phosphorylase, muscle form"
P00491	Homo sapiens	Purine nucleoside phosphorylase
P00492	Homo sapiens	Hypoxanthine-guanine phosphoribosyltransferase						PF3D7_1012400	PF3D7_1012400	PF3D7_1012400	PF3D7_1012400
P00514	Bos taurus	cAMP-dependent protein kinase type I-alpha regulatory subunit						PF3D7_1223100		PF3D7_1223100	PF3D7_1223100
P00516	Bos taurus	cGMP-dependent protein kinase 1
P00517	Bos taurus	cAMP-dependent protein kinase catalytic subunit alpha							PF3D7_0934800	PF3D7_0934800	PF3D7_0934800
P00519	Homo sapiens	Tyrosine-protein kinase ABL1
P00520	Mus musculus	Tyrosine-protein kinase ABL1
P00521	Abelson murine leukemia virus	Tyrosine-protein kinase transforming protein Abl
P00523	Gallus gallus (Chicken)	Proto-oncogene tyrosine-protein kinase Src	OG6_100661	PF00017, PF07714, PF00018	Core	2.7.10.2
P00525	Avian sarcoma virus (strain rASV1441)	Tyrosine-protein kinase transforming protein Src
P00530	Fujinami sarcoma virus	Tyrosine-protein kinase transforming protein Fps
P00533	Homo sapiens	Epidermal growth factor receptor
P00546	Saccharomyces cerevisiae S288C	Cyclin-dependent kinase 1 [Source:UniProtKB/Swiss-Prot;Acc:P00546]	OG6_100334	PF00069	Peripheral	2.7.11.22	PF3D7_1356900		PF3D7_1014400,PF3D7_1113900,PF3D7_1316000,PF3D7_1337100,PF3D7_1356900	PF3D7_1356900	PF3D7_1014400,PF3D7_1337100,PF3D7_1356900
P00547	Escherichia coli (strain K12)	Homoserine kinase	OG6_103889	PF00288, PF08544	Core	2.7.1.39
P00558	Homo sapiens	Phosphoglycerate kinase 1							PF3D7_0922500	PF3D7_0922500	PF3D7_0922500
P00591	Sus scrofa	Pancreatic triacylglycerol lipase
P00592	Sus scrofa	"Phospholipase A2, major isoenzyme"
P00599	Naja melanoleuca	Basic phospholipase A2 1
P00602	Naja mossambica	Acidic phospholipase A2 CM-I
P00623	Crotalus adamanteus	Acidic phospholipase A2 beta
P00630	Apis mellifera (Honeybee)	Phospholipase A2	OG6_142078	PF05826	Peripheral	3.1.1.4
P00636	Sus scrofa	"Fructose-1,6-bisphosphatase 1"
P00651	Aspergillus oryzae RIB40	Guanyl-specific ribonuclease T1 [Source:UniProtKB/Swiss-Prot;Acc:P00651]	OG6_153081	PF00545	Peripheral	3.1.27.3
P00689	Rattus norvegicus	Pancreatic alpha-amylase
P00690	Sus scrofa	Pancreatic alpha-amylase
P00697	Rattus norvegicus	Lysozyme C-1
P00722	Escherichia coli (strain K12)	Beta-galactosidase	OG6_108150	PF00703, PF16353, PF02929, PF02837, PF02836	Core	3.2.1.23
P00727	Bos taurus	Cytosol aminopeptidase
P00730	Bos taurus	Carboxypeptidase A1
P00734	Homo sapiens	Prothrombin
P00735	Bos taurus	Prothrombin
P00736	Homo sapiens	Complement C1r subcomponent
P00740	Homo sapiens	Coagulation factor IX
P00742	Homo sapiens	Coagulation factor X
P00743	Bos taurus	Coagulation factor X
P00746	Homo sapiens	Complement factor D
P00747	Homo sapiens	Plasminogen
P00748	Homo sapiens	Coagulation factor XII
P00749	Homo sapiens	Urokinase-type plasminogen activator
P00750	Homo sapiens	Tissue-type plasminogen activator
P00751	Homo sapiens	Complement factor B
P00752	Sus scrofa	Glandular kallikrein
P00760	Bos taurus	Serine protease 1
P00761	Sus scrofa	Trypsin
P00762	Rattus norvegicus	Serine protease 1
P00763	Rattus norvegicus	Anionic trypsin-2
P00766	Bos taurus	Chymotrypsinogen A
P00767	Bos taurus	Chymotrypsinogen B
P00772	Sus scrofa	Chymotrypsin-like elastase family member 1
P00774	Rattus norvegicus	Chymotrypsin-like elastase family member 2A
P00780	Bacillus licheniformis	Subtilisin Carlsberg
P00784	Carica papaya	Papain
P00786	Rattus norvegicus	Pro-cathepsin H
P00787	Rattus norvegicus	Cathepsin B
P00789	Gallus gallus (Chicken)	Calpain-1 catalytic subunit	OG6_100404	PF00648, PF01067	Core	3.4.22.52
P00791	Sus scrofa	Pepsin A								PF3D7_1465700
P00797	Homo sapiens	Renin								PF3D7_1407800	PF3D7_1407800,PF3D7_1407900,PF3D7_1408000,PF3D7_1408100
P00798	Penicillium janthinellum	Penicillopepsin-1
P00800	Bacillus thermoproteolyticus	Thermolysin
P00803	Escherichia coli (strain K12)	Signal peptidase I	OG6_100609	PF00717, PF10502	Core	3.4.21.89	PF3D7_1320400
P00807	Staphylococcus aureus	Beta-lactamase
P00808	Bacillus licheniformis	Beta-lactamase
P00811	Escherichia coli (strain K12)	Beta-lactamase	OG6_137049	PF00144	Core	3.5.2.6
P00813	Homo sapiens	Adenosine deaminase						PF3D7_1029600		PF3D7_1029600
P00830	Saccharomyces cerevisiae S288C	ATP synthase subunit beta, mitochondrial [Source:UniProtKB/Swiss-Prot;Acc:P00830]	OG6_100608	PF00006, PF02874	Peripheral	7.1.2.2	PF3D7_1235700		PF3D7_1235700	PF3D7_1235700	PF3D7_1235700
P00883	Oryctolagus cuniculus	Fructose-bisphosphate aldolase A						PF3D7_1444800		PF3D7_1444800
P00915	Homo sapiens	Carbonic anhydrase 1
P00918	Homo sapiens	Carbonic anhydrase 2
P00921	Bos taurus	Carbonic anhydrase 2
P00939	Oryctolagus cuniculus	Triosephosphate isomerase								PF3D7_1439900	PF3D7_1439900
P00956	Escherichia coli (strain K12)	Isoleucine--tRNA ligase	OG6_101646	PF00133, PF08264, PF06827	Core	6.1.1.5	PF3D7_1225100
P00959	Escherichia coli (strain K12)	Methionine--tRNA ligase	OG6_101454	PF01588, PF09334	Core	6.1.1.10				PF3D7_1005000
P00970	Enterobacteria phage T4	DNA ligase
P01008	Homo sapiens	Antithrombin-III
P01024	Homo sapiens	Complement C3
P01031	Homo sapiens	Complement C5
P01042	Homo sapiens	Kininogen-1						PF3D7_0307700,PF3D7_0616000,PF3D7_1456000
P01103	Gallus gallus (Chicken)	Transcriptional activator Myb	OG6_100129	PF00249, PF09316, PF07988	Core	N/A
P01106	Homo sapiens	Myc proto-oncogene protein
P01111	Homo sapiens	GTPase NRas									PF3D7_0512600,PF3D7_0513800
P01112	Homo sapiens	GTPase HRas									PF3D7_0512600,PF3D7_0513800
P01116	Homo sapiens	GTPase KRas									PF3D7_0512600,PF3D7_0513800
P01120	Saccharomyces cerevisiae S288C	Ras-like protein 2 [Source:UniProtKB/Swiss-Prot;Acc:P01120]	OG6_100217	PF00071	Peripheral	3.6.5.2					PF3D7_0512600,PF3D7_0513800
P01127	Homo sapiens	Platelet-derived growth factor subunit B
P01130	Homo sapiens	Low-density lipoprotein receptor
P01137	Homo sapiens	Transforming growth factor beta-1 proprotein
P01138	Homo sapiens	Beta-nerve growth factor
P01160	Homo sapiens	Natriuretic peptides A
P01223	Bos taurus	Thyrotropin subunit beta
P01256	Rattus norvegicus	Calcitonin gene-related peptide 1
P01270	Homo sapiens	Parathyroid hormone
P01275	Homo sapiens	Pro-glucagon
P01282	Homo sapiens	VIP peptides
P01283	Rattus norvegicus	VIP peptides
P01303	Homo sapiens	Pro-neuropeptide Y
P01355	Rattus norvegicus	Cholecystokinin
P01356	Sus scrofa	Cholecystokinin
P01375	Homo sapiens	Tumor necrosis factor
P01391	Naja kaouthia	Alpha-cobratoxin
P01584	Homo sapiens	Interleukin-1 beta
P01589	Homo sapiens	Interleukin-2 receptor subunit alpha
P01590	Mus musculus	Interleukin-2 receptor subunit alpha
P01721	Homo sapiens	Immunoglobulin lambda variable 6-57
P01730	Homo sapiens	T-cell surface glycoprotein CD4
P02144	Homo sapiens	Myoglobin
P02458	Homo sapiens	Collagen alpha-1(II) chain
P02489	Homo sapiens	Alpha-crystallin A chain
P02511	Homo sapiens	Alpha-crystallin B chain
P02550	Sus scrofa	Tubulin alpha-1A chain
P02554	Sus scrofa	Tubulin beta chain
P02665	Rattus norvegicus	Beta-casein
P02675	Homo sapiens	Fibrinogen beta chain
P02692	Rattus norvegicus	"Fatty acid-binding protein, liver"
P02708	Homo sapiens	Acetylcholine receptor subunit alpha
P02710	Tetronarce californica	Acetylcholine receptor subunit alpha
P02712	Tetronarce californica	Acetylcholine receptor subunit beta
P02718	Tetronarce californica	Acetylcholine receptor subunit delta
P02748	Homo sapiens	Complement component C9
P02751	Homo sapiens	Fibronectin
P02752	Gallus gallus (Chicken)	Riboflavin-binding protein	OG6_119556	PF03024	Core	N/A
P02753	Homo sapiens	Retinol-binding protein 4
P02766	Homo sapiens	Transthyretin
P02768	Homo sapiens	Albumin
P02769	Bos taurus	Albumin
P02778	Homo sapiens	C-X-C motif chemokine 10
P02795	Homo sapiens	Metallothionein-2
P02829	Saccharomyces cerevisiae S288C	ATP-dependent molecular chaperone HSP82 [Source:UniProtKB/Swiss-Prot;Acc:P02829]	OG6_100204	PF00183, PF02518	Peripheral	N/A	PF3D7_1222300		PF3D7_0708400,PF3D7_1222300		PF3D7_0708400,PF3D7_1222300
P02879	Ricinus communis	Ricin
P02979	Staphylococcus aureus	rRNA adenine N-6-methyltransferase						PF3D7_1415800
P03070	Simian virus 40	Large T antigen
P03072	JC polyomavirus	Large T antigen
P03101	Human papillomavirus type 16	Major capsid protein L1
P03126	Human papillomavirus type 16	Protein E6
P03138	Hepatitis B virus genotype D subtype ayw (isolate France/Tiollais/1979)	Large envelope protein
P03206	Epstein-Barr virus (strain B95-8)	Lytic switch protein BZLF1
P03211	Epstein-Barr virus (strain B95-8)	Epstein-Barr nuclear antigen 1
P03234	Epstein-Barr virus (strain B95-8)	Capsid scaffolding protein
P03303	Human rhinovirus 14	Genome polyprotein
P03313	Coxsackievirus B3 (strain Nancy)	Genome polyprotein
P03354	Rous sarcoma virus subgroup C (strain Prague)	Gag-Pol polyprotein
P03359	Woolly monkey sarcoma virus	Gag-Pol polyprotein
P03366	Human immunodeficiency virus type 1 group M subtype B (isolate BH10)	Gag-Pol polyprotein
P03367	Human immunodeficiency virus type 1 group M subtype B (isolate BRU/LAI)	Gag-Pol polyprotein
P03369	Human immunodeficiency virus type 1 group M subtype B (isolate ARV2/SF2)	Gag-Pol polyprotein
P03372	Homo sapiens	Estrogen receptor
P03373	Avian erythroblastosis virus (strain ES4)	Gag polyprotein (Fragment)
P03374	Mouse mammary tumor virus (strain GR)	Envelope glycoprotein gp70
P03377	Human immunodeficiency virus type 1 group M subtype B (isolate BRU/LAI)	Envelope glycoprotein gp160
P03379	Maedi visna virus (strain 1514)	Envelope glycoprotein gp160
P03406	Human immunodeficiency virus type 1 group M subtype B (isolate BRU/LAI)	Protein Nef
P03409	Human T-cell leukemia virus 1 (strain Japan ATK-1 subtype A)	Protein Tax-1
P03418	Human respiratory syncytial virus A (strain A2)	Nucleoprotein
P03420	Human respiratory syncytial virus A (strain A2)	Fusion glycoprotein F0
P03421	Human respiratory syncytial virus A (strain A2)	Phosphoprotein
P03428	Influenza A virus (strain A/Puerto Rico/8/1934 H1N1)	Polymerase basic protein 2
P03431	Influenza A virus (strain A/Puerto Rico/8/1934 H1N1)	RNA-directed RNA polymerase catalytic subunit
P03433	Influenza A virus (strain A/Puerto Rico/8/1934 H1N1)	Polymerase acidic protein
P03437	Influenza A virus (strain A/Aichi/2/1968 H3N2)	Hemagglutinin
P03438	Influenza A virus (strain A/X-31 H3N2)	Hemagglutinin
P03452	Influenza A virus (strain A/Puerto Rico/8/1934 H1N1)	Hemagglutinin
P03468	Influenza A virus (strain A/Puerto Rico/8/1934 H1N1)	Neuraminidase
P03469	Influenza A virus (strain A/USSR/90/1977 H1N1)	Neuraminidase
P03470	Influenza A virus (strain A/Wilson-Smith/1933 H1N1)	Neuraminidase
P03471	Influenza A virus (strain A/Memphis/1/1971 H3N2)	Neuraminidase
P03472	Influenza A virus (strain A/Tern/Australia/G70C/1975 H11N9)	Neuraminidase
P03474	Influenza B virus (strain B/Lee/1940)	Neuraminidase
P03528	Reovirus type 3 (strain Dearing)	Outer capsid protein sigma-1
P03887	Bos taurus	NADH-ubiquinone oxidoreductase chain 1
P03905	Homo sapiens	NADH-ubiquinone oxidoreductase chain 4
P03951	Homo sapiens	Coagulation factor XI
P03952	Homo sapiens	Plasma kallikrein
P03953	Mus musculus	Complement factor D
P03956	Homo sapiens	Interstitial collagenase
P03958	Mus musculus	Adenosine deaminase						PF3D7_1029600		PF3D7_1029600
P03962	Saccharomyces cerevisiae S288C	Orotidine 5-phosphate decarboxylase [Source:UniProtKB/Swiss-Prot;Acc:P03962]	OG6_100519	PF00215	Peripheral	4.1.1.23	PF3D7_1023200
P04014	Human papillomavirus 11	Replication protein E1
P04021	Vaccinia virus (strain Western Reserve)	Envelope phospholipase OPG057
P04035	Homo sapiens	3-hydroxy-3-methylglutaryl-coenzyme A reductase
P04036	Escherichia coli (strain K12)	4-hydroxy-tetrahydrodipicolinate reductase	OG6_106952	PF01113, PF05173	Core	1.17.1.8
P04040	Homo sapiens	Catalase
P04049	Homo sapiens	RAF proto-oncogene serine/threonine-protein kinase
P04053	Homo sapiens	DNA nucleotidylexotransferase
P04054	Homo sapiens	Phospholipase A2
P04055	Rattus norvegicus	Phospholipase A2
P04058	Tetronarce californica	Acetylcholinesterase
P04062	Homo sapiens	Lysosomal acid glucosylceramidase
P04066	Homo sapiens	Tissue alpha-L-fucosidase
P04070	Homo sapiens	Vitamin K-dependent protein C
P04073	Rattus norvegicus	Gastricsin								PF3D7_1033800	PF3D7_1407800,PF3D7_1407900,PF3D7_1408000,PF3D7_1408100
P04085	Homo sapiens	Platelet-derived growth factor subunit A
P04114	Homo sapiens	Apolipoprotein B-100
P04141	Homo sapiens	Granulocyte-macrophage colony-stimulating factor
P04150	Homo sapiens	Glucocorticoid receptor
P04156	Homo sapiens	Major prion protein
P04176	Rattus norvegicus	Phenylalanine-4-hydroxylase
P04177	Rattus norvegicus	Tyrosine 3-monooxygenase
P04180	Homo sapiens	Phosphatidylcholine-sterol acyltransferase						PF3D7_0629300			PF3D7_0629300
P04181	Homo sapiens	"Ornithine aminotransferase, mitochondrial"						PF3D7_0608800	PF3D7_0608800	PF3D7_0608800	PF3D7_0608800
P04183	Homo sapiens	"Thymidine kinase, cytosolic"
P04186	Mus musculus	Complement factor B
P04190	Bacillus cereus	Metallo-beta-lactamase type 2
P04191	Oryctolagus cuniculus	Sarcoplasmic/endoplasmic reticulum calcium ATPase 1									PF3D7_0106300,PF3D7_1211900
P04201	Homo sapiens	Proto-oncogene Mas
P04233	Homo sapiens	HLA class II histocompatibility antigen gamma chain
P04271	Homo sapiens	Protein S100-B
P04273	Mesocricetus auratus	Major prion protein
P04276	Rattus norvegicus	Vitamin D-binding protein
P04278	Homo sapiens	Sex hormone-binding globulin
P04292	Human herpesvirus 1 (strain KOS)	DNA polymerase catalytic subunit						PF3D7_1017000
P04293	Human herpesvirus 1 (strain 17)	DNA polymerase catalytic subunit						PF3D7_1017000
P04303	Vaccinia virus (strain Western Reserve)	Uracil-DNA glycosylase
P04326	Human immunodeficiency virus type 1 group M subtype B (isolate PCV12)	Protein Tat
P04351	Mus musculus	Interleukin-2
P04386	Saccharomyces cerevisiae S288C	Regulatory protein GAL4 [Source:UniProtKB/Swiss-Prot;Acc:P04386]	OG6_133406	PF00172, PF04082, PF03902	Peripheral	N/A
P04401	Mus musculus	Interleukin-5
P04406	Homo sapiens	Glyceraldehyde-3-phosphate dehydrogenase							PF3D7_1462800	PF3D7_1462800	PF3D7_1462800
P04407	Human herpesvirus 2 (strain 333)	Thymidine kinase
P04409	Bos taurus	Protein kinase C alpha type
P04439	Homo sapiens	"HLA class I histocompatibility antigen, A alpha chain"
P04526	Enterobacteria phage T4	Sliding-clamp-loader large subunit						PF3D7_1241700
P04545	Human respiratory syncytial virus A (strain A2)	Protein M2-1
P04566	Cavia porcellus	VIP peptides (Fragment)
P04574	Sus scrofa	Calpain small subunit 1
P04578	Human immunodeficiency virus type 1 group M subtype B (isolate HXB2)	Envelope glycoprotein gp160
P04584	Human immunodeficiency virus type 2 subtype A (isolate ROD)	Gag-Pol polyprotein
P04585	Human immunodeficiency virus type 1 group M subtype B (isolate HXB2)	Gag-Pol polyprotein
P04608	Human immunodeficiency virus type 1 group M subtype B (isolate HXB2)	Protein Tat
P04618	Human immunodeficiency virus type 1 group M subtype B (isolate HXB2)	Protein Rev
P04626	Homo sapiens	Receptor tyrosine-protein kinase erbB-2
P04628	Homo sapiens	Proto-oncogene Wnt-1
P04629	Homo sapiens	High affinity nerve growth factor receptor
P04631	Rattus norvegicus	Protein S100-B
P04637	Homo sapiens	Cellular tumor antigen p53
P04642	Rattus norvegicus	L-lactate dehydrogenase A chain						PF3D7_1324900
P04665	Influenza B virus (strain B/Lee/1940)	Nucleoprotein
P04694	Rattus norvegicus	Tyrosine aminotransferase
P04746	Homo sapiens	Pancreatic alpha-amylase
P04756	Mus musculus	Acetylcholine receptor subunit alpha
P04757	Rattus norvegicus	Neuronal acetylcholine receptor subunit alpha-3
P04762	Rattus norvegicus	Catalase
P04774	Rattus norvegicus	Sodium channel protein type 1 subunit alpha
P04775	Rattus norvegicus	Sodium channel protein type 2 subunit alpha
P04786	Saccharomyces cerevisiae S288C	DNA topoisomerase 1 [Source:UniProtKB/Swiss-Prot;Acc:P04786]	OG6_101409	PF01028, PF14370, PF02919	Peripheral	5.6.2.1, 5.6.2.2	PF3D7_0510500			PF3D7_0510500	PF3D7_0510500
P04792	Homo sapiens	Heat shock protein beta-1
P04798	Homo sapiens	Cytochrome P450 1A1
P04799	Rattus norvegicus	Cytochrome P450 1A2
P04800	Rattus norvegicus	Cytochrome P450 3A1
P04805	Escherichia coli (strain K12)	Glutamate--tRNA ligase	OG6_101161	PF00749	Core	6.1.1.17	PF3D7_1357200	PF3D7_1357200
P04818	Homo sapiens	Thymidylate synthase									PF3D7_0417200
P04825	Escherichia coli (strain K12)	Aminopeptidase N	OG6_106799	PF01433, PF17432, PF11940	Core	3.4.11.2	PF3D7_1311800	PF3D7_1311800		PF3D7_1311800
P04839	Homo sapiens	Cytochrome b-245 heavy chain
P04925	Mus musculus	Major prion protein
P04958	Clostridium tetani (strain Massachusetts / E88)	Tetanus toxin
P05023	Homo sapiens	Sodium/potassium-transporting ATPase subunit alpha-1									PF3D7_0106300,PF3D7_1211900
P05024	Sus scrofa	Sodium/potassium-transporting ATPase subunit alpha-1									PF3D7_0106300,PF3D7_1211900
P05067	Homo sapiens	Amyloid-beta precursor protein
P05089	Homo sapiens	Arginase-1							PF3D7_0906500	PF3D7_0906500	PF3D7_0906500
P05091	Homo sapiens	"Aldehyde dehydrogenase, mitochondrial"
P05093	Homo sapiens	"Steroid 17-alpha-hydroxylase/17,20 lyase"
P05100	Escherichia coli (strain K12)	DNA-3-methyladenine glycosylase 1	OG6_108238	PF03352	Core	3.2.2.20
P05106	Homo sapiens	Integrin beta-3
P05107	Homo sapiens	Integrin beta-2
P05111	Homo sapiens	Inhibin alpha chain
P05121	Homo sapiens	Plasminogen activator inhibitor 1
P05129	Homo sapiens	Protein kinase C gamma type
P05132	Mus musculus	cAMP-dependent protein kinase catalytic subunit alpha							PF3D7_0934800	PF3D7_0934800	PF3D7_0934800
P05160	Homo sapiens	Coagulation factor XIII B chain
P05164	Homo sapiens	Myeloperoxidase
P05177	Homo sapiens	Cytochrome P450 1A2
P05181	Homo sapiens	Cytochrome P450 2E1
P05182	Rattus norvegicus	Cytochrome P450 2E1
P05185	Bos taurus	"Steroid 17-alpha-hydroxylase/17,20 lyase"
P05186	Homo sapiens	"Alkaline phosphatase, tissue-nonspecific isozyme"
P05187	Homo sapiens	"Alkaline phosphatase, placental type"
P05193	Citrobacter freundii	Beta-lactamase
P05198	Homo sapiens	Eukaryotic translation initiation factor 2 subunit 1						PF3D7_0728000		PF3D7_0728000	PF3D7_0728000
P05227	Plasmodium falciparum	Histidine-rich protein PFHRP-II						PF3D7_0424700,PF3D7_0831800,PF3D7_0923400,PF3D7_1372200
P05230	Homo sapiens	Fibroblast growth factor 1
P05231	Homo sapiens	Interleukin-6
P05307	Bos taurus	Protein disulfide-isomerase									PF3D7_0827900,PF3D7_1472600
P05362	Homo sapiens	Intercellular adhesion molecule 1
P05363	Bos taurus	Substance-K receptor
P05364	Enterobacter cloacae	Beta-lactamase
P05369	Rattus norvegicus	Farnesyl pyrophosphate synthase									PF3D7_1128400
P05412	Homo sapiens	Transcription factor Jun
P05413	Homo sapiens	"Fatty acid-binding protein, heart"
P05453	Saccharomyces cerevisiae S288C	Eukaryotic peptide chain release factor GTP-binding subunit [Source:UniProtKB/Swiss-Prot;Acc:P05453]	OG6_101550	PF00009, PF03144, PF03143	Peripheral	N/A	PF3D7_1123400	PF3D7_1123400	PF3D7_1123400		PF3D7_1123400,PF3D7_1357100
P05480	Mus musculus	Proto-oncogene tyrosine-protein kinase Src
P05504	Rattus norvegicus	ATP synthase subunit a
P05532	Mus musculus	Mast/stem cell growth factor receptor Kit
P05556	Homo sapiens	Integrin beta-1
P05622	Mus musculus	Platelet-derived growth factor receptor beta
P05631	Bos taurus	"ATP synthase subunit gamma, mitochondrial"							PF3D7_1311300	PF3D7_1311300	PF3D7_1311300
P05632	Bos taurus breed Hereford	ATP synthase subunit epsilon, mitochondrial [Source:UniProtKB/Swiss-Prot;Acc:P05632]	OG6_103560	PF04627	Peripheral	N/A	PF3D7_0715500
P05653	Bacillus subtilis (strain 168)	DNA gyrase subunit A	OG6_105177	PF00521, PF03989	Peripheral	5.6.2.2	PF3D7_1223300	PF3D7_1223300,PF3D7_1433500
P05696	Rattus norvegicus	Protein kinase C alpha type
P05771	Homo sapiens	Protein kinase C beta type
P05793	Escherichia coli (strain K12)	Ketol-acid reductoisomerase (NADP(+))	OG6_102960	PF01450, PF07991	Core	1.1.1.86
P05804	Escherichia coli (strain K12)	Beta-glucuronidase	OG6_104811	PF00703, PF02837, PF02836	Core	3.2.1.31
P05866	Human immunodeficiency virus type 1 group M subtype B (isolate WMJ22)	Protein Rev (Fragment)
P05888	Human immunodeficiency virus type 1 group M subtype B (isolate MN)	Gag polyprotein
P05959	Human immunodeficiency virus type 1 group M subtype B (isolate RF/HAT3)	Gag-Pol polyprotein
P05979	Ovis aries	Prostaglandin G/H synthase 1
P05981	Homo sapiens	Serine protease hepsin
P05982	Rattus norvegicus	NAD(P)H dehydrogenase [quinone] 1
P06026	Rhizopus chinensis	Rhizopuspepsin
P06149	Escherichia coli (strain K12)	Quinone-dependent D-lactate dehydrogenase	OG6_154478	PF01565, PF09330	Core	1.1.5.12
P06151	Mus musculus	L-lactate dehydrogenase A chain						PF3D7_1324900		PF3D7_0618500
P06186	Oryctolagus cuniculus	Progesterone receptor
P06199	Sus scrofa	Muscarinic acetylcholine receptor M2
P06211	Rattus norvegicus	Estrogen receptor
P06213	Homo sapiens	Insulin receptor
P06239	Homo sapiens	Tyrosine-protein kinase Lck
P06240	Mus musculus	Proto-oncogene tyrosine-protein kinase LCK
P06241	Homo sapiens	Tyrosine-protein kinase Fyn
P06276	Homo sapiens	Cholinesterase
P06280	Homo sapiens	Alpha-galactosidase A
P06281	Mus musculus	Renin-1								PF3D7_1407800	PF3D7_1407800,PF3D7_1407900,PF3D7_1408000,PF3D7_1408100
P06400	Homo sapiens	Retinoblastoma-associated protein
P06401	Homo sapiens	Progesterone receptor
P06479	Human herpesvirus 1 (strain SC16)	Thymidine kinase
P06492	Human herpesvirus 1 (strain 17)	Tegument protein VP16
P06493	Homo sapiens	Cyclin-dependent kinase 1								PF3D7_1356900	PF3D7_1014400,PF3D7_1337100,PF3D7_1356900
P06494	Rattus norvegicus	Receptor tyrosine-protein kinase erbB-2
P06526	Bos taurus	DNA nucleotidylexotransferase
P06536	Rattus norvegicus	Glucocorticoid receptor
P06537	Mus musculus	Glucocorticoid receptor
P06582	Caenorhabditis elegans	Heat shock protein Hsp-16.2	OG6_114996	PF00011	Core	N/A
P06612	Escherichia coli (strain K12)	DNA topoisomerase 1	OG6_102990	PF01131, PF08272, PF01751, PF01396	Core	5.6.2.1
P06628	Bacillus subtilis (strain 168)	Sporulation initiation phosphotransferase F	OG6_113554	PF00072	Peripheral	2.7.-.-
P06672	Zymomonas mobilis subsp. mobilis (strain ATCC 31821 / ZM4 / CP4)	Pyruvate decarboxylase
P06681	Homo sapiens	Complement C2
P06685	Rattus norvegicus	Sodium/potassium-transporting ATPase subunit alpha-1									PF3D7_0106300,PF3D7_1211900
P06700	Saccharomyces cerevisiae S288C	NAD-dependent histone deacetylase SIR2 [Source:UniProtKB/Swiss-Prot;Acc:P06700]	OG6_103854	PF02146, PF04574	Peripheral	2.3.1.286, 3.5.1.-
P06702	Homo sapiens	Protein S100-A9
P06709	Escherichia coli (strain K12)	Bifunctional ligase/repressor BirA	OG6_100546	PF02237, PF08279, PF03099	Core	6.3.4.15	PF3D7_1460000
P06710	Escherichia coli (strain K12)	DNA polymerase III subunit tau	OG6_101335	PF12168, PF13177, PF12170, PF12169	Core	2.7.7.7	PF3D7_0218000
P06721	Escherichia coli (strain K12)	Cystathionine beta-lyase MetC	OG6_130711	PF01053	Core	4.4.1.13, 4.4.1.28
P06729	Homo sapiens	T-cell surface antigen CD2
P06730	Homo sapiens	Eukaryotic translation initiation factor 4E									PF3D7_0111800,PF3D7_0315100
P06733	Homo sapiens	Alpha-enolase						PF3D7_1015900	PF3D7_1015900	PF3D7_1015900	PF3D7_1015900
P06734	Homo sapiens	Low affinity immunoglobulin epsilon Fc receptor
P06737	Homo sapiens	"Glycogen phosphorylase, liver form"
P06746	Homo sapiens	DNA polymerase beta
P06748	Homo sapiens	Nucleophosmin
P06756	Homo sapiens	Integrin alpha-V
P06760	Rattus norvegicus	Beta-glucuronidase
P06762	Rattus norvegicus	Heme oxygenase 1
P06766	Rattus norvegicus	DNA polymerase beta
P06767	Rattus norvegicus	Protachykinin-1
P06795	Mus musculus	ATP-dependent translocase ABCB1									PF3D7_0523000,PF3D7_1145500,PF3D7_1209900
P06797	Mus musculus	Procathepsin L							PF3D7_1115300,PF3D7_1115400,PF3D7_1115700
P06802	Mus musculus	Ectonucleotide pyrophosphatase/phosphodiesterase family member 1
P06803	Mus musculus	Serine/threonine-protein kinase pim-1							PF3D7_0605300,PF3D7_1315100,PF3D7_1423600,PF3D7_1450000
P06804	Mus musculus	Tumor necrosis factor
P06820	Influenza A virus (strain A/Tokyo/3/1967 H2N2)	Neuraminidase
P06856	Vaccinia virus (strain Western Reserve)	DNA polymerase
P06858	Homo sapiens	Lipoprotein lipase
P06865	Homo sapiens	Beta-hexosaminidase subunit alpha
P06868	Bos taurus	Plasminogen
P06869	Mus musculus	Urokinase-type plasminogen activator
P06870	Homo sapiens	Kallikrein-1
P06881	Homo sapiens	Calcitonin gene-related peptide 1
P06935	West Nile virus	Genome polyprotein
P06987	Escherichia coli (strain K12)	Histidine biosynthesis bifunctional protein HisB	OG6_103268	PF00475, PF08645	Core	3.1.3.15, 4.2.1.19
P07099	Homo sapiens	Epoxide hydrolase 1
P07101	Homo sapiens	Tyrosine 3-monooxygenase
P07140	Drosophila melanogaster (Fruit fly)	Acetylcholinesterase	OG6_100080	PF00135	Core	3.1.1.7
P07141	Mus musculus	Macrophage colony-stimulating factor 1
P07147	Mus musculus	"5,6-dihydroxyindole-2-carboxylic acid oxidase"
P07148	Homo sapiens	"Fatty acid-binding protein, liver"
P07154	Rattus norvegicus	Procathepsin L							PF3D7_1115300,PF3D7_1115400,PF3D7_1115700
P07195	Homo sapiens	L-lactate dehydrogenase B chain						PF3D7_1324900
P07202	Homo sapiens	Thyroid peroxidase
P07237	Homo sapiens	Protein disulfide-isomerase									PF3D7_0827900,PF3D7_1472600
P07254	Serratia marcescens	Chitinase A
P07265	Saccharomyces cerevisiae	Alpha-glucosidase MAL62
P07267	Saccharomyces cerevisiae S288C	Saccharopepsin [Source:UniProtKB/Swiss-Prot;Acc:P07267]	OG6_100536	PF00026	Peripheral	3.4.23.25	PF3D7_1408100			PF3D7_1408000
P07288	Homo sapiens	Prostate-specific antigen
P07305	Homo sapiens	Histone H1.0
P07308	Rattus norvegicus	Acyl-CoA desaturase 1									PF3D7_0511200
P07313	Oryctolagus cuniculus	"Myosin light chain kinase 2, skeletal/cardiac muscle"
P07327	Homo sapiens	Alcohol dehydrogenase 1A
P07332	Homo sapiens	Tyrosine-protein kinase Fes/Fps
P07333	Homo sapiens	Macrophage colony-stimulating factor 1 receptor
P07339	Homo sapiens	Cathepsin D								PF3D7_1408000	PF3D7_1407800,PF3D7_1407900,PF3D7_1408000,PF3D7_1408100
P07340	Rattus norvegicus	Sodium/potassium-transporting ATPase subunit beta-1
P07342	Saccharomyces cerevisiae S288C	Acetolactate synthase catalytic subunit, mitochondrial [Source:UniProtKB/Swiss-Prot;Acc:P07342]	OG6_100369	PF00205, PF02776, PF02775	Peripheral	2.2.1.6
P07374	Canavalia ensiformis	Urease
P07379	Rattus norvegicus	"Phosphoenolpyruvate carboxykinase, cytosolic [GTP]"
P07382	Leishmania major	Bifunctional dihydrofolate reductase-thymidylate synthase
P07384	Homo sapiens	Calpain-1 catalytic subunit
P07437	Homo sapiens	Tubulin beta chain							PF3D7_1008700		PF3D7_1008700
P07451	Homo sapiens	Carbonic anhydrase 3
P07477	Homo sapiens	Serine protease 1
P07478	Homo sapiens	Trypsin-2
P07490	Rattus norvegicus	Progonadoliberin-1
P07492	Homo sapiens	Gastrin-releasing peptide
P07550	Homo sapiens	Beta-2 adrenergic receptor
P07607	Mus musculus	Thymidylate synthase						PF3D7_0417200			PF3D7_0417200
P07639	Escherichia coli (strain K12)	3-dehydroquinate synthase	OG6_100765	PF01761	Core	4.2.3.4
P07650	Escherichia coli (strain K12)	Thymidine phosphorylase	OG6_106262	PF00591, PF07831, PF02885	Core	2.4.2.4
P07686	Homo sapiens	Beta-hexosaminidase subunit beta
P07688	Bos taurus	Cathepsin B									PF3D7_1115300,PF3D7_1115400,PF3D7_1115700,PF3D7_1458000
P07692	Torpedo marmorata	Acetylcholinesterase
P07711	Homo sapiens	Procathepsin L							PF3D7_1115300,PF3D7_1115400,PF3D7_1115700
P07727	Rattus norvegicus	Glycine receptor subunit alpha-1
P07738	Homo sapiens	Bisphosphoglycerate mutase						PF3D7_1120100	PF3D7_1120100		PF3D7_1120100
P07740	Vibrio harveyi	Alkanal monooxygenase alpha chain
P07742	Mus musculus	Ribonucleoside-diphosphate reductase large subunit						PF3D7_1437200	PF3D7_1437200	PF3D7_1437200	PF3D7_1437200
P07752	Trypanosoma brucei brucei	"Fructose-bisphosphate aldolase, glycosomal"
P07807	Saccharomyces cerevisiae S288C	Dihydrofolate reductase [Source:UniProtKB/Swiss-Prot;Acc:P07807]	OG6_102548	PF00186	Peripheral	1.5.1.3					PF3D7_0417200
P07808	Rattus norvegicus	Pro-neuropeptide Y
P07813	Escherichia coli (strain K12)	Leucine--tRNA ligase	OG6_101393	PF00133, PF13603, PF08264	Core	6.1.1.4	PF3D7_0828200
P07814	Homo sapiens	Bifunctional glutamate/proline--tRNA ligase									PF3D7_1213800
P07824	Rattus norvegicus	Arginase-1							PF3D7_0906500		PF3D7_0906500
P07858	Homo sapiens	Cathepsin B									PF3D7_1115300,PF3D7_1115400,PF3D7_1115700,PF3D7_1458000
P07861	Rattus norvegicus	Neprilysin
P07872	Rattus norvegicus	Peroxisomal acyl-coenzyme A oxidase 1
P07900	Homo sapiens	Heat shock protein HSP 90-alpha						PF3D7_0708400	PF3D7_0708400,PF3D7_1222300		PF3D7_0708400,PF3D7_1222300
P07901	Mus musculus	Heat shock protein HSP 90-alpha							PF3D7_0708400,PF3D7_1222300		PF3D7_0708400,PF3D7_1222300
P07911	Homo sapiens	Uromodulin
P07943	Rattus norvegicus	Aldo-keto reductase family 1 member B1
P07947	Homo sapiens	Tyrosine-protein kinase Yes
P07948	Homo sapiens	Tyrosine-protein kinase Lyn
P07949	Homo sapiens	Proto-oncogene tyrosine-protein kinase receptor Ret
P07996	Homo sapiens	Thrombospondin-1
P07998	Homo sapiens	Ribonuclease pancreatic
P08001	Sus scrofa	Acrosin
P08004	Saccharomyces cerevisiae S288C	Chitin synthase 1 [Source:UniProtKB/Swiss-Prot;Acc:P08004]	OG6_103535	PF01644, PF08407	Peripheral	2.4.1.16
P08019	Saccharomyces cerevisiae S288C	Glucoamylase, intracellular sporulation-specific [Source:UniProtKB/Swiss-Prot;Acc:P08019]	OG6_110305	PF00723	Peripheral	3.2.1.3
P08037	Bos taurus	"Beta-1,4-galactosyltransferase 1"
P08049	Oryctolagus cuniculus	Neprilysin
P08069	Homo sapiens	Insulin-like growth factor 1 receptor
P08104	Rattus norvegicus	Sodium channel protein type 3 subunit alpha
P08134	Homo sapiens	Rho-related GTP-binding protein RhoC
P08138	Homo sapiens	Tumor necrosis factor receptor superfamily member 16
P08151	Homo sapiens	Zinc finger protein GLI1
P08164	Bacillus subtilis (strain 168)	NH(3)-dependent NAD(+) synthetase	OG6_100679	PF02540	Peripheral	6.3.1.5	PF3D7_0926700
P08170	Glycine max	Seed linoleate 13S-lipoxygenase-1
P08172	Homo sapiens	Muscarinic acetylcholine receptor M2
P08173	Homo sapiens	Muscarinic acetylcholine receptor M4
P08176	Dermatophagoides pteronyssinus	Peptidase 1
P08179	Escherichia coli (strain K12)	Phosphoribosylglycinamide formyltransferase	OG6_104105	PF00551	Core	2.1.2.2
P08183	Homo sapiens	ATP-dependent translocase ABCB1							PF3D7_0523000		PF3D7_0523000,PF3D7_1145500,PF3D7_1209900
P08185	Homo sapiens	Corticosteroid-binding globulin
P08191	Escherichia coli (strain K12)	Type 1 fimbrin D-mannose specific adhesin	OG6_204357	PF00419, PF09160	Core	N/A
P08192	Escherichia coli (strain K12)	Dihydrofolate synthase/folylpolyglutamate synthase	OG6_100496	PF02875, PF08245	Core	6.3.2.12, 6.3.2.17	PF3D7_1324800
P08219	Bos taurus	Gamma-aminobutyric acid receptor subunit alpha-1
P08235	Homo sapiens	Mineralocorticoid receptor
P08236	Homo sapiens	Beta-glucuronidase
P08238	Homo sapiens	Heat shock protein HSP 90-beta							PF3D7_0708400,PF3D7_1222300		PF3D7_0708400,PF3D7_1222300
P08243	Homo sapiens	Asparagine synthetase [glutamine-hydrolyzing]						PF3D7_0309500			PF3D7_0309500
P08246	Homo sapiens	Neutrophil elastase
P08253	Homo sapiens	72 kDa type IV collagenase
P08254	Homo sapiens	Stromelysin-1
P08263	Homo sapiens	Glutathione S-transferase A1						PF3D7_1419300
P08311	Homo sapiens	Cathepsin G
P08312	Escherichia coli (strain K12)	Phenylalanine--tRNA ligase alpha subunit	OG6_100669	PF01409, PF02912	Core	6.1.1.20	PF3D7_0109800	PF3D7_0109800
P08319	Homo sapiens	All-trans-retinol dehydrogenase [NAD(+)] ADH4
P08373	Escherichia coli (strain K12)	UDP-N-acetylenolpyruvoylglucosamine reductase	OG6_107986	PF01565, PF02873	Core	1.3.1.98
P08397	Homo sapiens	Porphobilinogen deaminase								PF3D7_1209600	PF3D7_1209600
P08413	Rattus norvegicus	Calcium/calmodulin-dependent protein kinase type II subunit beta									PF3D7_1450000
P08419	Sus scrofa	Chymotrypsin-like elastase family member 2A
P08424	Rattus norvegicus	Renin								PF3D7_1407800	PF3D7_1407800,PF3D7_1407900,PF3D7_1408000,PF3D7_1408100
P08473	Homo sapiens	Neprilysin
P08482	Rattus norvegicus	Muscarinic acetylcholine receptor M1
P08483	Rattus norvegicus	Muscarinic acetylcholine receptor M3
P08485	Rattus norvegicus	Muscarinic acetylcholine receptor M4
P08487	Bos taurus	"1-phosphatidylinositol 4,5-bisphosphate phosphodiesterase gamma-1"									PF3D7_1013500
P08514	Homo sapiens	Integrin alpha-IIb
P08519	Homo sapiens	Apolipoprotein(a)
P08543	Human herpesvirus 1 (strain 17)	Ribonucleoside-diphosphate reductase large subunit
P08546	Human cytomegalovirus (strain AD169)	DNA polymerase catalytic subunit
P08575	Homo sapiens	Receptor-type tyrosine-protein phosphatase C
P08581	Homo sapiens	Hepatocyte growth factor receptor
P08587	Cavia cutleri	Protein-glutamine gamma-glutamyltransferase 2
P08588	Homo sapiens	Beta-1 adrenergic receptor
P08592	Rattus norvegicus	Amyloid-beta precursor protein
P08620	Homo sapiens	Fibroblast growth factor 4
P08631	Homo sapiens	Tyrosine-protein kinase HCK
P08648	Homo sapiens	Integrin alpha-5
P08659	Photinus pyralis	Luciferin 4-monooxygenase
P08679	Saccharomyces cerevisiae S288C	Citrate synthase, peroxisomal [Source:UniProtKB/Swiss-Prot;Acc:P08679]	OG6_101425	PF00285	Peripheral	2.3.3.16	PF3D7_1022500		PF3D7_1022500		PF3D7_1022500
P08683	Rattus norvegicus	Cytochrome P450 2C11
P08684	Homo sapiens	Cytochrome P450 3A4
P08686	Homo sapiens	Steroid 21-hydroxylase
P08689	Rattus norvegicus	Sex hormone-binding globulin
P08709	Homo sapiens	Coagulation factor VII
P08754	Homo sapiens	Guanine nucleotide-binding protein G(i) subunit alpha-3
P08799	Dictyostelium discoideum (Social amoeba)	Myosin-2 heavy chain	OG6_100110	PF00063, PF02736, PF01576	Core	N/A				PF3D7_0613900
P08833	Homo sapiens	Insulin-like growth factor-binding protein 1
P08842	Homo sapiens	Steryl-sulfatase
P08908	Homo sapiens	5-hydroxytryptamine receptor 1A
P08909	Rattus norvegicus	5-hydroxytryptamine receptor 2C
P08911	Rattus norvegicus	Muscarinic acetylcholine receptor M5
P08912	Homo sapiens	Muscarinic acetylcholine receptor M5
P08913	Homo sapiens	Alpha-2A adrenergic receptor
P08922	Homo sapiens	Proto-oncogene tyrosine-protein kinase ROS
P08962	Homo sapiens	CD63 antigen
P09038	Homo sapiens	Fibroblast growth factor 2
P09057	Rattus norvegicus	Ornithine decarboxylase									PF3D7_1033100
P09086	Homo sapiens	"POU domain, class 2, transcription factor 2"
P09104	Homo sapiens	Gamma-enolase						PF3D7_1015900	PF3D7_1015900		PF3D7_1015900
P09114	Nicotiana tabacum	"Acetolactate synthase 2, chloroplastic"
P09172	Homo sapiens	Dopamine beta-hydroxylase
P09186	Glycine max	Seed linoleate 9S-lipoxygenase-3
P09210	Homo sapiens	Glutathione S-transferase A2						PF3D7_1419300
P09211	Homo sapiens	Glutathione S-transferase P
P09216	Rattus norvegicus	Protein kinase C epsilon type
P09217	Rattus norvegicus	Protein kinase C zeta type
P09237	Homo sapiens	Matrilysin
P09238	Homo sapiens	Stromelysin-2
P09250	Varicella-zoster virus (strain Dumas)	Thymidine kinase
P09252	Varicella-zoster virus (strain Dumas)	DNA polymerase catalytic subunit						PF3D7_1017000
P09382	Homo sapiens	Galectin-1
P09391	Escherichia coli (strain K12)	Rhomboid protease GlpG	OG6_150993	PF01694, PF12122	Core	3.4.21.105		PF3D7_0515100
P09417	Homo sapiens	Dihydropteridine reductase
P09467	Homo sapiens	"Fructose-1,6-bisphosphatase 1"
P09470	Mus musculus	Angiotensin-converting enzyme
P09471	Homo sapiens	Guanine nucleotide-binding protein G(o) subunit alpha
P09482	Gallus gallus (Chicken)	Neuronal acetylcholine receptor subunit alpha-4	OG6_101158	PF02931, PF02932	Core	N/A
P09483	Rattus norvegicus	Neuronal acetylcholine receptor subunit alpha-4
P09487	Bos taurus	"Alkaline phosphatase, tissue-nonspecific isozyme"
P09488	Homo sapiens	Glutathione S-transferase Mu 1
P09581	Mus musculus	Macrophage colony-stimulating factor 1 receptor
P09598	Bacillus cereus	Phospholipase C						PF3D7_1412000
P09601	Homo sapiens	Heme oxygenase 1
P09610	Mesocricetus auratus	3-hydroxy-3-methylglutaryl-coenzyme A reductase
P09619	Homo sapiens	Platelet-derived growth factor receptor beta
P09660	Rattus norvegicus	Acetylcholine receptor subunit epsilon
P09668	Homo sapiens	Pro-cathepsin H
P09681	Homo sapiens	Gastric inhibitory polypeptide
P09769	Homo sapiens	Tyrosine-protein kinase Fgr
P09790	Neisseria gonorrhoeae	IgA-specific serine endopeptidase autotransporter
P09810	Rattus norvegicus	Tryptophan 5-hydroxylase 1
P09811	Rattus norvegicus	"Glycogen phosphorylase, liver form"
P09812	Rattus norvegicus	"Glycogen phosphorylase, muscle form"
P09848	Homo sapiens	Lactase/phlorizin hydrolase
P09871	Homo sapiens	Complement C1s subcomponent
P09874	Homo sapiens	Poly [ADP-ribose] polymerase 1
P09884	Homo sapiens	DNA polymerase alpha catalytic subunit
P09917	Homo sapiens	Polyunsaturated fatty acid 5-lipoxygenase
P09923	Homo sapiens	Intestinal-type alkaline phosphatase
P09936	Homo sapiens	Ubiquitin carboxyl-terminal hydrolase isozyme L1									PF3D7_1460400
P09955	Sus scrofa	Carboxypeptidase B
P09958	Homo sapiens	Furin
P09960	Homo sapiens	Leukotriene A-4 hydrolase
P0A017	Staphylococcus aureus	Dihydrofolate reductase						PF3D7_0417200
P0A031	Staphylococcus aureus	Cell division protein FtsZ
P0A070	Staphylococcus aureus	Signal peptidase IB
P0A079	Staphylococcus aureus (strain MW2)	Methionine aminopeptidase
P0A091	Staphylococcus aureus	UDP-N-acetylmuramoylalanine--D-glutamate ligase
P0A0I7	Staphylococcus aureus	Accessory gene regulator protein A
P0A0J7	Staphylococcus aureus	Quinolone resistance protein NorA
P0A0K8	Staphylococcus aureus	DNA gyrase subunit B						PF3D7_1239500		PF3D7_1239500
P0A1V9	Escherichia coli	Beta-lactamase OXA-2
P0A2Y6	Streptococcus pneumoniae serotype 4 (strain ATCC BAA-334 / TIGR4)	Chorismate synthase						PF3D7_0623000		PF3D7_0623000
P0A3M1	Klebsiella pneumoniae	Beta-lactamase SHV-5
P0A3M5	Streptococcus pneumoniae serotype 4 (strain ATCC BAA-334 / TIGR4)	Penicillin-binding protein 2B
P0A4L9	Streptococcus pneumoniae serotype 4 (strain ATCC BAA-334 / TIGR4)	DNA gyrase subunit B						PF3D7_1239500		PF3D7_1239500
P0A6D3	Escherichia coli (strain K12)	3-phosphoshikimate 1-carboxyvinyltransferase	OG6_100765	PF00275	Core	2.5.1.19
P0A6F1	Escherichia coli (strain K12)	Carbamoyl-phosphate synthase small chain	OG6_103680	PF00117, PF00988	Core	6.3.5.5
P0A6G7	Escherichia coli (strain K12)	ATP-dependent Clp protease proteolytic subunit	OG6_100939	PF00574	Core	3.4.21.92	PF3D7_0307400
P0A6I6	Escherichia coli (strain K12)	Phosphopantetheine adenylyltransferase	OG6_109282	PF01467	Core	2.7.7.3
P0A6K3	Escherichia coli (strain K12)	Peptide deformylase	OG6_101584	PF01327	Core	3.5.1.88	PF3D7_0907900	PF3D7_0907900		PF3D7_0907900
P0A6M2	Escherichia coli (strain K12)	Disulfide bond formation protein B	OG6_158954	PF02600	Core	N/A
P0A6W3	Escherichia coli (strain K12)	Phospho-N-acetylmuramoyl-pentapeptide-transferase	OG6_107586	PF00953, PF10555	Core	2.7.8.13
P0A725	Escherichia coli (strain K12)	UDP-3-O-acyl-N-acetylglucosamine deacetylase	OG6_107100	PF03331	Core	3.5.1.108
P0A749	Escherichia coli (strain K12)	UDP-N-acetylglucosamine 1-carboxyvinyltransferase	OG6_107283	PF00275	Core	2.5.1.7
P0A752	Escherichia coli (strain K12)	Nicotinate-nucleotide adenylyltransferase	OG6_100907	PF01467	Core	2.7.7.18	PF3D7_1327600	PF3D7_1327600
P0A7G6	Escherichia coli (strain K12)	Protein RecA	OG6_104530	PF00154	Core	N/A
P0A7Z4	Escherichia coli (strain K12)	DNA-directed RNA polymerase subunit alpha	OG6_105781	PF01000, PF03118, PF01193	Core	2.7.7.6	PF3D7_1472700	PF3D7_1307600,PF3D7_1472700
P0A884	Escherichia coli (strain K12)	Thymidylate synthase	OG6_101427	PF00303	Core	2.1.1.45	PF3D7_0417200	PF3D7_0417200
P0A8L1	Escherichia coli (strain K12)	Serine--tRNA ligase	OG6_100275	PF00587, PF02403	Core	6.1.1.11	PF3D7_1216000	PF3D7_1216000		PF3D7_0717700
P0A8T7	Escherichia coli (strain K12)	DNA-directed RNA polymerase subunit beta	OG6_100210	PF00623, PF05000, PF04998, PF04997, PF04983	Core	2.7.7.6	PF3D7_API04300	PF3D7_API04300
P0A8V2	Escherichia coli (strain K12)	DNA-directed RNA polymerase subunit beta	OG6_100190	PF00562, PF10385, PF04565, PF04563, PF04561, PF04560	Core	2.7.7.6	PF3D7_API04400	PF3D7_1206600,PF3D7_API04400
P0A9A6	Escherichia coli (strain K12)	Cell division protein FtsZ	OG6_103396	PF00091, PF12327	Core	N/A
P0A9C5	Escherichia coli (strain K12)	Glutamine synthetase	OG6_100656	PF00120, PF03951	Core	6.3.1.2	PF3D7_0922600	PF3D7_0922600		PF3D7_0922600
P0A9M5	Escherichia coli (strain K12)	Xanthine phosphoribosyltransferase	OG6_109287	PF00156	Core	2.4.2.22
P0A9P4	Escherichia coli (strain K12)	Thioredoxin reductase	OG6_101104	PF07992	Core	1.8.1.9
P0AB71	Escherichia coli (strain K12)	Fructose-bisphosphate aldolase class 2	OG6_102020	PF01116	Core	4.1.2.13
P0AB91	Escherichia coli (strain K12)	Phospho-2-dehydro-3-deoxyheptonate aldolase, Phe-sensitive	OG6_103629	PF00793	Core	2.5.1.54
P0ABQ4	Escherichia coli (strain K12)	Dihydrofolate reductase	OG6_102548	PF00186	Core	1.5.1.3		PF3D7_0417200
P0ABZ6	Escherichia coli (strain K12)	Chaperone SurA	OG6_119517	PF00639, PF13616, PF09312	Core	5.2.1.8
P0ACC7	Escherichia coli (strain K12)	Bifunctional protein GlmU	OG6_105258	PF00132, PF12804	Core	2.3.1.157, 2.7.7.23		PF3D7_1420900
P0AD63	Escherichia coli	Beta-lactamase SHV-1
P0AD64	Klebsiella pneumoniae	Beta-lactamase SHV-1
P0AE18	Escherichia coli (strain K12)	Methionine aminopeptidase	OG6_100342	PF00557	Core	3.4.11.18	PF3D7_1015300
P0AE70	Escherichia coli (strain K12)	Endoribonuclease toxin MazF	OG6_107912	PF02452	Core	3.1.27.-
P0AEK4	Escherichia coli (strain K12)	Enoyl-[acyl-carrier-protein] reductase [NADH] FabI	OG6_106266	PF13561	Core	1.3.1.9	PF3D7_0615100	PF3D7_0615100
P0AES4	Escherichia coli (strain K12)	DNA gyrase subunit A	OG6_105177	PF00521, PF03989	Core	5.6.2.2	PF3D7_1223300	PF3D7_1223300,PF3D7_1433500
P0AES6	Escherichia coli (strain K12)	DNA gyrase subunit B	OG6_100284	PF00204, PF02518, PF01751, PF00986	Core	5.6.2.2	PF3D7_1433500	PF3D7_1239500		PF3D7_1239500
P0AEY8	Escherichia coli (strain K12)	Multidrug transporter MdfA	OG6_204404	PF07690	Core	N/A
P0AF12	Escherichia coli (strain K12)	5-methylthioadenosine/S-adenosylhomocysteine nucleosidase	OG6_110912	PF01048	Core	3.2.2.-, 3.2.2.9
P0AFI2	Escherichia coli (strain K12)	DNA topoisomerase 4 subunit A	OG6_145623	PF00521, PF03989	Core	5.6.2.2		PF3D7_1223300,PF3D7_1433500
P0AGJ9	Escherichia coli (strain K12)	Tyrosine--tRNA ligase	OG6_101423	PF00579, PF01479	Core	6.1.1.1	PF3D7_1117500
P0C0H6	Streptococcus pyogenes	Inosine-5'-monophosphate dehydrogenase						PF3D7_0920800		PF3D7_0920800
P0C0J0	Streptococcus pyogenes	Streptopain
P0C1P9	Staphylococcus aureus	DNA polymerase III PolC-type
P0C1R8	Staphylococcus aureus	Phospho-N-acetylmuramoyl-pentapeptide-transferase						PF3D7_0321200
P0C1S0	Staphylococcus aureus	HTH-type transcriptional regulator MgrA
P0C1U8	Staphylococcus aureus	Glutamyl endopeptidase
P0C1U9	Staphylococcus aureus	DNA topoisomerase 4 subunit A						PF3D7_1223300,PF3D7_1433500
P0C559	Mycolicibacterium smegmatis	DNA gyrase subunit B						PF3D7_1239500		PF3D7_1239500
P0C5J4	Mus musculus	G-protein coupled receptor 52
P0C5S6	Vibrio harveyi	Autoinducer 1 sensor kinase/phosphatase LuxN
P0C6E9	Vibrio cholerae serotype O1 (strain ATCC 39315 / El Tor Inaba N16961)	Sialidase	OG6_110581	PF09264, PF13088	Peripheral	3.2.1.18
P0C6F2	Human immunodeficiency virus type 1 group M subtype B (isolate LW123)	Gag-Pol polyprotein
P0C6U8	Severe acute respiratory syndrome coronavirus	Replicase polyprotein 1a
P0C6W3	Bat coronavirus HKU4	Replicase polyprotein 1ab
P0C6W4	Bat coronavirus HKU5	Replicase polyprotein 1ab
P0C6W5	Bat coronavirus HKU9	Replicase polyprotein 1ab
P0C6X1	Human coronavirus 229E	Replicase polyprotein 1ab
P0C6X4	Human coronavirus HKU1 (isolate N5)	Replicase polyprotein 1ab						PF3D7_0505000,PF3D7_0526500,PF3D7_0702300,PF3D7_1331500,PF3D7_1452400
P0C6X5	Human coronavirus NL63	Replicase polyprotein 1ab
P0C6X6	Human coronavirus OC43	Replicase polyprotein 1ab
P0C6X7	Severe acute respiratory syndrome coronavirus	Replicase polyprotein 1ab
P0C6X9	Murine coronavirus (strain A59)	Replicase polyprotein 1ab
P0C6Y2	Avian infectious bronchitis virus (strain Beaudette CK)	Replicase polyprotein 1ab
P0C6Y4	Porcine epidemic diarrhea virus (strain CV777)	Replicase polyprotein 1ab
P0C7A3	Mus musculus	Ghrelin O-acyltransferase
P0C869	Homo sapiens	Cytosolic phospholipase A2 beta
P0C870	Homo sapiens	Bifunctional peptidase and (3S)-lysyl hydroxylase JMJD7
P0CO23	Cryptococcus neoformans var. neoformans B-3501A	Imidazoleglycerol-phosphate dehydratase [Source:UniProtKB/Swiss-Prot;Acc:P0CO23]	OG6_103268	PF00475	Peripheral	4.2.1.19
P0CP75	Cryptococcus neoformans var. neoformans B-3501A	Phospholipase B [Source:UniProtKB/Swiss-Prot;Acc:P0CP75]	OG6_108039	PF01735	Peripheral	3.1.1.5
P0CS13	Cryptococcus neoformans var. neoformans B-3501A	Thymidylate synthase [Source:UniProtKB/Swiss-Prot;Acc:P0CS13]	OG6_101427	PF00303	Peripheral	2.1.1.45	PF3D7_0417200				PF3D7_0417200
P0CS83	Candida albicans	Secreted aspartic protease 2
P0CX82	Saccharomyces cerevisiae (strain ATCC 204508 / S288c)	Large ribosomal subunit protein eL19A								PF3D7_0614500	PF3D7_0614500
P0DB00	Streptococcus pyogenes serotype M3 (strain ATCC BAA-595 / MGAS315)	Beta-ketoacyl-[acyl-carrier-protein] synthase III						PF3D7_0211400		PF3D7_0211400
P0DJD9	Homo sapiens	Pepsin A-5									PF3D7_1407800,PF3D7_1407900,PF3D7_1408000,PF3D7_1408100
P0DMS8	Homo sapiens	Adenosine receptor A3
P0DMS9	Homo sapiens	Transmembrane domain-containing protein TMIGD3
P0DMV8	Homo sapiens	Heat shock 70 kDa protein 1A									PF3D7_1134000
P0DOF5	Influenza A virus (strain A/Udorn/307/1972 H3N2)	Matrix protein 2
P0DOF6	Influenza A virus (strain A/Udorn/307/1972 H3N2)	Neuraminidase
P0DOF8	Influenza A virus (strain A/Udorn/1972 H3N2)	Matrix protein 2
P0DP23	Homo sapiens	Calmodulin-1						PF3D7_1434200		PF3D7_1434200	PF3D7_1434200
P0DPD8	Homo sapiens	EEF1AKMT4-ECE2 readthrough transcript protein
P0DPH7	Homo sapiens	Tubulin alpha-3C chain
P0DPI0	Clostridium botulinum	Botulinum neurotoxin type A
P0DPI1	Clostridium botulinum (strain Hall / ATCC 3502 / NCTC 13319 / Type A)	Botulinum neurotoxin type A
P0DPQ5	Bacillus anthracis	Sortase A
P0DTC1	Severe acute respiratory syndrome coronavirus 2	Replicase polyprotein 1a
P0DTC2	Severe acute respiratory syndrome coronavirus 2	Spike glycoprotein
P0DTD1	Severe acute respiratory syndrome coronavirus 2	Replicase polyprotein 1ab
P0DUB6	Homo sapiens	Alpha-amylase 1A
P10070	Homo sapiens	Zinc finger protein GLI2
P10092	Homo sapiens	Calcitonin gene-related peptide 2
P10111	Rattus norvegicus	Peptidyl-prolyl cis-trans isomerase A							PF3D7_0804800,PF3D7_1202400
P10123	Bos taurus	Retinaldehyde-binding protein 1
P10144	Homo sapiens	Granzyme B
P10145	Homo sapiens	Interleukin-8
P10147	Homo sapiens	C-C motif chemokine 3
P10153	Homo sapiens	Non-secretory ribonuclease
P10173	Sus scrofa	"Fumarate hydratase, mitochondrial"
P10210	Human herpesvirus 1 (strain 17)	Capsid scaffolding protein
P10236	Human herpesvirus 1 (strain 17)	DNA primase
P10242	Homo sapiens	Transcriptional activator Myb
P10253	Homo sapiens	Lysosomal alpha-glucosidase
P10274	Human T-cell leukemia virus 1 (strain Japan ATK-1 subtype A)	Gag-Pro polyprotein
P10275	Homo sapiens	Androgen receptor
P10276	Homo sapiens	Retinoic acid receptor alpha
P10323	Homo sapiens	Acrosin
P10378	Escherichia coli (strain K12)	Enterobactin synthase component E	OG6_133184	PF00501, PF13193	Core	2.5.1.-, 2.7.7.58, 6.3.2.14
P10398	Homo sapiens	Serine/threonine-protein kinase A-Raf
P10415	Homo sapiens	Apoptosis regulator Bcl-2
P10417	Mus musculus	Apoptosis regulator Bcl-2
P10424	Bacillus cereus	Beta-lactamase 1
P10481	Clostridium perfringens	Sialidase
P10482	Caldicellulosiruptor saccharolyticus	Beta-glucosidase A
P10520	Streptococcus pyogenes serotype M1	Streptokinase A
P10584	Thermus thermophilus	Malate dehydrogenase
P10586	Homo sapiens	Receptor-type tyrosine-protein phosphatase F
P10599	Homo sapiens	Thioredoxin							PF3D7_1457200		PF3D7_0925500,PF3D7_1457200
P10605	Mus musculus	Cathepsin B									PF3D7_1115300,PF3D7_1115400,PF3D7_1115700,PF3D7_1458000
P10608	Rattus norvegicus	Beta-2 adrenergic receptor
P10611	Oryctolagus cuniculus	Cytochrome P450 4A4
P10613	Candida albicans SC5314	Lanosterol 14-alpha demethylase [Source:UniProtKB/Swiss-Prot;Acc:P10613]	OG6_103408	PF00067	Peripheral	N/A
P10619	Homo sapiens	Lysosomal protective protein
P10632	Homo sapiens	Cytochrome P450 2C8
P10634	Rattus norvegicus	Cytochrome P450 2D26
P10635	Homo sapiens	Cytochrome P450 2D6
P10636	Homo sapiens	Microtubule-associated protein tau
P10649	Mus musculus	Glutathione S-transferase Mu 1
P10683	Rattus norvegicus	Galanin peptides
P10686	Rattus norvegicus	"1-phosphatidylinositol 4,5-bisphosphate phosphodiesterase gamma-1"									PF3D7_1013500
P10687	Rattus norvegicus	"1-phosphatidylinositol 4,5-bisphosphate phosphodiesterase beta-1"									PF3D7_1013500
P10696	Homo sapiens	"Alkaline phosphatase, germ cell type"
P10721	Homo sapiens	Mast/stem cell growth factor receptor Kit
P10749	Mus musculus	Interleukin-1 beta
P10759	Rattus norvegicus	AMP deaminase 1									PF3D7_1329400
P10760	Rattus norvegicus	Adenosylhomocysteinase							PF3D7_0520900	PF3D7_0520900	PF3D7_0520900
P10809	Homo sapiens	"60 kDa heat shock protein, mitochondrial"						PF3D7_1015600	PF3D7_1015600	PF3D7_1015600	PF3D7_1015600
P10820	Mus musculus	Perforin-1
P10826	Homo sapiens	Retinoic acid receptor beta
P10827	Homo sapiens	Thyroid hormone receptor alpha
P10828	Homo sapiens	Thyroid hormone receptor beta
P10938	Bos taurus	Phenylethanolamine N-methyltransferase
P10980	Rattus norvegicus	Muscarinic acetylcholine receptor M2
P10997	Homo sapiens	Islet amyloid polypeptide
P11021	Homo sapiens	Endoplasmic reticulum chaperone BiP							PF3D7_0818900,PF3D7_0917900	PF3D7_0917900	PF3D7_1134000
P11064	Bos taurus	Low molecular weight phosphotyrosine protein phosphatase
P11086	Homo sapiens	Phenylethanolamine N-methyltransferase
P11103	Mus musculus	Poly [ADP-ribose] polymerase 1
P11137	Homo sapiens	Microtubule-associated protein 2
P11142	Homo sapiens	Heat shock cognate 71 kDa protein							PF3D7_0818900,PF3D7_0917900	PF3D7_0818900	PF3D7_1134000
P11150	Homo sapiens	Hepatic triacylglycerol lipase
P11151	Bos taurus	Lipoprotein lipase
P11166	Homo sapiens	"Solute carrier family 2, facilitated glucose transporter member 1"							PF3D7_0204700	PF3D7_0204700
P11167	Rattus norvegicus	"Solute carrier family 2, facilitated glucose transporter member 1"							PF3D7_0204700	PF3D7_0204700
P11168	Homo sapiens	"Solute carrier family 2, facilitated glucose transporter member 2"							PF3D7_0204700
P11169	Homo sapiens	"Solute carrier family 2, facilitated glucose transporter member 3"							PF3D7_0204700
P11172	Homo sapiens	Uridine 5'-monophosphate synthase
P11214	Mus musculus	Tissue-type plasminogen activator
P11216	Homo sapiens	"Glycogen phosphorylase, brain form"
P11217	Homo sapiens	"Glycogen phosphorylase, muscle form"
P11229	Homo sapiens	Muscarinic acetylcholine receptor M1
P11247	Mus musculus	Myeloperoxidase
P11274	Homo sapiens	Breakpoint cluster region protein
P11275	Rattus norvegicus	Calcium/calmodulin-dependent protein kinase type II subunit alpha									PF3D7_1450000
P11308	Homo sapiens	Transcriptional regulator ERG
P11309	Homo sapiens	Serine/threonine-protein kinase pim-1							PF3D7_0605300,PF3D7_1315100,PF3D7_1423600,PF3D7_1450000
P11314	Reovirus type 1 (strain Lang)	Inner capsid protein sigma-2
P11344	Mus musculus	Tyrosinase
P11348	Rattus norvegicus	Dihydropteridine reductase
P11362	Homo sapiens	Fibroblast growth factor receptor 1
P11387	Homo sapiens	DNA topoisomerase 1								PF3D7_0510500	PF3D7_0510500
P11388	Homo sapiens	DNA topoisomerase 2-alpha							PF3D7_1433500		PF3D7_1433500
P11412	Saccharomyces cerevisiae S288C	Glucose-6-phosphate 1-dehydrogenase [Source:UniProtKB/Swiss-Prot;Acc:P11412]	OG6_100726	PF00479, PF02781	Peripheral	1.1.1.49	PF3D7_1453800				PF3D7_1453800
P11413	Homo sapiens	Glucose-6-phosphate 1-dehydrogenase									PF3D7_1453800
P11416	Mus musculus	Retinoic acid receptor alpha
P11439	Pseudomonas aeruginosa (strain ATCC 15692 / DSM 22644 / CIP 104116 / JCM 14847 / LMG 12228 / 1C / PRS 101 / PAO1)	Exotoxin A	OG6_565825	PF09009, PF09102, PF09101	Core	2.4.2.36
P11440	Mus musculus	Cyclin-dependent kinase 1								PF3D7_1356900	PF3D7_1014400,PF3D7_1337100,PF3D7_1356900
P11444	Pseudomonas putida	Mandelate racemase
P11473	Homo sapiens	Vitamin D3 receptor
P11474	Homo sapiens	Steroid hormone receptor ERR1
P11497	Rattus norvegicus	Acetyl-CoA carboxylase 1									PF3D7_1469600
P11500	Oryctolagus cuniculus	Heat shock protein HSP 90 (Fragment)
P11507	Rattus norvegicus	Sarcoplasmic/endoplasmic reticulum calcium ATPase 2									PF3D7_0106300,PF3D7_1211900
P11509	Homo sapiens	Cytochrome P450 2A6
P11511	Homo sapiens	Aromatase
P11541	Bos taurus	"Rod cGMP-specific 3',5'-cyclic phosphodiesterase subunit alpha"									PF3D7_1321500,PF3D7_1321600,PF3D7_1470500
P11586	Homo sapiens	"C-1-tetrahydrofolate synthase, cytoplasmic"
P11597	Homo sapiens	Cholesteryl ester transfer protein
P11613	Canis lupus familiaris (Dog) (Canis familiaris)	Atypical chemokine receptor 3	OG6_117604	PF00001	Core	N/A
P11614	Canis lupus familiaris (Dog) (Canis familiaris)	5-hydroxytryptamine receptor 1D	OG6_114033	PF00001	Core	N/A
P11678	Homo sapiens	Eosinophil peroxidase
P11708	Sus scrofa	"Malate dehydrogenase, cytoplasmic"
P11712	Homo sapiens	Cytochrome P450 2C9
P11715	Rattus norvegicus	"Steroid 17-alpha-hydroxylase/17,20 lyase"
P11716	Oryctolagus cuniculus	Ryanodine receptor 1
P11717	Homo sapiens	Cation-independent mannose-6-phosphate receptor
P11730	Rattus norvegicus	Calcium/calmodulin-dependent protein kinase type II subunit gamma									PF3D7_1450000
P11766	Homo sapiens	Alcohol dehydrogenase class-3
P11797	Serratia marcescens	Chitinase B
P11799	Gallus gallus (Chicken)	Myosin light chain kinase, smooth muscle	OG6_104679	PF00041, PF16620, PF07679, PF00069	Core	2.7.11.18
P11802	Homo sapiens	Cyclin-dependent kinase 4						PF3D7_1356900			PF3D7_1014400,PF3D7_1337100,PF3D7_1356900
P11838	Cryphonectria parasitica	Endothiapepsin
P11880	Escherichia coli (strain K12)	UDP-N-acetylmuramoyl-tripeptide--D-alanyl-D-alanine ligase	OG6_108378	PF01225, PF08245, PF02875	Core	6.3.2.10
P11884	Rattus norvegicus	"Aldehyde dehydrogenase, mitochondrial"
P11889	Bacillus cereus	Sphingomyelinase C						PF3D7_1238600
P11926	Homo sapiens	Ornithine decarboxylase									PF3D7_1033100
P11940	Homo sapiens	Polyadenylate-binding protein 1									PF3D7_1224300,PF3D7_1420000
P12004	Homo sapiens	Proliferating cell nuclear antigen							PF3D7_1226600,PF3D7_1361900	PF3D7_1361900	PF3D7_1226600,PF3D7_1361900
P12081	Homo sapiens	"Histidine--tRNA ligase, cytoplasmic"									PF3D7_0934000,PF3D7_1445100
P12104	Homo sapiens	"Fatty acid-binding protein, intestinal"
P12259	Homo sapiens	Coagulation factor V
P12265	Mus musculus	Beta-glucuronidase
P12268	Homo sapiens	Inosine-5'-monophosphate dehydrogenase 2									PF3D7_0920800
P12271	Homo sapiens	Retinaldehyde-binding protein 1
P12276	Gallus gallus (Chicken)	Fatty acid synthase	OG6_100178	PF00107, PF16197, PF14765, PF08659, PF02801, PF00975, PF00698, PF00550, PF00109	Core	1.1.1.100, 1.3.1.39, 2.3.1.38, 2.3.1.39, 2.3.1.41, 2.3.1.85, 3.1.2.14, 4.2.1.59
P12314	Homo sapiens	High affinity immunoglobulin gamma Fc receptor I
P12337	Oryctolagus cuniculus	Liver carboxylesterase 1
P12389	Rattus norvegicus	Neuronal acetylcholine receptor subunit alpha-2
P12390	Rattus norvegicus	Neuronal acetylcholine receptor subunit beta-2
P12392	Rattus norvegicus	Neuronal acetylcholine receptor subunit beta-4
P12497	Human immunodeficiency virus type 1 group M subtype B (isolate NY5)	Gag-Pol polyprotein
P12504	Human immunodeficiency virus type 1 group M subtype B (isolate NY5)	Virion infectivity factor
P12527	Rattus norvegicus	Polyunsaturated fatty acid 5-lipoxygenase
P12530	Oryctolagus cuniculus	Polyunsaturated fatty acid lipoxygenase ALOX15
P12590	Influenza A virus (strain A/Taiwan/1/1986 H1N1)	Hemagglutinin (Fragment)
P12614	Agrobacterium sp. (strain ATCC 21400)	Beta-glucosidase
P12644	Homo sapiens	Bone morphogenetic protein 4
P12657	Mus musculus	Muscarinic acetylcholine receptor M1
P12710	Mus musculus	"Fatty acid-binding protein, liver"
P12711	Rattus norvegicus	Alcohol dehydrogenase class-3
P12746	Aliivibrio fischeri	Transcriptional activator protein LuxR
P12785	Rattus norvegicus	Fatty acid synthase
P12821	Homo sapiens	Angiotensin-converting enzyme
P12822	Oryctolagus cuniculus	Angiotensin-converting enzyme
P12823	Dengue virus type 2 (strain Puerto Rico/PR159-S1/1969)	Genome polyprotein
P12872	Homo sapiens	Promotilin
P12916	Human rhinovirus 1B	Genome polyprotein
P12931	Homo sapiens	Proto-oncogene tyrosine-protein kinase Src
P12955	Homo sapiens	Xaa-Pro dipeptidase
P13051	Homo sapiens	Uracil-DNA glycosylase								PF3D7_1415000	PF3D7_1415000
P13053	Rattus norvegicus	Vitamin D3 receptor
P13100	Pneumocystis carinii	Thymidylate synthase
P13166	Influenza A virus (strain A/Duck/Hokkaido/8/1980 H3N8)	Polymerase acidic protein
P13236	Homo sapiens	C-C motif chemokine 4
P13264	Rattus norvegicus	"Glutaminase kidney isoform, mitochondrial"
P13267	Bacillus subtilis (strain 168)	DNA polymerase III PolC-type	OG6_108757	PF00929, PF14579, PF14480, PF11490, PF07733, PF02811	Peripheral	2.7.7.7
P13423	Bacillus anthracis	Protective antigen	OG6_191537	PF03495, PF17476, PF17475, PF07691	Core	N/A		PF3D7_1451600
P13444	Rattus norvegicus	S-adenosylmethionine synthase isoform type-1									PF3D7_0922200
P13497	Homo sapiens	Bone morphogenetic protein 1
P13500	Homo sapiens	C-C motif chemokine 2
P13501	Homo sapiens	C-C motif chemokine 5
P13516	Mus musculus	Acyl-CoA desaturase 1									PF3D7_0511200
P13569	Homo sapiens	Cystic fibrosis transmembrane conductance regulator									PF3D7_0302600
P13584	Homo sapiens	Cytochrome P450 4B1
P13589	Rattus norvegicus	Pituitary adenylate cyclase-activating polypeptide
P13601	Rattus norvegicus	"Aldehyde dehydrogenase, cytosolic 1"
P13612	Homo sapiens	Integrin alpha-4
P13631	Homo sapiens	Retinoic acid receptor gamma
P13661	Escherichia coli	Beta-lactamase OXA-1
P13674	Homo sapiens	Prolyl 4-hydroxylase subunit alpha-1
P13721	Rattus norvegicus	"Beta-galactoside alpha-2,6-sialyltransferase 1"
P13726	Homo sapiens	Tissue factor
P13738	Escherichia coli (strain K12)	Na(+)/H(+) antiporter NhaA	OG6_123467	PF06965	Core	N/A
P13807	Homo sapiens	"Glycogen [starch] synthase, muscle"
P13864	Mus musculus	DNA (cytosine-5)-methyltransferase 1
P13866	Homo sapiens	Sodium/glucose cotransporter 1
P13922	Plasmodium falciparum (isolate K1 / Thailand)	Bifunctional dihydrofolate reductase-thymidylate synthase						PF3D7_0417200
P13945	Homo sapiens	Beta-3 adrenergic receptor
P13955	Staphylococcus aureus	Dihydrofolate reductase type 1 from Tn4003
P13995	Homo sapiens	"Bifunctional methylenetetrahydrofolate dehydrogenase/cyclohydrolase, mitochondrial"									PF3D7_0630700
P14060	Homo sapiens	3 beta-hydroxysteroid dehydrogenase/Delta 5-->4-isomerase type 1
P14061	Homo sapiens	17-beta-hydroxysteroid dehydrogenase type 1
P14091	Homo sapiens	Cathepsin E									PF3D7_1407800,PF3D7_1407900,PF3D7_1408000,PF3D7_1408100
P14099	Bos taurus	"cGMP-dependent 3',5'-cyclic phosphodiesterase"
P14100	Bos taurus	"Dual specificity calcium/calmodulin-dependent 3',5'-cyclic nucleotide phosphodiesterase 1A"
P14137	Rattus norvegicus	"Cholesterol side-chain cleavage enzyme, mitochondrial"									PF3D7_1431700
P14151	Homo sapiens	L-selectin
P14174	Homo sapiens	Macrophage migration inhibitory factor						PF3D7_1229400
P14207	Homo sapiens	Folate receptor beta
P14222	Homo sapiens	Perforin-1
P14234	Mus musculus	Tyrosine-protein kinase Fgr
P14262	Bacillus cereus	1-phosphatidylinositol phosphodiesterase
P14272	Rattus norvegicus	Plasma kallikrein
P14324	Homo sapiens	Farnesyl pyrophosphate synthase							PF3D7_1128400	PF3D7_1128400	PF3D7_1128400
P14340	Dengue virus type 2 (strain Thailand/NGS-C/1944)	Genome polyprotein
P14384	Homo sapiens	Carboxypeptidase M
P14410	Homo sapiens	"Sucrase-isomaltase, intestinal"
P14415	Homo sapiens	Sodium/potassium-transporting ATPase subunit beta-2
P14416	Homo sapiens	D(2) dopamine receptor
P14422	Oryctolagus cuniculus	"Phospholipase A2, membrane associated (Fragment)"
P14423	Rattus norvegicus	"Phospholipase A2, membrane associated"
P14488	Bacillus cereus	Metallo-beta-lactamase type 2
P14550	Homo sapiens	Aldo-keto reductase family 1 member A1
P14555	Homo sapiens	"Phospholipase A2, membrane associated"
P14598	Homo sapiens	Neutrophil cytosol factor 1
P14600	Rattus norvegicus	Substance-P receptor
P14616	Homo sapiens	Insulin receptor-related protein
P14618	Homo sapiens	Pyruvate kinase PKM							PF3D7_0626800	PF3D7_0626800
P14625	Homo sapiens	Endoplasmin							PF3D7_0708400,PF3D7_1222300		PF3D7_0708400,PF3D7_1222300
P14635	Homo sapiens	G2/mitotic-specific cyclin-B1
P14644	Rattus norvegicus	"3',5'-cyclic-AMP phosphodiesterase 4C (Fragment)"
P14646	Rattus norvegicus	"3',5'-cyclic-AMP phosphodiesterase 4B"									PF3D7_1209500,PF3D7_1209500
P14672	Homo sapiens	"Solute carrier family 2, facilitated glucose transporter member 4"							PF3D7_0204700
P14677	Streptococcus pneumoniae serotype 4 (strain ATCC BAA-334 / TIGR4)	Penicillin-binding protein 2x
P14679	Homo sapiens	Tyrosinase
P14735	Homo sapiens	Insulin-degrading enzyme
P14740	Rattus norvegicus	Dipeptidyl peptidase 4
P14743	Saccharomyces cerevisiae S288C	Glycylpeptide N-tetradecanoyltransferase [Source:UniProtKB/Swiss-Prot;Acc:P14743]	OG6_101234	PF01233, PF02799	Peripheral	2.3.1.97	PF3D7_1412800			PF3D7_1412800	PF3D7_1412800
P14756	Pseudomonas aeruginosa (strain ATCC 15692 / DSM 22644 / CIP 104116 / JCM 14847 / LMG 12228 / 1C / PRS 101 / PAO1)	Elastase	OG6_113726	PF01447, PF07504, PF03413, PF02868	Core	3.4.24.26
P14769	Bos taurus	"N-acetyllactosaminide alpha-1,3-galactosyltransferase"
P14778	Homo sapiens	Interleukin-1 receptor type 1
P14780	Homo sapiens	Matrix metalloproteinase-9
P14842	Rattus norvegicus	5-hydroxytryptamine receptor 2A
P14867	Homo sapiens	Gamma-aminobutyric acid receptor subunit alpha-1
P14900	Escherichia coli (strain K12)	UDP-N-acetylmuramoylalanine--D-glutamate ligase	OG6_107435	PF02875, PF08245	Core	6.3.2.9
P14902	Homo sapiens	"Indoleamine 2,3-dioxygenase 1"
P14904	Saccharomyces cerevisiae S288C	Vacuolar aminopeptidase 1 [Source:UniProtKB/Swiss-Prot;Acc:P14904]	OG6_153159	PF02127	Peripheral	3.4.11.22
P14916	Helicobacter pylori (strain ATCC 700392 / 26695) (Campylobacter pylori)	Urease subunit alpha	OG6_114408	PF00547, PF00699	Core	3.5.1.5
P14920	Homo sapiens	D-amino-acid oxidase
P14925	Rattus norvegicus	Peptidylglycine alpha-amidating monooxygenase
P14927	Homo sapiens	Cytochrome b-c1 complex subunit 7
P15038	Escherichia coli (strain K12)	DNA helicase IV	OG6_172664	PF00580, PF13361, PF12462	Core	3.6.4.12
P15056	Homo sapiens	Serine/threonine-protein kinase B-raf
P15085	Homo sapiens	Carboxypeptidase A1
P15086	Homo sapiens	Carboxypeptidase B
P15088	Homo sapiens	Mast cell carboxypeptidase A
P15090	Homo sapiens	"Fatty acid-binding protein, adipocyte"
P15101	Bos taurus	Dopamine beta-hydroxylase
P15104	Homo sapiens	Glutamine synthetase
P15121	Homo sapiens	Aldo-keto reductase family 1 member B1
P15127	Rattus norvegicus	Insulin receptor
P15144	Homo sapiens	Aminopeptidase N
P15145	Sus scrofa	Aminopeptidase N
P15149	Rattus norvegicus	Cytochrome P450 2A2
P15150	Bos taurus	"Cytochrome P450 11B1, mitochondrial"									PF3D7_1431700
P15169	Homo sapiens	Carboxypeptidase N catalytic chain
P15207	Rattus norvegicus	Androgen receptor
P15208	Mus musculus	Insulin receptor
P15260	Homo sapiens	Interferon gamma receptor 1
P15273	Yersinia enterocolitica	Tyrosine-protein phosphatase YopH
P15291	Homo sapiens	"Beta-1,4-galactosyltransferase 1"
P15304	Rattus norvegicus	Hormone-sensitive lipase
P15309	Homo sapiens	Prostatic acid phosphatase
P15313	Homo sapiens	"V-type proton ATPase subunit B, kidney isoform"							PF3D7_0406100		PF3D7_0406100
P15319	Escherichia coli	Chaperone protein PapD
P15328	Homo sapiens	Folate receptor alpha
P15348	Drosophila melanogaster (Fruit fly)	DNA topoisomerase 2	OG6_100284	PF00204, PF16898, PF02518, PF01751, PF00521	Core	5.6.2.2	PF3D7_1433500	PF3D7_1433500	PF3D7_1433500	PF3D7_1433500	PF3D7_1433500
P15374	Homo sapiens	Ubiquitin carboxyl-terminal hydrolase isozyme L3								PF3D7_1460400	PF3D7_1460400
P15381	Oryctolagus cuniculus	Voltage-dependent L-type calcium channel subunit alpha-1C
P15382	Homo sapiens	Potassium voltage-gated channel subfamily E member 1
P15384	Rattus norvegicus	Potassium voltage-gated channel subfamily A member 3
P15385	Rattus norvegicus	Potassium voltage-gated channel subfamily A member 4
P15387	Rattus norvegicus	Potassium voltage-gated channel subfamily B member 1
P15390	Rattus norvegicus	Sodium channel protein type 4 subunit alpha
P15393	Rattus norvegicus	"Cytochrome P450 11B1, mitochondrial"
P15428	Homo sapiens	15-hydroxyprostaglandin dehydrogenase [NAD(+)]
P15445	Naja naja	Acidic phospholipase A2 2
P15474	Streptomyces coelicolor (strain ATCC BAA-471 / A3(2) / M145)	3-dehydroquinate dehydratase	OG6_109302	PF01220	Core	4.2.1.10
P15514	Homo sapiens	Amphiregulin						PF3D7_0623300
P15538	Homo sapiens	"Cytochrome P450 11B1, mitochondrial"									PF3D7_1431700
P15539	Mus musculus	"Cytochrome P450 11B2, mitochondrial"									PF3D7_1431700
P15559	Homo sapiens	NAD(P)H dehydrogenase [quinone] 1
P15682	Influenza A virus (strain A/Wilson-Smith/1933 H1N1)	Nucleoprotein
P15684	Rattus norvegicus	Aminopeptidase N
P15692	Homo sapiens	"Vascular endothelial growth factor A, long form"
P15693	Rattus norvegicus	Intestinal-type alkaline phosphatase 1
P15735	Homo sapiens	"Phosphorylase b kinase gamma catalytic chain, liver/testis isoform"									PF3D7_1450000
P15791	Rattus norvegicus	Calcium/calmodulin-dependent protein kinase type II subunit delta									PF3D7_1450000
P15823	Rattus norvegicus	Alpha-1B adrenergic receptor
P15840	Spiroplasma monobiae (strain ATCC 33825 / MQ-1)	Orphan methyltransferase M.SssI
P15884	Homo sapiens	Transcription factor 4
P15907	Homo sapiens	"Beta-galactoside alpha-2,6-sialyltransferase 1"
P15917	Bacillus anthracis	Lethal factor	OG6_523347	PF07737, PF09156	Core	3.4.24.83
P15944	Canis lupus familiaris (Dog) (Canis familiaris)	Tryptase	OG6_114866	PF00089	Core	3.4.21.59
P15945	Mus musculus	Kallikrein 1-related peptidase b5
P16050	Homo sapiens	Polyunsaturated fatty acid lipoxygenase ALOX15
P16056	Mus musculus	Hepatocyte growth factor receptor
P16066	Homo sapiens	Atrial natriuretic peptide receptor 1
P16083	Homo sapiens	Ribosyldihydronicotinamide dehydrogenase [quinone]
P16109	Homo sapiens	P-selectin
P16110	Mus musculus	Galectin-3
P16116	Bos taurus	Aldo-keto reductase family 1 member B1
P16118	Homo sapiens	"6-phosphofructo-2-kinase/fructose-2,6-bisphosphatase 1"
P16125	Mus musculus	L-lactate dehydrogenase B chain						PF3D7_1324900		PF3D7_1325200
P16152	Homo sapiens	Carbonyl reductase [NADPH] 1
P16154	Clostridioides difficile	Toxin A
P16177	Rattus norvegicus	Neuromedin-K receptor
P16184	Pneumocystis carinii	Dihydrofolate reductase
P16207	Influenza B virus (strain B/Victoria/3/1985)	Neuraminidase
P16232	Rattus norvegicus	11-beta-hydroxysteroid dehydrogenase 1
P16233	Homo sapiens	Pancreatic triacylglycerol lipase
P16234	Homo sapiens	Platelet-derived growth factor receptor alpha
P16235	Rattus norvegicus	Lutropin-choriogonadotropic hormone receptor
P16257	Rattus norvegicus	Translocator protein
P16277	Mus musculus	Tyrosine-protein kinase Blk
P16278	Homo sapiens	Beta-galactosidase
P16296	Rattus norvegicus	Coagulation factor IX
P16298	Homo sapiens	Serine/threonine-protein phosphatase 2B catalytic subunit beta isoform									PF3D7_0802800
P16389	Homo sapiens	Potassium voltage-gated channel subfamily A member 2
P16390	Mus musculus	Potassium voltage-gated channel subfamily A member 3
P16395	Drosophila melanogaster (Fruit fly)	Muscarinic acetylcholine receptor DM1	OG6_108988	PF00001	Core	N/A
P16435	Homo sapiens	NADPH--cytochrome P450 reductase							PF3D7_0923200
P16444	Homo sapiens	Dipeptidase 1
P16453	Rattus norvegicus	Histidine decarboxylase
P16455	Homo sapiens	Methylated-DNA--protein-cysteine methyltransferase
P16469	Sus scrofa	Polyunsaturated fatty acid lipoxygenase ALOX15
P16473	Homo sapiens	Thyrotropin receptor
P16497	Bacillus subtilis (strain 168)	Sporulation kinase A	OG6_103197	PF00512, PF08447, PF02518, PF00989	Peripheral	2.7.13.3
P16499	Homo sapiens	"Rod cGMP-specific 3',5'-cyclic phosphodiesterase subunit alpha"									PF3D7_1321500,PF3D7_1321600,PF3D7_1470500
P16519	Homo sapiens	Neuroendocrine convertase 2
P16581	Homo sapiens	E-selectin
P16591	Homo sapiens	Tyrosine-protein kinase Fer
P16610	Rattus norvegicus	Substance-K receptor
P16615	Homo sapiens	Sarcoplasmic/endoplasmic reticulum calcium ATPase 2								PF3D7_0106300	PF3D7_0106300,PF3D7_1211900
P16638	Rattus norvegicus	ATP-citrate synthase
P16662	Homo sapiens	UDP-glucuronosyltransferase 2B7
P16671	Homo sapiens	Platelet glycoprotein 4
P16732	Human cytomegalovirus (strain AD169)	Tripartite terminase subunit 3
P16753	Human cytomegalovirus (strain AD169)	Capsid scaffolding protein
P16778	Human cytomegalovirus (strain AD169)	UL37 immediate early glycoprotein
P16885	Homo sapiens	"1-phosphatidylinositol 4,5-bisphosphate phosphodiesterase gamma-2"									PF3D7_1013500
P16924	Gallus gallus (Chicken)	Prolyl 4-hydroxylase subunit alpha-1	OG6_100878	PF08336, PF13640	Core	1.14.11.2
P17086	Proteus mirabilis (strain HI4320)	Urease subunit alpha
P17105	Rattus norvegicus	Inositol-trisphosphate 3-kinase A
P17157	Saccharomyces cerevisiae S288C	Cyclin-dependent protein kinase PHO85 [Source:UniProtKB/Swiss-Prot;Acc:P17157]	OG6_100334	PF00069	Peripheral	2.7.11.22	PF3D7_1356900	PF3D7_1356900	PF3D7_1014400,PF3D7_1113900,PF3D7_1316000,PF3D7_1337100,PF3D7_1356900		PF3D7_1014400,PF3D7_1337100,PF3D7_1356900
P17164	Rattus norvegicus	Tissue alpha-L-fucosidase
P17169	Escherichia coli (strain K12)	Glutamine--fructose-6-phosphate aminotransferase [isomerizing]	OG6_100463	PF01380, PF13522	Core	2.6.1.16	PF3D7_1025100			PF3D7_1025100
P17174	Homo sapiens	"Aspartate aminotransferase, cytoplasmic"									PF3D7_0204500
P17200	Gallus gallus (Chicken)	Muscarinic acetylcholine receptor M4	OG6_120638	PF00001	Core	N/A
P17252	Homo sapiens	Protein kinase C alpha type
P17301	Homo sapiens	Integrin alpha-2
P17302	Homo sapiens	Gap junction alpha-1 protein
P17342	Homo sapiens	Atrial natriuretic peptide receptor 3
P17405	Homo sapiens	Sphingomyelin phosphodiesterase
P17425	Rattus norvegicus	"Hydroxymethylglutaryl-CoA synthase, cytoplasmic"
P17439	Mus musculus	Lysosomal acid glucosylceramidase
P17516	Homo sapiens	Aldo-keto reductase family 1 member C4
P17538	Homo sapiens	Chymotrypsinogen B
P17597	Arabidopsis thaliana (Mouse-ear cress)	Acetolactate synthase, chloroplastic	OG6_100369	PF00205, PF02776, PF02775	Core	2.2.1.6
P17599	Bos taurus	Synapsin-1
P17612	Homo sapiens	cAMP-dependent protein kinase catalytic subunit alpha								PF3D7_0934800	PF3D7_0934800
P17655	Homo sapiens	Calpain-2 catalytic subunit
P17658	Homo sapiens	Potassium voltage-gated channel subfamily A member 6
P17659	Rattus norvegicus	Potassium voltage-gated channel subfamily A member 6
P17706	Homo sapiens	Tyrosine-protein phosphatase non-receptor type 2
P17707	Homo sapiens	S-adenosylmethionine decarboxylase proenzyme
P17708	Rattus norvegicus	S-adenosylmethionine decarboxylase proenzyme
P17712	Rattus norvegicus	Hexokinase-4									PF3D7_0624000
P17752	Homo sapiens	Tryptophan 5-hydroxylase 1
P17763	Dengue virus type 1 (strain Nauru/West Pac/1974)	Genome polyprotein
P17787	Homo sapiens	Neuronal acetylcholine receptor subunit beta-2
P17861	Homo sapiens	X-box-binding protein 1
P17931	Homo sapiens	Galectin-3
P17936	Homo sapiens	Insulin-like growth factor-binding protein 3
P17948	Homo sapiens	Vascular endothelial growth factor receptor 1
P17952	Escherichia coli (strain K12)	UDP-N-acetylmuramate--L-alanine ligase	OG6_107991	PF01225, PF08245, PF02875	Core	6.3.2.8
P18031	Homo sapiens	Tyrosine-protein phosphatase non-receptor type 1
P18054	Homo sapiens	Polyunsaturated fatty acid lipoxygenase ALOX12
P18063	Patiria pectinifera	G2/mitotic-specific cyclin-B
P18065	Homo sapiens	Insulin-like growth factor-binding protein 2
P18067	Canis lupus familiaris (Dog) (Canis familiaris)	Ras-related protein Rab-7a	OG6_101358	PF00071	Core	N/A	PF3D7_0903200	PF3D7_0903200	PF3D7_0513800,PF3D7_0903200		PF3D7_0903200
P18084	Homo sapiens	Integrin beta-5
P18089	Homo sapiens	Alpha-2B adrenergic receptor
P18090	Rattus norvegicus	Beta-1 adrenergic receptor
P18113	Rattus norvegicus	Thyroid hormone receptor beta
P18125	Rattus norvegicus	Cytochrome P450 7A1
P18130	Bos taurus	Alpha-1A adrenergic receptor
P18177	Clostridioides difficile	Toxin B
P18203	Bos taurus	Peptidyl-prolyl cis-trans isomerase FKBP1A									PF3D7_1247400
P18266	Rattus norvegicus	Glycogen synthase kinase-3 beta									PF3D7_0312400
P18292	Rattus norvegicus	Prothrombin
P18298	Rattus norvegicus	S-adenosylmethionine synthase isoform type-2									PF3D7_0922200
P18337	Mus musculus	L-selectin
P18405	Homo sapiens	3-oxo-5-alpha-steroid 4-dehydrogenase 1						PF3D7_1135900			PF3D7_1455900
P18433	Homo sapiens	Receptor-type tyrosine-protein phosphatase alpha
P18434	Sus scrofa	Potassium-transporting ATPase subunit beta
P18440	Homo sapiens	Arylamine N-acetyltransferase 1
P18493	Bos taurus	Poly [ADP-ribose] polymerase 1
P18506	Rattus norvegicus	Gamma-aminobutyric acid receptor subunit delta
P18507	Homo sapiens	Gamma-aminobutyric acid receptor subunit gamma-2
P18508	Rattus norvegicus	Gamma-aminobutyric acid receptor subunit gamma-2
P18509	Homo sapiens	Pituitary adenylate cyclase-activating polypeptide
P18510	Homo sapiens	Interleukin-1 receptor antagonist protein
P18564	Homo sapiens	Integrin beta-6
P18584	Chlamydia trachomatis (strain D/UW-3/Cx)	Probable periplasmic serine endoprotease DegP-like	OG6_100391	PF13180, PF13365	Core	3.4.21.107	PF3D7_0812200
P18598	Rattus norvegicus	Potassium-transporting ATPase subunit beta
P18654	Mus musculus	Ribosomal protein S6 kinase alpha-3
P18669	Homo sapiens	Phosphoglycerate mutase 1						PF3D7_1120100	PF3D7_1120100	PF3D7_1120100	PF3D7_1120100
P18688	Oryctolagus cuniculus	"Phosphorylase b kinase regulatory subunit alpha, skeletal muscle isoform"
P18762	Mus musculus	Beta-2 adrenergic receptor
P18825	Homo sapiens	Alpha-2C adrenergic receptor
P18841	Mesocricetus auratus	Alpha-1B adrenergic receptor
[truncated: 4,204 more rows]
