# Supplementary material for: Revisiting the Plasmodium falciparum druggable genome using predicted structures and data mining
Source: NPJ Drug Discov. 2025 Mar 4;2:3. doi: 10.1038/s44386-025-00006-5 (PMC11892419; doi:10.1038/s44386-025-00006-5)
Supplement: Supplementary file 4 — Supplementary table 3 [file 44386_2025_6_MOESM4_ESM.xlsx]

## Sheet: Table S3
Supplementary Table 3. List of 867 candidate targets with evidence of small molecule binding and blood stage essentiality. Information collected for 867 candidate target genes. Data is split by category type, arranged in no particular order. Gene details are based on PlasmoDB v66 assembly. Human orthology was determined using ortholog groups and TM-align (PMID 15849316) tool. Binding evidence cla…
	Gene details									Function and Localization			Human orthology							Binding evidence	Protein information					Essentiality
Gene ID	Gene name	Gene description	Chromosome	Direction	Start	End	Genome Classification	Entrez Gene ID	Number of literature references	Number GO terms by gene id	Expression in Le Roch et al. stages *unclear	Expression in Malaria Cell Atlas stages *unclear	Ortholog Group	Hs Gene ID(s)	Hs Gene Description(s)	Most similar Hs Uniprot ID	TMalign length	TMalign score	TMalign seq identity	Binding evidence class	Number Pf crystal structures	InterPro domain	Interpro description	Pfam id	Pfam description	Zhang essentiality	Zhang index score MIS	PlasmoGEM Phenotype	PlasmoGEM Relative Growth Rate	PlasmoGEM Confidence	RMgmDB ABS different from WT	RMgmDB Gene Modification	Essentiality evidence class
PF3D7_0102900		aspartate--tRNA ligase	Pf3D7_01_v3	-	128569	131554	Core	813166	4	13	ring, trophozoite, schizont, gametocyte	ring*, trophozoite	OG6_100778	ENSG00000115866	aspartyl-tRNA synthetase 1	H7BZ35	187	0.93955	0.487	AlphaFill or EC inhibitor(s) only		IPR002312;IPR004364;IPR004365;IPR004523;IPR012340	Aspartyl/Asparaginyl-tRNA synthetase, class IIb;Aminoacyl-tRNA synthetase, class II (D/K/N);OB-fold nucleic acid binding domain, AA-tRNA synthetase-type;Aspartate-tRNA synthetase, type 2;Nucleic acid-binding, OB-fold	PF00152;PF01336	Aminoacyl-tRNA synthetase, class II (D/K/N);OB-fold nucleic acid binding domain, AA-tRNA synthetase-type	Non - Mutable in CDS	0.119	Essential	0.17029	3.84035			clear support
PF3D7_0104300	UBP1	ubiquitin carboxyl-terminal hydrolase 1, putative	Pf3D7_01_v3	+	188420	201324	Core	813181	16	9	ring, trophozoite, schizont, sporozoite*	ring, trophozoite, schizont, gametocyte	OG6_129339							BindingDB orthology or BLAST match		IPR018200;IPR038765	Ubiquitin specific protease, conserved site;Papain-like cysteine peptidase superfamily			Non - Mutable in CDS	0.292				X	Mutated	clear support
PF3D7_0106100		V-type proton ATPase subunit C, putative	Pf3D7_01_v3	-	260105	262008	Core	813197	3	10	ring, trophozoite, schizont, gametocyte, sporozoite*	trophozoite*, gametocyte*	OG6_101992	ENSG00000155097	ATPase H+ transporting V1 subunit C1	P21283	351	0.78735	0.231	BindingDB orthology or BLAST match		IPR004907;IPR036132	ATPase, V1 complex, subunit C;Vacuolar ATP synthase subunit C superfamily	PF03223	ATPase, V1 complex, subunit C	Non - Mutable in CDS	0.122	Essential	0.20017	4.88711			clear support
PF3D7_0106300	ATP6	calcium-transporting ATPase	Pf3D7_01_v3	-	264487	270234	Core	813199	4	12	ring, trophozoite, schizont, gametocyte, sporozoite	ring*, trophozoite, schizont*, gametocyte*	OG6_100158	ENSG00000017260;ENSG00000064270;ENSG00000074370;ENSG00000174437;ENSG00000196296	ATPase secretory pathway Ca2+ transporting 1;ATPase secretory pathway Ca2+ transporting 2;ATPase sarcoplasmic/endoplasmic reticulum Ca2+ transporting 3;ATPase sarcoplasmic/endoplasmic reticulum Ca2+ transporting 2;ATPase sarcoplasmic/endoplasmic reticulum Ca2+ transporting 1	P98194	891	0.93461	0.342	BindingDB orthology or BLAST match		IPR001757;IPR004014;IPR006068;IPR008250;IPR018303;IPR023298;IPR023299;IPR036412	P-type ATPase;Cation-transporting P-type ATPase, N-terminal;Cation-transporting P-type ATPase, C-terminal;P-type ATPase, A domain superfamily;P-type ATPase, phosphorylation site;P-type ATPase, transmembrane domain superfamily;P-type ATPase, cytoplasmic domain N;HAD-like superfamily	PF00122;PF00689;PF00690;PF13246	Cation-transporting P-type ATPase, C-terminal;Cation-transporting P-type ATPase, N-terminal	Non - Mutable in CDS	0.131	Slow	0.6402	4.57936			unclear
PF3D7_0106700	AARP2	small ribosomal subunit assembling AARP2 protein	Pf3D7_01_v3	+	280595	285875	Core	813203	2	9	ring, trophozoite, schizont, gametocyte, sporozoite	ring*, trophozoite*, schizont*, gametocyte*	OG6_102112	ENSG00000165733	BMS1 ribosome biogenesis factor	Q14692	938	0.63404	0.293	AlphaFill or EC inhibitor(s) only		IPR007034;IPR012948;IPR027417;IPR039761	Ribosome biogenesis protein BMS1/TSR1, C-terminal;AARP2CN;P-loop containing nucleoside triphosphate hydrolase;Ribosome biogenesis protein Bms1/Tsr1	PF04950;PF08142	Ribosome biogenesis protein BMS1/TSR1, C-terminal;AARP2CN	Non - Mutable in CDS	0.137	Essential	0.0901	5.95138			clear support
PF3D7_0106900	IspD	2-C-methyl-D-erythritol 4-phosphate cytidylyltransferase, putative	Pf3D7_01_v3	+	289849	292802	Core	813205	5	7	trophozoite*, schizont, gametocyte	trophozoite*, schizont*, gametocyte*	OG6_103820	ENSG00000214960	CDP-L-ribitol pyrophosphorylase A	A0A6Q8PHI3	187	0.53699	0.166	BindingDB orthology or BLAST match		IPR018294;IPR029044;IPR034683	4-diphosphocytidyl-2C-methyl-D-erythritol synthase, conserved site;Nucleotide-diphospho-sugar transferases;Cytidylyltransferase IspD/TarI	PF01128	Cytidylyltransferase IspD/TarI	Non - Mutable in CDS	0.124	Essential	0.10037	3.38753			clear support
PF3D7_0107000	CEN1	centrin-1	Pf3D7_01_v3	+	293262	295139	Core	813206	5	6	ring*, trophozoite, schizont, gametocyte	no data	OG6_101416	ENSG00000147400;ENSG00000177143	centrin 2;centrin 1	Q12798	91	0.48175	0.593	AlphaFill or EC inhibitor(s) only		IPR000629;IPR002048;IPR011992;IPR018247	ATP-dependent RNA helicase DEAD-box, conserved site;EF-hand domain;EF-hand domain pair;EF-Hand 1, calcium-binding site	PF13499	EF-hand domain	Non - Mutable in CDS	0	Essential	0.07017	4.93891			clear support
PF3D7_0108000		proteasome subunit beta type-3, putative	Pf3D7_01_v3	-	328171	329995	Core	813217	1	11	ring, trophozoite, schizont, gametocyte, sporozoite	trophozoite*	OG6_101970	ENSG00000275903;ENSG00000277791	proteasome 20S subunit beta 3;proteasome 20S subunit beta 3	P49720	205	0.98173	0.459	AlphaFill or EC inhibitor(s) only	1	IPR001353;IPR016050;IPR029055;IPR033811	Proteasome, subunit alpha/beta;Proteasome beta-type subunit, conserved site;Nucleophile aminohydrolases, N-terminal;Proteasome beta 3 subunit	PF00227	Proteasome, subunit alpha/beta	Non - Mutable in CDS	0.123						clear support
PF3D7_0109300		elongation of fatty acids protein, putative	Pf3D7_01_v3	-	371146	373063	Core	813228	3	15	trophozoite, schizont, gametocyte, sporozoite*	gametocyte*	OG6_100813	ENSG00000119915;ENSG00000170522	ELOVL fatty acid elongase 3;ELOVL fatty acid elongase 6	Q9H5J4	261	0.92621	0.291	BindingDB orthology or BLAST match		IPR002076;IPR030457	ELO family;ELO family, conserved site	PF01151	ELO family	Non - Mutable in CDS	0.168						clear support
PF3D7_0109500		N-acetyltransferase, GNAT family, putative	Pf3D7_01_v3	-	376164	377704	Core	813230	1	6	ring*, gametocyte		OG6_102129	ENSG00000173418	N-alpha-acetyltransferase 20, NatB catalytic subunit	P61599	152	0.95232	0.454	AlphaFill or EC inhibitor(s) only		IPR013653;IPR016181	FR47-like;Acyl-CoA N-acyltransferase	PF08445	FR47-like	Non - Mutable in CDS	0.659						unclear
PF3D7_0109800	cPheRS	phenylalanine--tRNA ligase alpha subunit	Pf3D7_01_v3	+	380254	382568	Core	813233	3	12	ring, trophozoite, schizont, gametocyte*	ring*, trophozoite*, gametocyte*	OG6_100669	ENSG00000179115	phenylalanyl-tRNA synthetase subunit alpha	Q9Y285	470	0.76786	0.411	BindingDB orthology or BLAST match		IPR002319;IPR004529	Phenylalanyl-tRNA synthetase;Phenylalanyl-tRNA synthetase, class IIc, alpha subunit	PF01409	Phenylalanyl-tRNA synthetase	Non - Mutable in CDS	0.143	Essential	0.15043	3.08964			clear support
PF3D7_0109850		phosphatidate cytidylyltransferase, putative	Pf3D7_01_v3	+	383092	386632	Core	9221827	3	5	ring, trophozoite, schizont, gametocyte, sporozoite*	trophozoite*, schizont*	OG6_103187	ENSG00000175283	dolichol kinase	Q9UPQ8	482	0.76284	0.158	EC inhibitor(s) only		IPR026566;IPR032974	Dolichol kinase;Polyprenol kinase family					Essential	0.0102	4.62932			clear support
PF3D7_0110200	ERV1	FAD-linked sulfhydryl oxidase ERV1, putative	Pf3D7_01_v3	+	392323	393620	Core	813237	2	7	ring*, trophozoite, schizont, gametocyte		OG6_101299	ENSG00000127554	growth factor, augmenter of liver regeneration	H3BQQ4	108	0.7633	0.352	AlphaFill or EC inhibitor(s) only		IPR017905;IPR036774;IPR039799	ERV/ALR sulfhydryl oxidase domain;ERV/ALR sulfhydryl oxidase domain superfamily;Sulfhydryl oxidase ALR/ERV	PF04777	ERV/ALR sulfhydryl oxidase domain	Non - Mutable in CDS	0.208	Essential	0.07009	6.25981			unclear
PF3D7_0110600	PIP5K	phosphatidylinositol-4-phosphate 5-kinase	Pf3D7_01_v3	+	405007	412453	Core	813240	5	7	ring, trophozoite, schizont, gametocyte, sporozoite	ring, trophozoite, schizont*, gametocyte	OG6_100438	ENSG00000107242;ENSG00000143398;ENSG00000186111	phosphatidylinositol-4-phosphate 5-kinase type 1 beta;phosphatidylinositol-4-phosphate 5-kinase type 1 alpha;phosphatidylinositol-4-phosphate 5-kinase type 1 gamma	A0A0A0MSP5	141	0.74678	0.291	BindingDB orthology or BLAST match		IPR002498;IPR011992;IPR018247;IPR023610	Phosphatidylinositol-4-phosphate 5-kinase, core;EF-hand domain pair;EF-Hand 1, calcium-binding site;Phosphatidylinositol-4-phosphate 5-kinase	PF01504	Phosphatidylinositol-4-phosphate 5-kinase, core	Non - Mutable in CDS	0.2	Essential	0.14019	4.70112	nt	Tagged	clear support
PF3D7_0110900	AKLP1	adenylate kinase-like protein 1	Pf3D7_01_v3	-	419727	420942	Core	813243	2	6	ring*, trophozoite*, schizont*, gametocyte*		OG6_101453	ENSG00000085231;ENSG00000279247	adenylate kinase 6;adenylate kinase 6	Q9Y3D8	167	0.91623	0.347	AlphaFill or EC inhibitor(s) only		IPR020618;IPR027417	Adenylate kinase isoenzyme 6;P-loop containing nucleoside triphosphate hydrolase	PF13238		Non - Mutable in CDS	0.12						clear support
PF3D7_0111500		UMP-CMP kinase, putative	Pf3D7_01_v3	-	439395	442195	Core	813248	2	16	trophozoite, schizont	trophozoite*, schizont*	OG6_100591	ENSG00000106992;ENSG00000162368	adenylate kinase 1;cytidine/uridine monophosphate kinase 1	P30085	195	0.9645	0.441	AlphaFill or EC inhibitor(s) only		IPR000850;IPR027417;IPR033690	Adenylate kinase/UMP-CMP kinase;P-loop containing nucleoside triphosphate hydrolase;Adenylate kinase, conserved site	PF00406		Non - Mutable in CDS	0.12	Insufficient data	0.48056	2.547			clear support
PF3D7_0112000	TatD	TatD-like deoxyribonuclease	Pf3D7_01_v3	-	450831	453195	Core	813253	10	10	trophozoite*, schizont		OG6_100330	ENSG00000147687;ENSG00000203705	TatD DNase domain containing 1;TatD DNase domain containing 3	E5RGF2	210	0.95097	0.4	AlphaFill or EC inhibitor(s) only		IPR001130;IPR018228;IPR032466	TatD family;Deoxyribonuclease, TatD-related, conserved site;Metal-dependent hydrolase	PF01026	TatD family	Non - Mutable in CDS	0.121				X	Mutated	clear support
PF3D7_0202700	OPP	octaprenyl pyrophosphate synthase	Pf3D7_02_v3	+	134779	137615	Core	812623	5	10	ring*, trophozoite, schizont, gametocyte, sporozoite*	trophozoite*	OG6_100316	ENSG00000148459	decaprenyl diphosphate synthase subunit 1	Q5T2R2	365	0.78575	0.274	BindingDB orthology or BLAST match		IPR000092;IPR008949;IPR033749	Polyprenyl synthetase;Isoprenoid synthase domain superfamily;Polyprenyl synthetase, conserved site	PF00348	Polyprenyl synthetase	Non - Mutable in CDS	0.144	Essential	0.07009	6.23464			clear support
PF3D7_0202900	DHHC12	palmitoyltransferase DHHC12, putative	Pf3D7_02_v3	+	138621	141266	Core	812624	3	8	trophozoite, schizont*		OG6_103790	ENSG00000136247	zinc finger DHHC-type palmitoyltransferase 4	Q9NPG8	277	0.86589	0.231	AlphaFill or EC inhibitor(s) only		IPR001594	Palmitoyltransferase, DHHC domain	PF01529	Palmitoyltransferase, DHHC domain	Non - Mutable in CDS	0.995						unclear
PF3D7_0203300	ERCC1	ERCC1 nucleotide excision repair protein, putative	Pf3D7_02_v3	+	160393	161450	Core	812627	7	14	trophozoite, schizont*, gametocyte	gametocyte*	OG6_102832	ENSG00000012061	ERCC excision repair 1, endonuclease non-catalytic subunit	K7ES46	127	0.56485	0.331	EC inhibitor(s) only		IPR004579;IPR010994;IPR011335	ERCC1/RAD10/SWI10 family;RuvA domain 2-like;Restriction endonuclease type II-like	PF03834	ERCC1/RAD10/SWI10 family	Non - Mutable in CDS	0.156						clear support
PF3D7_0203900		5'-3' exonuclease, putative	Pf3D7_02_v3	+	176370	178737	Core	812633	3	6	trophozoite, schizont, gametocyte*	trophozoite*, gametocyte*	OG6_101669	ENSG00000130997	DNA polymerase nu	Q7Z5Q5	191	0.21304	0.042	EC inhibitor(s) only		IPR002298;IPR002421;IPR008918;IPR020045;IPR020046;IPR029060;IPR036279	DNA polymerase A;5'-3' exonuclease;Helix-hairpin-helix motif, class 2;DNA polymerase I-like, H3TH domain;5'-3' exonuclease, alpha-helical arch, N-terminal;PIN-like domain superfamily;5'-3' exonuclease, C-terminal domain superfamily	PF01367;PF02739	DNA polymerase I-like, H3TH domain;5'-3' exonuclease, alpha-helical arch, N-terminal	Non - Mutable in CDS	0.315	Essential	0.10008	6.3531	X	Disrupted	clear support
PF3D7_0204700	HT1	hexose transporter	Pf3D7_02_v3	-	204784	207425	Core	812640	15	17	ring, trophozoite, schizont, gametocyte, sporozoite		OG6_100060	ENSG00000059804;ENSG00000117394;ENSG00000136856;ENSG00000142583;ENSG00000160326;ENSG00000163581;ENSG00000173262;ENSG00000181856;ENSG00000281165;ENSG00000288174	solute carrier family 2 member 3;solute carrier family 2 member 1;solute carrier family 2 member 8;solute carrier family 2 member 5;solute carrier family 2 member 6;solute carrier family 2 member 2;solute carrier family 2 member 14;solute carrier family 2 member 4;solute carrier family 2 member 6;solute carrier family 2 member 4	A0A6Q8PFI8	350	0.90182	0.266	BindingDB orthology or BLAST match		IPR003663;IPR005828;IPR005829;IPR036259	Sugar/inositol transporter;Major facilitator, sugar transporter-like;Sugar transporter, conserved site;MFS transporter superfamily	PF00083	Major facilitator, sugar transporter-like	Non - Mutable in CDS	0.294				nt	Tagged	clear support
PF3D7_0204900	COQ5	2-methoxy-6-polyprenyl-1,4-benzoquinol methylase, mitochondrial, putative	Pf3D7_02_v3	+	211067	212635	Core	812642	5	11	gametocyte*		OG6_101003	ENSG00000110871	coenzyme Q5, methyltransferase	F8VVX6	197	0.85562	0.467	AlphaFill or EC inhibitor(s) only		IPR004033;IPR023576;IPR029063	UbiE/COQ5 methyltransferase;UbiE/COQ5 methyltransferase, conserved site;S-adenosyl-L-methionine-dependent methyltransferase	PF01209	UbiE/COQ5 methyltransferase	Non - Mutable in CDS	0.321	Essential	0.1901	5.99885			clear support
PF3D7_0206700	ADSL	adenylosuccinate lyase	Pf3D7_02_v3	+	271374	274711	Core	812659	6	10	ring, trophozoite, schizont, gametocyte, sporozoite	trophozoite*	OG6_100666	ENSG00000239900	adenylosuccinate lyase	A0A1B0GWF8	383	0.87484	0.178	AlphaFill or EC inhibitor(s) only		IPR000362;IPR004769;IPR008948;IPR013539;IPR020557;IPR022761	Fumarate lyase family;Adenylosuccinate lyase;L-Aspartase-like;Adenylosuccinate lyase PurB, C-terminal;Fumarate lyase, conserved site;Fumarate lyase, N-terminal	PF00206;PF08328	Fumarate lyase, N-terminal;Adenylosuccinate lyase PurB, C-terminal	Non - Mutable in CDS	0.121	Essential	0.04017	4.97775			clear support
PF3D7_0208500	ACP	acyl carrier protein	Pf3D7_02_v3	+	351650	354043	Core	812677	9	5	trophozoite, schizont, gametocyte, sporozoite*		OG6_100820	ENSG00000004779	NADH:ubiquinone oxidoreductase subunit AB1	I3L505	68	0.71874	0.382	BindingDB orthology or BLAST match		IPR003231;IPR006162;IPR009081;IPR036736	Acyl carrier protein (ACP);Phosphopantetheine attachment site;Phosphopantetheine binding ACP domain;ACP-like superfamily	PF00550	Phosphopantetheine binding ACP domain	Non - Mutable in CDS	0.231	Essential	0.07008	6.52707	nt	Tagged	unclear
PF3D7_0209200	MTR3	exosome complex component MTR3, putative	Pf3D7_02_v3	-	384529	386885	Core	812684	8	11	ring*, trophozoite*, schizont*		OG6_102545	ENSG00000223496	exosome component 6	Q5RKV6	238	0.79298	0.206	AlphaFill or EC inhibitor(s) only		IPR001247;IPR020568	Exoribonuclease, phosphorolytic domain 1;Ribosomal protein S5 domain 2-type fold	PF01138	Exoribonuclease, phosphorolytic domain 1	Non - Mutable in CDS	0.262	Essential	0.1002	4.59259			clear support
PF3D7_0209300	IspF	2C-methyl-D-erythritol 2,4-cyclodiphosphate synthase	Pf3D7_02_v3	+	386930	388236	Core	812685	6	6	ring*, trophozoite, schizont	trophozoite*	OG6_105913							BindingDB orthology or BLAST match	2	IPR003526;IPR020555;IPR036571	2-C-methyl-D-erythritol 2,4-cyclodiphosphate synthase;2-C-methyl-D-erythritol 2,4-cyclodiphosphate synthase, conserved site;2-C-methyl-D-erythritol 2,4-cyclodiphosphate synthase superfamily	PF02542	2-C-methyl-D-erythritol 2,4-cyclodiphosphate synthase	Non - Mutable in CDS	0.135						clear support
PF3D7_0209600		transporter, putative	Pf3D7_02_v3	-	393969	399286	Core	812687	3	5	ring, trophozoite, schizont, gametocyte, sporozoite	schizont*	OG6_117850							AlphaFill or EC inhibitor(s) only		IPR000175;IPR037272	Sodium:neurotransmitter symporter;Sodium:neurotransmitter symporter superfamily	PF00209	Sodium:neurotransmitter symporter	Non - Mutable in CDS	0.136	Essential	0.18012	5.70465			clear support
PF3D7_0209800	UAP56	ATP-dependent RNA helicase UAP56	Pf3D7_02_v3	-	403095	406706	Core	812689	7	8	ring, trophozoite, schizont, gametocyte, sporozoite	ring*, trophozoite, gametocyte*	OG6_101150	ENSG00000123136;ENSG00000198563;ENSG00000215425;ENSG00000225073;ENSG00000225859;ENSG00000229496;ENSG00000230624;ENSG00000235439;ENSG00000237889	DExD-box helicase 39A;DExD-box helicase 39B;DExD-box helicase 39B;DExD-box helicase 39B;DExD-box helicase 39B;DExD-box helicase 39B;DExD-box helicase 39B;DExD-box helicase 39B;DExD-box helicase 39B	A0A0D9SEM9	93	0.93061	0.516	BindingDB orthology or BLAST match		IPR001650;IPR011545;IPR014001;IPR027417	Helicase, C-terminal;DEAD/DEAH box helicase domain;Helicase superfamily 1/2, ATP-binding domain;P-loop containing nucleoside triphosphate hydrolase	PF00270;PF00271	DEAD/DEAH box helicase domain;Helicase, C-terminal	Non - Mutable in CDS	0.257	Essential	0.29051	2.75103			unclear
PF3D7_0210300		monocarboxylate transporter, putative	Pf3D7_02_v3	-	422574	425116	Core	812693	3	6	ring, trophozoite, schizont, gametocyte, sporozoite*		OG6_105412							AlphaFill or EC inhibitor(s) only		IPR011701;IPR036259	Major facilitator superfamily;MFS transporter superfamily	PF07690	Major facilitator superfamily	Non - Mutable in CDS	0.12						clear support
PF3D7_0211200	RAB5a	ras-related protein Rab-5A	Pf3D7_02_v3	-	455265	456900	Core	812700	8	9	ring*, trophozoite, schizont, gametocyte	trophozoite*	OG6_171408							AlphaFill or EC inhibitor(s) only	1	IPR001806;IPR005225;IPR027417	Small GTPase;Small GTP-binding protein domain;P-loop containing nucleoside triphosphate hydrolase	PF00071;PF08477	Small GTPase	Non - Mutable in CDS	0.385						clear support
PF3D7_0211600	ALG14	UDP-N-acetylglucosamine transferase subunit ALG14, putative	Pf3D7_02_v3	+	467682	468518	Core	812704	3	5	trophozoite*, schizont, gametocyte*		OG6_102531	ENSG00000172339	ALG14 UDP-N-acetylglucosaminyltransferase subunit	Q96F25	202	0.84795	0.292	EC inhibitor(s) only		IPR013969	Oligosaccharide biosynthesis protein Alg14-like	PF08660	Oligosaccharide biosynthesis protein Alg14-like	Non - Mutable in CDS	0.12	Slow	0.16005	7.34318	X	Disrupted	clear support
PF3D7_0211800	AsnRS	asparagine--tRNA ligase	Pf3D7_02_v3	+	475109	477618	Core	812706	14	8	ring, trophozoite, schizont, gametocyte, sporozoite	trophozoite, gametocyte*	OG6_101288	ENSG00000137513	asparaginyl-tRNA synthetase 2, mitochondrial	Q96I59	449	0.89813	0.405	AlphaFill or EC inhibitor(s) only		IPR002312;IPR004364;IPR004365;IPR004522;IPR012340	Aspartyl/Asparaginyl-tRNA synthetase, class IIb;Aminoacyl-tRNA synthetase, class II (D/K/N);OB-fold nucleic acid binding domain, AA-tRNA synthetase-type;Asparagine-tRNA ligase;Nucleic acid-binding, OB-fold	PF00152;PF01336	Aminoacyl-tRNA synthetase, class II (D/K/N);OB-fold nucleic acid binding domain, AA-tRNA synthetase-type	Non - Mutable in CDS	0.184	Essential	0.23051	2.73467	X	Disrupted	unclear
PF3D7_0212300	ERF1	eukaryotic peptide chain release factor subunit 1, putative	Pf3D7_02_v3	+	491640	495105	Core	812711	4	9	ring, trophozoite, schizont, gametocyte	ring*, trophozoite*, gametocyte*	OG6_100994	ENSG00000120705	eukaryotic translation termination factor 1	P62495	425	0.96707	0.68	AlphaFill or EC inhibitor(s) only		IPR004403;IPR005140;IPR005141;IPR005142;IPR024049;IPR029064	Peptide chain release factor eRF1/aRF1;eRF1 domain 1/Pelota-like;eRF1 domain 2;eRF1 domain 3;Peptide Chain Release Factor eRF1/aRF1, N-terminal;50S ribosomal protein L30e-like	PF03463;PF03464;PF03465	eRF1 domain 1/Pelota-like;eRF1 domain 2;eRF1 domain 3	Non - Mutable in CDS	0.122						clear support
PF3D7_0213900		RTR1 domain-containing protein, putative	Pf3D7_02_v3	-	560872	565395	Core	812726	3	1	ring, trophozoite, schizont*, gametocyte	gametocyte*	OG6_126967	ENSG00000288642	cerebellar degeneration related protein 1	Not available				EC inhibitor(s) only		IPR007308	Rtr1/RPAP2 domain	PF04181	Rtr1/RPAP2 domain	Non - Mutable in CDS	0.184						clear support
PF3D7_0214000	CCT8	T-complex protein 1 subunit theta	Pf3D7_02_v3	+	565669	568518	Core	812727	8	10	ring, trophozoite, schizont, gametocyte, sporozoite*	ring*, trophozoite*, gametocyte*	OG6_102087	ENSG00000156261	chaperonin containing TCP1 subunit 8	P50990	538	0.95858	0.338	AlphaFill or EC inhibitor(s) only		IPR002423;IPR012721;IPR017998;IPR027409;IPR027410;IPR027413	Chaperonin Cpn60/TCP-1 family;T-complex protein 1, theta subunit;Chaperone tailless complex polypeptide 1 (TCP-1);GroEL-like apical domain superfamily;TCP-1-like chaperonin intermediate domain superfamily;GroEL-like equatorial domain superfamily	PF00118	Chaperonin Cpn60/TCP-1 family	Non - Mutable in CDS	0.182						clear support
PF3D7_0214200	mRPL13	ribosomal protein L13, mitochondrial	Pf3D7_02_v3	-	574898	576521	Core	812729	4	8	trophozoite, schizont		OG6_101118	ENSG00000172172	mitochondrial ribosomal protein L13	E5RJI7	137	0.81167	0.241	AlphaFill or EC inhibitor(s) only		IPR005822;IPR005823;IPR023563;IPR036899	Ribosomal protein L13;Ribosomal protein L13, bacterial-type;Ribosomal protein L13, conserved site;Ribosomal protein L13 superfamily	PF00572	Ribosomal protein L13	Non - Mutable in CDS	0.255	Essential	0.08005	7.31508			clear support
PF3D7_0215700	RPB2	DNA-directed RNA polymerase II subunit RPB2, putative	Pf3D7_02_v3	+	645368	650460	Core	812744	4	9	ring, trophozoite, schizont, gametocyte, sporozoite	trophozoite*	OG6_100190	ENSG00000013503;ENSG00000047315	RNA polymerase III subunit B;RNA polymerase II subunit B	C9J4M6	1062	0.98349	0.568	AlphaFill or EC inhibitor(s) only		IPR007120;IPR007121;IPR007641;IPR007642;IPR007644;IPR007645;IPR007646;IPR007647;IPR015712	DNA-directed RNA polymerase, subunit 2, hybrid-binding domain;RNA polymerase, beta subunit, conserved site;RNA polymerase Rpb2, domain 7;RNA polymerase Rpb2, domain 2;RNA polymerase, beta subunit, protrusion;RNA polymerase Rpb2, domain 3;RNA polymerase Rpb2, domain 4;RNA polymerase Rpb2, domain 5;DNA-directed RNA polymerase, subunit 2	PF00562;PF04560;PF04561;PF04563;PF04565;PF04566;PF04567	DNA-directed RNA polymerase, subunit 2, hybrid-binding domain;RNA polymerase Rpb2, domain 7;RNA polymerase Rpb2, domain 2;RNA polymerase, beta subunit, protrusion;RNA polymerase Rpb2, domain 3;RNA polymerase Rpb2, domain 4;RNA polymerase Rpb2, domain 5	Non - Mutable in CDS	0.166	Essential	0.20026	4.05505	X	Disrupted	clear support
PF3D7_0215800	ORC5	origin recognition complex subunit 5	Pf3D7_02_v3	-	650472	653693	Core	812745	4	9	trophozoite, schizont, gametocyte		OG6_185965							AlphaFill or EC inhibitor(s) only		IPR020796;IPR027417	Origin recognition complex, subunit 5;P-loop containing nucleoside triphosphate hydrolase	PF14630	Origin recognition complex, subunit 5	Non - Mutable in CDS	0.128	Essential	0.20024	4.24483			clear support
PF3D7_0217100		ATP synthase subunit alpha, mitochondrial	Pf3D7_02_v3	+	707101	709839	Core	812757	4	11	ring*, trophozoite, schizont, gametocyte, sporozoite	trophozoite*, schizont*, gametocyte*	OG6_100771	ENSG00000152234	ATP synthase F1 subunit alpha	K7EK77	191	0.88938	0.644	AlphaFill or EC inhibitor(s) only		IPR000194;IPR000793;IPR004100;IPR005294;IPR020003;IPR027417;IPR033732;IPR036121	ATPase, F1/V1/A1 complex, alpha/beta subunit, nucleotide-binding domain;ATP synthase, alpha subunit, C-terminal;ATPase, F1/V1/A1 complex, alpha/beta subunit, N-terminal domain;ATP synthase, F1 complex, alpha subunit;ATPase, alpha/beta subunit, nucleotide-binding domain, active site;P-loop containing nucleoside triphosphate hydrolase;ATP synthase, F1 complex, alpha subunit nucleotide-binding domai…	PF00006;PF00306;PF02874	ATPase, F1/V1/A1 complex, alpha/beta subunit, nucleotide-binding domain;ATP synthase, alpha subunit, C-terminal;ATPase, F1/V1/A1 complex, alpha/beta subunit, N-terminal domain	Non - Mutable in CDS	0.141	Slow	0.53012	5.65576	X	Disrupted	unclear
PF3D7_0217300	AP2S	AP-2 complex subunit sigma, putative	Pf3D7_02_v3	-	715609	716549	Core	812759	6	10			OG6_102766	ENSG00000042753	adaptor related protein complex 2 subunit sigma 1	M0R0N4	141	0.95738	0.397	BindingDB orthology or BLAST match		IPR000804;IPR011012;IPR016635;IPR022775;IPR027156	Clathrin adaptor complex, small chain;Longin-like domain superfamily;Adaptor protein complex, sigma subunit;AP complex, mu/sigma subunit;AP-2 complex subunit sigma	PF01217	AP complex, mu/sigma subunit	Non - Mutable in CDS	0.198						unclear
PF3D7_0218000	RFC2	replication factor C subunit 2, putative	Pf3D7_02_v3	+	738216	740285	Core	812767	5	8	trophozoite, schizont, gametocyte	trophozoite*, gametocyte*	OG6_101335	ENSG00000163918	replication factor C subunit 4	P35249	323	0.88909	0.387	BindingDB orthology or BLAST match		IPR003593;IPR008921;IPR013748;IPR027417	AAA+ ATPase domain;DNA polymerase III, clamp loader complex, gamma/delta/delta subunit, C-terminal;Replication factor C, C-terminal;P-loop containing nucleoside triphosphate hydrolase	PF08542;PF13177	Replication factor C, C-terminal	Non - Mutable in CDS	0.12	Slow	0.48037	3.3526	X	Disrupted	unclear
PF3D7_0218400	DDX47	ATP-dependent RNA helicase DDX47, putative	Pf3D7_02_v3	-	749749	751772	Core	812770	2	6	ring, trophozoite, schizont, gametocyte, sporozoite		OG6_101585	ENSG00000213782	DEAD-box helicase 47	Q9H0S4	422	0.87446	0.491	AlphaFill or EC inhibitor(s) only		IPR000629;IPR001650;IPR011545;IPR014001;IPR027417	ATP-dependent RNA helicase DEAD-box, conserved site;Helicase, C-terminal;DEAD/DEAH box helicase domain;Helicase superfamily 1/2, ATP-binding domain;P-loop containing nucleoside triphosphate hydrolase	PF00270;PF00271	DEAD/DEAH box helicase domain;Helicase, C-terminal	Non - Mutable in CDS	0.126						clear support
PF3D7_0219600	RFC1	replication factor C subunit 1	Pf3D7_02_v3	-	778816	782444	Core	812779	4	9	trophozoite, schizont, gametocyte	trophozoite*, gametocyte*	OG6_101059	ENSG00000035928	replication factor C subunit 1	P35251	672	0.59872	0.271	AlphaFill or EC inhibitor(s) only		IPR001357;IPR003593;IPR003959;IPR008921;IPR012178;IPR013725;IPR027417;IPR036420	BRCT domain;AAA+ ATPase domain;ATPase, AAA-type, core;DNA polymerase III, clamp loader complex, gamma/delta/delta subunit, C-terminal;Replication factor C subunit 1;DNA replication factor RFC1, C-terminal;P-loop containing nucleoside triphosphate hydrolase;BRCT domain superfamily	PF00004;PF00533;PF08519	ATPase, AAA-type, core;BRCT domain;DNA replication factor RFC1, C-terminal	Non - Mutable in CDS	0.125	Dispensable	0.84074	1.98139	X	Disrupted	unclear
PF3D7_0301000	ACS2	acyl-CoA synthetase	Pf3D7_03_v3	-	69460	71919	Core	814328	6	6	schizont*, sporozoite*		OG6_100152	ENSG00000151726;ENSG00000164398;ENSG00000197142;ENSG00000281938	acyl-CoA synthetase long chain family member 1;acyl-CoA synthetase long chain family member 6;acyl-CoA synthetase long chain family member 5;novel transcript	B7Z3Z9	515	0.9007	0.219	AlphaFill or EC inhibitor(s) only		IPR000873;IPR020845	AMP-dependent synthetase/ligase;AMP-binding, conserved site	PF00501	AMP-dependent synthetase/ligase	Non - Mutable in CDS	0.121	Slow	0.41029	3.84024			unclear
PF3D7_0301200	FIKK3	serine/threonine protein kinase, FIKK family	Pf3D7_03_v3	-	78154	81283	Core	9221788	4	9	ring, schizont*		OG6_111291							AlphaFill or EC inhibitor(s) only		IPR000719;IPR008266;IPR011009	Protein kinase domain;Tyrosine-protein kinase, active site;Protein kinase-like domain superfamily	PF00069	Protein kinase domain	Non - Mutable in CDS	0.129	Slow	0.30011	5.7741			clear support
PF3D7_0302000	PRP46	pre-mRNA-splicing factor PRP46, putative	Pf3D7_03_v3	-	107622	110309	Core	814338	3	6	ring, trophozoite, schizont, gametocyte, sporozoite	ring*, trophozoite*, gametocyte*	OG6_101928	ENSG00000171566	pleiotropic regulator 1	H0YAA2	101	0.85292	0.356	AlphaFill or EC inhibitor(s) only		IPR001680;IPR019775;IPR020472;IPR036322	WD40 repeat;WD40 repeat, conserved site;G-protein beta WD-40 repeat;WD40-repeat-containing domain superfamily	PF00400	WD40 repeat	Non - Mutable in CDS	0.124						clear support
PF3D7_0302700		CDGSH iron-sulfur domain-containing protein, putative	Pf3D7_03_v3	-	146052	147270	Core	814344	4	4	schizont*		OG6_215320							BindingDB orthology or BLAST match		IPR018967	Iron sulphur-containing domain, CDGSH-type	PF09360	Iron sulphur-containing domain, CDGSH-type	Non - Mutable in CDS	0.12						unclear
PF3D7_0302900		exportin-1, putative	Pf3D7_03_v3	-	151935	158150	Core	814346	3	8	ring, trophozoite, schizont, gametocyte*, sporozoite*	trophozoite*, gametocyte*	OG6_101697	ENSG00000082898	exportin 1	A0A7I2V3N0	720	0.92892	0.325	BindingDB orthology or BLAST match		IPR001494;IPR013598;IPR014877;IPR016024;IPR040485;IPR041235	Importin-beta, N-terminal domain;Exportin-1/Importin-beta-like;Exportin-1, C-terminal;Armadillo-type fold;Exportin-1, repeat 3;Exportin-1, repeat 2	PF03810;PF08389;PF08767;PF18784;PF18787	Importin-beta, N-terminal domain;Exportin-1/Importin-beta-like;Exportin-1, C-terminal;Exportin-1, repeat 2;Exportin-1, repeat 3	Non - Mutable in CDS	0.127	Essential	0.16012	5.5523	ND	Disrupted	unclear
PF3D7_0303000	NSF	N-ethylmaleimide-sensitive fusion protein	Pf3D7_03_v3	-	159315	161740	Core	814347	3	11	ring, trophozoite, schizont, gametocyte, sporozoite		OG6_101440	ENSG00000073969;ENSG00000276262;ENSG00000278174	N-ethylmaleimide sensitive factor, vesicle fusing ATPase;N-ethylmaleimide sensitive factor, vesicle fusing ATPase;N-ethylmaleimide sensitive factor, vesicle fusing ATPase	B4DH19	636	0.91271	0.448	AlphaFill or EC inhibitor(s) only		IPR003593;IPR003959;IPR003960;IPR009010;IPR027417;IPR029067;IPR039812;IPR041569	AAA+ ATPase domain;ATPase, AAA-type, core;ATPase, AAA-type, conserved site;Aspartate decarboxylase-like domain superfamily;P-loop containing nucleoside triphosphate hydrolase;CDC48 domain 2-like superfamily;Vesicle-fusing ATPase;AAA ATPase, AAA+ lid domain	PF00004;PF17862	ATPase, AAA-type, core;AAA ATPase, AAA+ lid domain	Non - Mutable in CDS	0.186	Essential	0.2703	3.80036			unclear
PF3D7_0303200		lipin, putative	Pf3D7_03_v3	+	168679	174837	Core	814349	5	6	ring, trophozoite, schizont, gametocyte, sporozoite	trophozoite*, schizont, gametocyte	OG6_100990	ENSG00000101577;ENSG00000132793;ENSG00000134324	lipin 2;lipin 3;lipin 1	C9J278	25	0.69825	0.04	EC inhibitor(s) only		IPR007651;IPR013209;IPR026058;IPR031315;IPR031703;IPR036412	Lipin, N-terminal;Lipin/Ned1/Smp2 (LNS2);LIPIN family;LNS2/PITP;Lipin, middle domain;HAD-like superfamily	PF04571;PF08235;PF16876	Lipin, N-terminal;Lipin/Ned1/Smp2 (LNS2);Lipin, middle domain	Non - Mutable in CDS	0.409	Essential	0.26034	3.53688			unclear
PF3D7_0303400	DHHC1	palmitoyltransferase DHHC1	Pf3D7_03_v3	+	177446	181753	Core	814351	5	7	trophozoite, schizont, gametocyte*		OG6_130937							AlphaFill or EC inhibitor(s) only		IPR001594;IPR002110;IPR020683;IPR036770	Palmitoyltransferase, DHHC domain;Ankyrin repeat;Ankyrin repeat-containing domain;Ankyrin repeat-containing domain superfamily	PF01529;PF12796	Palmitoyltransferase, DHHC domain;Ankyrin repeat-containing domain	Non - Mutable in CDS	0.127						clear support
PF3D7_0305700		ubiquitin-conjugating enzyme MMS2, putative	Pf3D7_03_v3	-	278771	280588	Core	814375	3	8	ring, trophozoite, schizont, gametocyte, sporozoite	trophozoite*, schizont*	OG6_101344	ENSG00000124208;ENSG00000244687	PEDS1-UBE2V1 readthrough;ubiquitin conjugating enzyme E2 V1	G3V2F7	104	0.97292	0.462	AlphaFill or EC inhibitor(s) only	2	IPR000608;IPR016135	Ubiquitin-conjugating enzyme E2;Ubiquitin-conjugating enzyme/RWD-like	PF00179	Ubiquitin-conjugating enzyme E2	Non - Mutable in CDS	0.202	Essential	0.10044	1			unclear
PF3D7_0306800	CCT2	T-complex protein 1 subunit beta	Pf3D7_03_v3	-	305320	308017	Core	814386	9	6	ring, trophozoite, schizont, gametocyte, sporozoite*	ring*, trophozoite, gametocyte*	OG6_101721	ENSG00000166226	chaperonin containing TCP1 subunit 2	P78371	528	0.97595	0.568	AlphaFill or EC inhibitor(s) only		IPR002194;IPR002423;IPR012716;IPR017998;IPR027409;IPR027410;IPR027413	Chaperonin TCP-1, conserved site;Chaperonin Cpn60/TCP-1 family;T-complex protein 1, beta subunit;Chaperone tailless complex polypeptide 1 (TCP-1);GroEL-like apical domain superfamily;TCP-1-like chaperonin intermediate domain superfamily;GroEL-like equatorial domain superfamily	PF00118	Chaperonin Cpn60/TCP-1 family	Non - Mutable in CDS	0.191	Essential	0.15023	4.35495			clear support
PF3D7_0306900		40S ribosomal protein S23, putative	Pf3D7_03_v3	+	309572	312482	Core	814387	3	6	ring, trophozoite, schizont, gametocyte, sporozoite	ring, trophozoite, schizont*, gametocyte	OG6_100935	ENSG00000186468	ribosomal protein S23	P62266	143	0.99104	0.783	AlphaFill or EC inhibitor(s) only	4	IPR005680;IPR006032;IPR012340	Ribosomal protein S23, eukaryotic/archaeal;Ribosomal protein S12/S23;Nucleic acid-binding, OB-fold	PF00164	Ribosomal protein S12/S23	Non - Mutable in CDS	0.139	Essential	0.0501	5.93729			unclear
PF3D7_0307400	ClpP	ATP-dependent Clp protease proteolytic subunit	Pf3D7_03_v3	-	320628	322215	Core	814391	11	12	ring*, trophozoite, schizont, gametocyte	trophozoite*, schizont*, gametocyte*	OG6_100939	ENSG00000125656	caseinolytic mitochondrial matrix peptidase proteolytic subunit	M0R208	170	0.84753	0.441	BindingDB orthology or BLAST match	1	IPR001907;IPR023562;IPR029045;IPR033135	ATP-dependent Clp protease proteolytic subunit;Clp protease proteolytic subunit /Translocation-enhancing protein TepA;ClpP/crotonase-like domain superfamily;ClpP, histidine active site	PF00574	Clp protease proteolytic subunit /Translocation-enhancing protein TepA	Non - Mutable in CDS	0.12						clear support
PF3D7_0307700	AKIT10	apicomplexan kinetochore protein 10, putative	Pf3D7_03_v3	-	328477	336120	Core	814394	5	2	ring, trophozoite, schizont, gametocyte, sporozoite	trophozoite, schizont, gametocyte	OG6_532878							BindingDB orthology or BLAST match						Non - Mutable in CDS	0.776	Essential	0.23016	4.99974	X	Tagged	clear support
PF3D7_0308000		DNA polymerase delta small subunit, putative	Pf3D7_03_v3	+	353058	355573	Core	814397	2	7	ring, trophozoite, schizont, gametocyte, sporozoite	trophozoite*	OG6_102286	ENSG00000106628	DNA polymerase delta 2, accessory subunit	P49005	417	0.83784	0.314	EC inhibitor(s) only		IPR007185;IPR024826;IPR040663;IPR041863	DNA polymerase alpha/delta/epsilon, subunit B;DNA polymerase delta/II small subunit family;DNA polymerase delta subunit, OB-fold domain;DNA polymerase delta subunit 2, C-terminal domain	PF04042;PF18018	DNA polymerase alpha/delta/epsilon, subunit B;DNA polymerase delta subunit, OB-fold domain	Non - Mutable in CDS	0.129				ND	Tagged	unclear
PF3D7_0308200	CCT7	T-complex protein 1 subunit eta	Pf3D7_03_v3	-	361623	365130	Core	814399	8	6	ring, trophozoite, schizont, gametocyte, sporozoite	ring*, trophozoite, gametocyte*	OG6_101782	ENSG00000135624	chaperonin containing TCP1 subunit 7	Q99832	534	0.96401	0.564	AlphaFill or EC inhibitor(s) only		IPR002194;IPR002423;IPR012720;IPR017998;IPR027409;IPR027410;IPR027413	Chaperonin TCP-1, conserved site;Chaperonin Cpn60/TCP-1 family;T-complex protein 1, eta subunit;Chaperone tailless complex polypeptide 1 (TCP-1);GroEL-like apical domain superfamily;TCP-1-like chaperonin intermediate domain superfamily;GroEL-like equatorial domain superfamily	PF00118	Chaperonin Cpn60/TCP-1 family	Non - Mutable in CDS	0.134	Essential	0.1	1			unclear
PF3D7_0308600	PRPF19	pre-mRNA-processing factor 19, putative	Pf3D7_03_v3	+	371933	374911	Core	814402	7	16	ring, trophozoite, schizont, gametocyte*	ring*, trophozoite*	OG6_102145	ENSG00000110107	pre-mRNA processing factor 19	Q9UMS4	340	0.65464	0.341	BindingDB orthology or BLAST match		IPR001680;IPR003613;IPR013915;IPR019775;IPR020472;IPR036126;IPR036322;IPR038959	WD40 repeat;U box domain;Pre-mRNA-splicing factor 19;WD40 repeat, conserved site;G-protein beta WD-40 repeat;Tubulin binding cofactor A superfamily;WD40-repeat-containing domain superfamily;Pre-mRNA-processing factor 19	PF00400;PF08606	WD40 repeat;Pre-mRNA-splicing factor 19	Non - Mutable in CDS	0.145	Essential	0.12018	4.84108			clear support
PF3D7_0309000	YVH1	dual specificity protein phosphatase	Pf3D7_03_v3	+	383878	387313	Core	814406	8	13	ring, trophozoite, schizont, gametocyte, sporozoite		OG6_101936	ENSG00000081721	dual specificity phosphatase 12	V9GYV5	80	0.77037	0.175	AlphaFill or EC inhibitor(s) only		IPR000340;IPR016130;IPR020422;IPR029021	Dual specificity phosphatase, catalytic domain;Protein-tyrosine phosphatase, active site;Dual specificity protein phosphatase domain;Protein-tyrosine phosphatase-like	PF00782	Dual specificity phosphatase, catalytic domain	Non - Mutable in CDS	0.13	Slow	0.36016	5.07493	X	Disrupted	clear support
PF3D7_0309200	ARK2	aurora-related kinase ARK2, putative	Pf3D7_03_v3	-	388943	396419	Core	814408	6	13	ring, trophozoite, schizont, gametocyte, sporozoite	trophozoite*, schizont*, gametocyte	OG6_100573	ENSG00000087586;ENSG00000178999	aurora kinase A;aurora kinase B	J3QLN8	212	0.88063	0.41	AlphaFill or EC inhibitor(s) only		IPR000719;IPR008271;IPR011009;IPR017441;IPR030616	Protein kinase domain;Serine/threonine-protein kinase, active site;Protein kinase-like domain superfamily;Protein kinase, ATP binding site;Aurora kinase	PF00069	Protein kinase domain	Non - Mutable in CDS	0.199	Essential	0.10102	1	nt	Tagged	unclear
PF3D7_0309800	YTH2	YTH domain-containing protein 2	Pf3D7_03_v3	+	411588	414117	Core	814413	8	6	ring, trophozoite*, schizont*, gametocyte*, sporozoite		OG6_105604	ENSG00000083896;ENSG00000275272	YTH domain containing 1;YTH domain containing 1	Q96MU7	171	0.53738	0.345	BindingDB orthology or BLAST match		IPR007275	YTH domain	PF04146	YTH domain	Non - Mutable in CDS	0.281	Essential	0.19015	5.22906			clear support
PF3D7_0311200		valine--tRNA ligase, putative	Pf3D7_03_v3	+	473860	479395	Core	814427	3	8	ring*, trophozoite, schizont, gametocyte*, sporozoite	trophozoite*, gametocyte*	OG6_532786							EC inhibitor(s) only		IPR001412;IPR002300;IPR002303;IPR009080;IPR013155	Aminoacyl-tRNA synthetase, class I, conserved site;Aminoacyl-tRNA synthetase, class Ia;Valine-tRNA ligase;Aminoacyl-tRNA synthetase, class Ia, anticodon-binding;Methionyl/Valyl/Leucyl/Isoleucyl-tRNA synthetase, anticodon-binding	PF00133;PF08264	Aminoacyl-tRNA synthetase, class Ia;Methionyl/Valyl/Leucyl/Isoleucyl-tRNA synthetase, anticodon-binding	Non - Mutable in CDS	0.12	Essential	0.08007	6.76387			clear support
PF3D7_0311300		phosphatidylinositol 3- and 4-kinase, putative	Pf3D7_03_v3	-	479460	485830	Core	814428	3	3	trophozoite, schizont, gametocyte, sporozoite	trophozoite*, schizont, gametocyte	OG6_101496	ENSG00000038210;ENSG00000155252;ENSG00000249967	phosphatidylinositol 4-kinase type 2 beta;phosphatidylinositol 4-kinase type 2 alpha;novel protein	G5E9Z4	305	0.70247	0.226	AlphaFill or EC inhibitor(s) only		IPR000403	Phosphatidylinositol 3-/4-kinase, catalytic domain	PF00454	Phosphatidylinositol 3-/4-kinase, catalytic domain	Non - Mutable in CDS	0.134	Slow	0.64025	4.16111	X	Disrupted	unclear
PF3D7_0311600	OST1	dolichyl-diphosphooligosaccharide--protein glycosyltransferase subunit OST1, putative	Pf3D7_03_v3	+	499117	502677	Core	814431	3	6	trophozoite, gametocyte		OG6_102688	ENSG00000163902	ribophorin I	P04843	433	0.64835	0.169	BindingDB orthology or BLAST match		IPR007676	Ribophorin I	PF04597	Ribophorin I	Non - Mutable in CDS	0.136	Essential	0.10007	6.63502			clear support
PF3D7_0312300	RPN12	26S proteasome regulatory subunit RPN12, putative	Pf3D7_03_v3	+	521939	523113	Core	814438	5	9	ring*, trophozoite, schizont, gametocyte		OG6_102164	ENSG00000099341	proteasome 26S subunit, non-ATPase 8	K7ERW6	66	0.90928	0.47	AlphaFill or EC inhibitor(s) only		IPR006746;IPR033464	26S proteasome non-ATPase regulatory subunit Rpn12;CSN8/PSMD8/EIF3K	PF10075	CSN8/PSMD8/EIF3K	Non - Mutable in CDS	0.129	Slow	0.41021	4.52434	X	Disrupted	unclear
PF3D7_0314400	PPP6	serine/threonine protein phosphatase 6, putative	Pf3D7_03_v3	-	578813	581393	Core	814457	5	5	ring, trophozoite, schizont, gametocyte, sporozoite		OG6_103044	ENSG00000119414	protein phosphatase 6 catalytic subunit	O00743	304	0.96502	0.609	BindingDB orthology or BLAST match		IPR004843;IPR006186	Calcineurin-like phosphoesterase domain, ApaH type;Serine/threonine-specific protein phosphatase/bis(5-nucleosyl)-tetraphosphatase	PF00149	Calcineurin-like phosphoesterase domain, ApaH type	Non - Mutable in CDS	0.12				X	Tagged	clear support
PF3D7_0315100	eIF4E	eukaryotic translation initiation factor 4E	Pf3D7_03_v3	-	612333	614159	Core	814464	6	10	ring, trophozoite, schizont, gametocyte*, sporozoite*		OG6_100627	ENSG00000151247;ENSG00000175766	eukaryotic translation initiation factor 4E;eukaryotic translation initiation factor 4E family member 1B	P06730	171	0.71022	0.246	BindingDB orthology or BLAST match		IPR001040;IPR023398	Translation Initiation factor eIF- 4e;Translation Initiation factor eIF- 4e-like	PF01652	Translation Initiation factor eIF- 4e	Non - Mutable in CDS	0.335						clear support
PF3D7_0316600	FNT	formate-nitrite transporter	Pf3D7_03_v3	-	668469	672475	Core	814480	11	14	ring, trophozoite, schizont, gametocyte, sporozoite		OG6_105687							AlphaFill or EC inhibitor(s) only	5	IPR000292;IPR024002	Formate/nitrite transporter;Formate/nitrite transporter, conserved site	PF01226	Formate/nitrite transporter	Non - Mutable in CDS	0.869						unclear
PF3D7_0317000		proteasome subunit alpha type-3, putative	Pf3D7_03_v3	-	682236	684432	Core	814484	2	10	ring, trophozoite, schizont, gametocyte, sporozoite	trophozoite*	OG6_102011	ENSG00000100567	proteasome 20S subunit alpha 3	P25788	245	0.91843	0.355	BindingDB orthology or BLAST match	1	IPR000426;IPR001353;IPR029055;IPR037555	Proteasome alpha-subunit, N-terminal domain;Proteasome, subunit alpha/beta;Nucleophile aminohydrolases, N-terminal;Proteasome subunit alpha 3	PF00227;PF10584	Proteasome, subunit alpha/beta;Proteasome alpha-subunit, N-terminal domain	Non - Mutable in CDS	0.191	Essential	0.04009	6.21214			clear support
PF3D7_0317200	CRK4	cdc2-related protein kinase 4	Pf3D7_03_v3	-	689618	696787	Core	814486	7	13	ring*, trophozoite, schizont, gametocyte	trophozoite*, schizont	OG6_146112							EC inhibitor(s) only		IPR000719;IPR008271;IPR011009	Protein kinase domain;Serine/threonine-protein kinase, active site;Protein kinase-like domain superfamily	PF00069	Protein kinase domain	Non - Mutable in CDS	0.325	Essential	0.05006	7.16805			clear support
PF3D7_0317700		CPSF (cleavage and polyadenylation specific factor), subunit A, putative	Pf3D7_03_v3	+	727544	738158	Core	814491	2	8	ring*, trophozoite, schizont	ring*, trophozoite*, schizont*, gametocyte	OG6_185275							BindingDB orthology or BLAST match		IPR004871;IPR031297	Cleavage/polyadenylation specificity factor, A subunit, C-terminal;DNA damage-binding protein 1	PF03178	Cleavage/polyadenylation specificity factor, A subunit, C-terminal	Non - Mutable in CDS	0.408	Essential	0.3406	2.39919			unclear
PF3D7_0318200	RPB1	DNA-directed RNA polymerase II subunit RPB1	Pf3D7_03_v3	+	747275	756485	Core	814496	8	8	ring, trophozoite, schizont, gametocyte, sporozoite	ring*, trophozoite, schizont*, gametocyte*	OG6_100210	ENSG00000148606;ENSG00000181222;ENSG00000284832	RNA polymerase III subunit A;RNA polymerase II subunit A;RNA polymerase II subunit A	O14802	1309	0.89177	0.34	BindingDB orthology or BLAST match		IPR000684;IPR000722;IPR006592;IPR007066;IPR007073;IPR007075;IPR007080;IPR007081;IPR007083	RNA polymerase II, heptapeptide repeat, eukaryotic;RNA polymerase, alpha subunit;RNA polymerase, N-terminal;RNA polymerase Rpb1, domain 3;RNA polymerase Rpb1, domain 7;RNA polymerase Rpb1, domain 6;RNA polymerase Rpb1, domain 1;RNA polymerase Rpb1, domain 5;RNA polymerase Rpb1, domain 4	PF00623;PF04983;PF04990;PF04992;PF04997;PF04998;PF05000;PF05001	RNA polymerase, alpha subunit;RNA polymerase Rpb1, domain 3;RNA polymerase Rpb1, domain 7;RNA polymerase Rpb1, domain 6;RNA polymerase Rpb1, domain 1;RNA polymerase Rpb1, domain 5;RNA polymerase Rpb1, domain 4;RNA polymerase II, heptapeptide repeat, eukaryotic	Non - Mutable in CDS	0.144	Essential	0.2102	4.63333			clear support
PF3D7_0318600		cleavage and polyadenylation specificity factor, putative	Pf3D7_03_v3	-	782940	787364	Core	814500	2	6	ring, trophozoite, schizont, gametocyte	ring*	OG6_102863	ENSG00000127054	integrator complex subunit 11	E9PNH9	108	0.94827	0.444	AlphaFill or EC inhibitor(s) only		IPR001279;IPR011108;IPR022712;IPR036866	Metallo-beta-lactamase;Zn-dependent metallo-hydrolase, RNA specificity domain;Beta-Casp domain;Ribonuclease Z/Hydroxyacylglutathione hydrolase-like	PF07521;PF10996;PF16661	Zn-dependent metallo-hydrolase, RNA specificity domain;Beta-Casp domain;Metallo-beta-lactamase	Non - Mutable in CDS	0.138	Slow	0.32017	4.91185	X	Disrupted	clear support
PF3D7_0319500		RNA-binding protein, putative	Pf3D7_03_v3	+	815119	817437	Core	814509	3	5	ring, trophozoite, schizont, gametocyte	ring*, trophozoite*, gametocyte*	OG6_102431	ENSG00000134597	RNA binding motif protein X-linked 2	Q5JY83	57	0.83765	0.456	AlphaFill or EC inhibitor(s) only		IPR000504;IPR035979	RNA recognition motif domain;RNA-binding domain superfamily	PF00076	RNA recognition motif domain	Non - Mutable in CDS	0.869	Essential	0.27028	3.92533			unclear
PF3D7_0320300	CCT5	T-complex protein 1 subunit epsilon	Pf3D7_03_v3	+	844881	848142	Core	814517	7	7	ring, trophozoite, schizont, gametocyte, sporozoite	trophozoite*	OG6_100235	ENSG00000150753;ENSG00000163468	chaperonin containing TCP1 subunit 5;chaperonin containing TCP1 subunit 3	B7ZAR1	501	0.98181	0.557	AlphaFill or EC inhibitor(s) only		IPR002194;IPR002423;IPR017998;IPR027409;IPR027410;IPR027413	Chaperonin TCP-1, conserved site;Chaperonin Cpn60/TCP-1 family;Chaperone tailless complex polypeptide 1 (TCP-1);GroEL-like apical domain superfamily;TCP-1-like chaperonin intermediate domain superfamily;GroEL-like equatorial domain superfamily	PF00118	Chaperonin Cpn60/TCP-1 family	Non - Mutable in CDS	0.119	Essential	0.1402	4.61489			clear support
PF3D7_0320700	SPC25	signal peptidase complex subunit 2	Pf3D7_03_v3	+	864860	866969	Core	814521	5	8	ring*, trophozoite, schizont, gametocyte, sporozoite*	trophozoite*	OG6_137524							EC inhibitor(s) only		IPR009582	Signal peptidase complex subunit Spc2/SPCS2	PF06703	Signal peptidase complex subunit Spc2/SPCS2	Non - Mutable in CDS	0.5	Essential	0.12008	6.33497			clear support
PF3D7_0320900	H2A.Z	histone H2A.Z	Pf3D7_03_v3	+	874313	876685	Core	814523	11	10	ring, trophozoite, schizont, gametocyte, sporozoite	ring, trophozoite, schizont, gametocyte*	OG6_101774	ENSG00000105968;ENSG00000164032	H2A.Z variant histone 2;H2A.Z variant histone 1	E5RJU1	40	0.94934	0.775	AlphaFill or EC inhibitor(s) only		IPR002119;IPR007125;IPR009072;IPR032454;IPR032458	Histone H2A;Histone H2A/H2B/H3;Histone-fold;Histone H2A, C-terminal domain;Histone H2A conserved site	PF00125;PF16211	Histone H2A/H2B/H3;Histone H2A, C-terminal domain	Non - Mutable in CDS	0.16	Essential	0.0801	5.90268			unclear
PF3D7_0321200	ALG7	UDP-N-acetylglucosamine--dolichyl-phosphate N-acetylglucosaminephosphotransferase, putative	Pf3D7_03_v3	-	886593	889386	Core	814526	14	10	ring, trophozoite, schizont, gametocyte, sporozoite*		OG6_101483	ENSG00000172269	dolichyl-phosphate N-acetylglucosaminephosphotransferase 1	A0A804HKZ3	298	0.9004	0.43	BindingDB orthology or BLAST match		IPR000715;IPR033895	Glycosyl transferase, family 4;UDP-GlcNAc-dolichyl-phosphate GlcNAc phosphotransferase	PF00953	Glycosyl transferase, family 4	Non - Mutable in CDS	0.131	Essential	0.12008	6.45056			clear support
PF3D7_0322000	CYP19A	peptidyl-prolyl cis-trans isomerase	Pf3D7_03_v3	-	928124	929640	Core	814534	7	9	ring, trophozoite, schizont, gametocyte	ring, trophozoite, schizont*, gametocyte*	OG6_100528	ENSG00000108179;ENSG00000196262	peptidylprolyl isomerase F;peptidylprolyl isomerase A	F8WE65	120	0.98673	0.625	BindingDB orthology or BLAST match		IPR002130;IPR020892;IPR024936;IPR029000	Cyclophilin-type peptidyl-prolyl cis-trans isomerase domain;Cyclophilin-type peptidyl-prolyl cis-trans isomerase, conserved site;Cyclophilin-type peptidyl-prolyl cis-trans isomerase;Cyclophilin-like domain superfamily	PF00160	Cyclophilin-type peptidyl-prolyl cis-trans isomerase domain	Non - Mutable in CDS	1	Slow	0.33018	4.79002	X	Disrupted	unclear
PF3D7_0322100	Prt1	mRNA-capping enzyme subunit beta	Pf3D7_03_v3	-	930302	933014	Core	9221789	5	4	ring, trophozoite, schizont, gametocyte*		OG6_130919							EC inhibitor(s) only		IPR004206;IPR033469;IPR040343	mRNA triphosphatase Cet1-like;CYTH-like domain superfamily;RNA 5'-triphosphatase Cet1/Ctl1			Non - Mutable in CDS	0.901						unclear
PF3D7_0322300	DGAT	diacylglycerol O-acyltransferase	Pf3D7_03_v3	-	937293	941851	Core	814537	4	6	ring, trophozoite, schizont, gametocyte, sporozoite	trophozoite*, schizont*	OG6_101524	ENSG00000185000;ENSG00000285482	diacylglycerol O-acyltransferase 1;diacylglycerol O-acyltransferase 1	O75907	403	0.75243	0.275	BindingDB orthology or BLAST match		IPR004299;IPR014371;IPR027251	Membrane bound O-acyl transferase, MBOAT;Sterol O-acyltransferase, ACAT/DAG/ARE types;Diacylglycerol O-acyltransferase 1	PF03062	Membrane bound O-acyl transferase, MBOAT	Non - Mutable in CDS	0.199	Essential	0.10124	1			unclear
PF3D7_0323500	SMN	survival motor neuron-like protein	Pf3D7_03_v3	+	985953	988161	Core	814550	4	4	ring, trophozoite, schizont, gametocyte*, sporozoite*	ring*, trophozoite*	OG6_103070	ENSG00000119953	survival motor neuron domain containing 1	A0A6Q8PG47	48	0.3925	0.208	EC inhibitor(s) only		IPR002999	Tudor domain			Non - Mutable in CDS	0.122						clear support
PF3D7_0403500	USP	ubiquitin-specific protease	Pf3D7_04_v3	+	195272	196988	Core	812487	1	5	ring*, trophozoite, schizont, gametocyte*, sporozoite	trophozoite*	OG6_208753							BindingDB orthology or BLAST match		IPR001394;IPR038765	Peptidase C19, ubiquitin carboxyl-terminal hydrolase;Papain-like cysteine peptidase superfamily	PF00443	Peptidase C19, ubiquitin carboxyl-terminal hydrolase	Non - Mutable in CDS	0.197	Essential	0.04024	4.26269			clear support
PF3D7_0404200		conserved Plasmodium protein, unknown function	Pf3D7_04_v3	-	232342	233735	Core	812455	1				OG6_100402	ENSG00000138079	solute carrier family 3 member 1	Q07837	104	0.32066	0.048	BindingDB orthology or BLAST match						Non - Mutable in CDS	0.126	Essential	0.11004	8.05041			unclear
PF3D7_0405000	DDX51	ATP-dependent RNA helicase DDX51, putative	Pf3D7_04_v3	-	268919	271537	Core	812448	1	5	ring, trophozoite, schizont, gametocyte, sporozoite*	trophozoite*, gametocyte*	OG6_103754	ENSG00000185163;ENSG00000288503	DEAD-box helicase 51;DEAD-box helicase 51	Q8N8A6	444	0.71356	0.207	AlphaFill or EC inhibitor(s) only		IPR001650;IPR011545;IPR014001;IPR027417	Helicase, C-terminal;DEAD/DEAH box helicase domain;Helicase superfamily 1/2, ATP-binding domain;P-loop containing nucleoside triphosphate hydrolase	PF00270;PF00271	DEAD/DEAH box helicase domain;Helicase, C-terminal	Non - Mutable in CDS	0.131	Essential	0.07015	5.15373			clear support
PF3D7_0406100		V-type proton ATPase subunit B	Pf3D7_04_v3	-	322950	325688	Core	812397	4	12	ring, trophozoite, schizont, gametocyte, sporozoite	trophozoite*, schizont*, gametocyte*	OG6_100544	ENSG00000116039;ENSG00000147416	ATPase H+ transporting V1 subunit B1;ATPase H+ transporting V1 subunit B2	P15313	478	0.95842	0.709	BindingDB orthology or BLAST match		IPR000194;IPR004100;IPR005723;IPR020003;IPR022879;IPR027417	ATPase, F1/V1/A1 complex, alpha/beta subunit, nucleotide-binding domain;ATPase, F1/V1/A1 complex, alpha/beta subunit, N-terminal domain;ATPase, V1 complex, subunit B;ATPase, alpha/beta subunit, nucleotide-binding domain, active site;V-type ATP synthase regulatory subunit B/beta;P-loop containing nucleoside triphosphate hydrolase	PF00006;PF02874	ATPase, F1/V1/A1 complex, alpha/beta subunit, nucleotide-binding domain;ATPase, F1/V1/A1 complex, alpha/beta subunit, N-terminal domain	Non - Mutable in CDS	0.353	Essential	0.18029	3.84852			clear support
PF3D7_0407200	PTH2	peptidyl-tRNA hydrolase 2, putative	Pf3D7_04_v3	-	363313	365044	Core	812370	2	5	ring, trophozoite, schizont, gametocyte, sporozoite	ring*	OG6_100991	ENSG00000141378	peptidyl-tRNA hydrolase 2	J3KQ48	133	0.67084	0.368	EC inhibitor(s) only		IPR002833;IPR023476	Peptidyl-tRNA hydrolase, PTH2;Peptidyl-tRNA hydrolase II domain superfamily	PF01981	Peptidyl-tRNA hydrolase, PTH2	Non - Mutable in CDS	0.297	Essential	0.09008	6.41921			clear support
PF3D7_0409100	PRPF31	U4/U6 small nuclear ribonucleoprotein PRP31, putative	Pf3D7_04_v3	-	435640	438373	Core	812409	2	11	ring, trophozoite, schizont, gametocyte, sporozoite	ring, trophozoite, schizont*, gametocyte*	OG6_102494	ENSG00000105618;ENSG00000274144;ENSG00000274651;ENSG00000274894;ENSG00000275117;ENSG00000275885;ENSG00000276421;ENSG00000277154;ENSG00000277707;ENSG00000277953	pre-mRNA processing factor 31;pre-mRNA processing factor 31;pre-mRNA processing factor 31;pre-mRNA processing factor 31;pre-mRNA processing factor 31;pre-mRNA processing factor 31;pre-mRNA processing factor 31;pre-mRNA processing factor 31;pre-mRNA processing factor 31;pre-mRNA processing factor 31	E7ESX0	226	0.73927	0.288	AlphaFill or EC inhibitor(s) only		IPR002687;IPR012976;IPR019175;IPR027105;IPR036070	Nop domain;NOSIC;Prp31 C-terminal;U4/U6 small nuclear ribonucleoprotein Prp31;Nop domain superfamily	PF01798;PF09785	Nop domain;Prp31 C-terminal	Non - Mutable in CDS	0.125	Essential	0.12029	3.83877			clear support
PF3D7_0409200	SOF1	protein SOF1, putative	Pf3D7_04_v3	+	438826	440791	Core	812403	4	8	ring, trophozoite, schizont, gametocyte, sporozoite	ring*, trophozoite*, gametocyte*	OG6_102358	ENSG00000164934	DDB1 and CUL4 associated factor 13	Q9NV06	444	0.9763	0.419	AlphaFill or EC inhibitor(s) only		IPR001680;IPR007287;IPR019775;IPR036322	WD40 repeat;Sof1-like protein;WD40 repeat, conserved site;WD40-repeat-containing domain superfamily	PF00400;PF04158	WD40 repeat;Sof1-like protein	Non - Mutable in CDS	0.198	Essential	0.0601	5.97201			clear support
PF3D7_0410700	RbgA	ribosome biogenesis GTPase A, putative	Pf3D7_04_v3	-	480653	485264	Core	812379	7	4	ring*, trophozoite, schizont, gametocyte, sporozoite	trophozoite*, schizont, gametocyte*	OG6_101533	ENSG00000148824	mitochondrial ribosome associated GTPase 1	U3KQ69	261	0.75252	0.218	EC inhibitor(s) only		IPR006073;IPR027417	GTP binding domain;P-loop containing nucleoside triphosphate hydrolase	PF01926	GTP binding domain	Non - Mutable in CDS	0.177	Essential	0.06007	6.78355			clear support
PF3D7_0411200		PP-loop family protein, putative	Pf3D7_04_v3	-	505544	509792	Core	812374	2	6	ring, trophozoite, schizont, gametocyte, sporozoite*	trophozoite*, gametocyte*	OG6_532714							AlphaFill or EC inhibitor(s) only		IPR011063;IPR012094	tRNA(Ile)-lysidine/2-thiocytidine synthase, N-terminal;tRNA(Ile)-lysidine synthase	PF01171	tRNA(Ile)-lysidine/2-thiocytidine synthase, N-terminal	Non - Mutable in CDS	0.122	Essential	0.09005	7.19526			clear support
PF3D7_0411400		DEAD box ATP-dependent RNA helicase, putative	Pf3D7_04_v3	-	513083	517579	Core	812359	1	6	ring, trophozoite, schizont, sporozoite	trophozoite*, gametocyte*	OG6_533637							EC inhibitor(s) only		IPR001650;IPR011545;IPR014001;IPR027417	Helicase, C-terminal;DEAD/DEAH box helicase domain;Helicase superfamily 1/2, ATP-binding domain;P-loop containing nucleoside triphosphate hydrolase	PF00270;PF00271	DEAD/DEAH box helicase domain;Helicase, C-terminal	Non - Mutable in CDS	0.146						clear support
PF3D7_0411900		DNA polymerase alpha catalytic subunit A	Pf3D7_04_v3	-	527408	535614	Core	812588	1	15	trophozoite*, schizont	trophozoite, schizont*, gametocyte	OG6_102343	ENSG00000101868	DNA polymerase alpha 1, catalytic subunit	P09884	1139	0.70109	0.237	BindingDB orthology or BLAST match		IPR006134;IPR006172;IPR012337;IPR017964;IPR043502	DNA-directed DNA polymerase, family B, multifunctional domain;DNA-directed DNA polymerase, family B;Ribonuclease H-like superfamily;DNA-directed DNA polymerase, family B, conserved site;DNA/RNA polymerase superfamily	PF00136	DNA-directed DNA polymerase, family B, multifunctional domain	Non - Mutable in CDS	0.13						clear support
PF3D7_0412100	mtRPS12	ribosomal protein S12, mitochondrial	Pf3D7_04_v3	-	539768	541690	Core	812585	5	8	trophozoite, schizont*		OG6_101451	ENSG00000128626;ENSG00000283018	mitochondrial ribosomal protein S12;mitochondrial ribosomal protein S12	O15235	95	0.64294	0.453	AlphaFill or EC inhibitor(s) only		IPR005679;IPR006032;IPR012340	Ribosomal protein S12, bacterial-type;Ribosomal protein S12/S23;Nucleic acid-binding, OB-fold	PF00164	Ribosomal protein S12/S23	Non - Mutable in CDS	0.385	Essential	0.08005	7.48172			clear support
PF3D7_0413600	RPT3	26S protease regulatory subunit 6B, putative	Pf3D7_04_v3	-	616407	618468	Core	812570	4	14	ring, trophozoite, schizont, gametocyte, sporozoite	trophozoite*, schizont*, gametocyte*	OG6_101965	ENSG00000013275;ENSG00000281221	proteasome 26S subunit, ATPase 4;proteasome 26S subunit, ATPase 4	P43686	385	0.91818	0.675	AlphaFill or EC inhibitor(s) only		IPR003593;IPR003959;IPR003960;IPR005937;IPR027417;IPR032501;IPR035256;IPR041569	AAA+ ATPase domain;ATPase, AAA-type, core;ATPase, AAA-type, conserved site;26S proteasome regulatory subunit P45-like;P-loop containing nucleoside triphosphate hydrolase;Proteasomal ATPase OB C-terminal domain;26S Proteasome regulatory subunit 6B;AAA ATPase, AAA+ lid domain	PF00004;PF16450;PF17862	ATPase, AAA-type, core;Proteasomal ATPase OB C-terminal domain;AAA ATPase, AAA+ lid domain	Non - Mutable in CDS	0.191	Slow	0.53022	4.44935	X	Tagged	unclear
PF3D7_0413900	USP13	ubiquitin carboxyl-terminal hydrolase 13, putative	Pf3D7_04_v3	-	622894	626416	Core	812575	4	9	ring*, trophozoite, schizont, gametocyte	trophozoite*, schizont*, gametocyte*	OG6_101380	ENSG00000058056;ENSG00000111667	ubiquitin specific peptidase 13;ubiquitin specific peptidase 5	H7C502	75	0.81884	0.133	BindingDB orthology or BLAST match		IPR001394;IPR001607;IPR009060;IPR015368;IPR015940;IPR016652;IPR018200;IPR033864;IPR038765;IPR041432	Peptidase C19, ubiquitin carboxyl-terminal hydrolase;Zinc finger, UBP-type;UBA-like superfamily;Ubiquitin-conjugating enzyme, C-terminal fungi;Ubiquitin-associated domain;Ubiquitinyl hydrolase;Ubiquitin specific protease, conserved site;Deubiquitinating enzyme 14, UBA domain;Papain-like cysteine peptidase superfamily;Ubiquitinyl hydrolase, variant UBP zinc finger	PF00443;PF02148;PF09288;PF17807	Peptidase C19, ubiquitin carboxyl-terminal hydrolase;Zinc finger, UBP-type;Ubiquitin-conjugating enzyme, C-terminal fungi;Ubiquitinyl hydrolase, variant UBP zinc finger	Non - Mutable in CDS	0.121						clear support
PF3D7_0414900	ARO	armadillo-domain containing rhoptry protein	Pf3D7_04_v3	+	665765	668508	Core	812562	5	6	ring, trophozoite, schizont, gametocyte, sporozoite*	schizont*	OG6_130099							AlphaFill or EC inhibitor(s) only		IPR016024	Armadillo-type fold			Non - Mutable in CDS	0.682						clear support
PF3D7_0415000	GET3	ATPase GET3	Pf3D7_04_v3	-	668291	669784	Core	812559	7	11	ring, trophozoite, schizont*, gametocyte*		OG6_100709	ENSG00000198356	guided entry of tail-anchored proteins factor 3, ATPase	O43681	321	0.84817	0.477	AlphaFill or EC inhibitor(s) only		IPR016300;IPR025723;IPR027417;IPR027542	Arsenical pump ATPase, ArsA/GET3;Anion-transporting ATPase-like domain;P-loop containing nucleoside triphosphate hydrolase;Arsenical pump ATPase, ArsA/GET3, eukaryotic	PF02374	Anion-transporting ATPase-like domain	Non - Mutable in CDS	0.158	Slow	0.57026	4.11507	X	Disrupted	unclear
PF3D7_0415300	CRK3	cdc2-related protein kinase 3	Pf3D7_04_v3	+	681263	686296	Core	812558	18	10	ring, trophozoite, schizont, gametocyte, sporozoite	ring*, trophozoite, gametocyte	OG6_139479							AlphaFill or EC inhibitor(s) only		IPR000719;IPR008271;IPR011009;IPR017441	Protein kinase domain;Serine/threonine-protein kinase, active site;Protein kinase-like domain superfamily;Protein kinase, ATP binding site	PF00069	Protein kinase domain	Non - Mutable in CDS	0.138	Essential	0.1302	4.6456			clear support
PF3D7_0416100	GATA	glutamyl-tRNA(Gln) amidotransferase subunit A	Pf3D7_04_v3	+	706094	709615	Core	812540	7	6	trophozoite*, schizont	trophozoite, schizont, gametocyte	OG6_101205	ENSG00000130348	glutaminyl-tRNA amidotransferase subunit QRSL1	Q9H0R6	483	0.8448	0.28	AlphaFill or EC inhibitor(s) only		IPR000120;IPR023631;IPR036928	Amidase;Amidase signature domain;Amidase signature (AS) superfamily	PF01425	Amidase signature domain	Non - Mutable in CDS	0.164	Slow	0.25014	5.31501	X	Disrupted	clear support
PF3D7_0416400	HAT1	histone acetyltransferase, putative	Pf3D7_04_v3	+	717422	723139	Core	812538	4	8	ring*, trophozoite, schizont, gametocyte, sporozoite	trophozoite*, schizont, gametocyte*	OG6_102175	ENSG00000128708	histone acetyltransferase 1	O14929	374	0.78396	0.254	EC inhibitor(s) only		IPR016181;IPR017380;IPR019467	Acyl-CoA N-acyltransferase;Histone acetyltransferase type B, catalytic subunit;Histone acetyl transferase HAT1 N-terminal	PF10394	Histone acetyl transferase HAT1 N-terminal	Non - Mutable in CDS	0.401	Slow	0.66027	3.99102	X	Disrupted	unclear
PF3D7_0416800	SAR1	small GTP-binding protein sar1	Pf3D7_04_v3	+	729587	731615	Core	812525	5	14	ring, trophozoite, schizont, gametocyte, sporozoite	ring*, trophozoite, schizont*, gametocyte*	OG6_101164	ENSG00000079332;ENSG00000152700	secretion associated Ras related GTPase 1A;secretion associated Ras related GTPase 1B	D6RD69	163	0.91668	0.497	AlphaFill or EC inhibitor(s) only		IPR005225;IPR006689;IPR027417	Small GTP-binding protein domain;Small GTPase superfamily, ARF/SAR type;P-loop containing nucleoside triphosphate hydrolase	PF00025	Small GTPase superfamily, ARF/SAR type	Non - Mutable in CDS	0.131						clear support
PF3D7_0417200	DHFR-TS	bifunctional dihydrofolate reductase-thymidylate synthase	Pf3D7_04_v3	+	747897	750065	Core	9221804	25	14	trophozoite, schizont	trophozoite*, gametocyte*	OG6_101427	ENSG00000176890	thymidylate synthetase	P04818	291	0.91107	0.55	BindingDB orthology or BLAST match		IPR000398;IPR001796;IPR012262;IPR017925;IPR020940;IPR023451;IPR024072;IPR036926	Thymidylate synthase;Dihydrofolate reductase domain;Bifunctional dihydrofolate reductase/thymidylate synthase;Dihydrofolate reductase conserved site;Thymidylate synthase, active site;Thymidylate synthase/dCMP hydroxymethylase domain;Dihydrofolate reductase-like domain superfamily;Thymidylate synthase/dCMP hydroxymethylase superfamily	PF00186;PF00303	Dihydrofolate reductase domain;Thymidylate synthase/dCMP hydroxymethylase domain	Non - Mutable in CDS	0.125				X	Mutated	clear support
PF3D7_0419900		phosphatidylinositol 4-kinase, putative	Pf3D7_04_v3	+	876213	894383	Core	9221806	3	9	ring, trophozoite, schizont, gametocyte, sporozoite*	ring, trophozoite, schizont, gametocyte	OG6_532473							EC inhibitor(s) only		IPR000403;IPR011009;IPR015433;IPR018936	Phosphatidylinositol 3-/4-kinase, catalytic domain;Protein kinase-like domain superfamily;Phosphatidylinositol kinase;Phosphatidylinositol 3/4-kinase, conserved site			Non - Mutable in CDS	0.12				X	Disrupted	clear support
PF3D7_0420100	RIO2	serine/threonine protein kinase RIO2	Pf3D7_04_v3	+	906263	909398	Core	812477	18	8	ring, trophozoite, schizont, gametocyte, sporozoite		OG6_101547	ENSG00000058729	RIO kinase 2	Q9BVS4	351	0.57112	0.399	BindingDB orthology or BLAST match		IPR000687;IPR011009;IPR015285;IPR030484;IPR036390	RIO kinase;Protein kinase-like domain superfamily;RIO2 kinase winged helix domain, N-terminal;Serine/threonine-protein kinase Rio2;Winged helix DNA-binding domain superfamily	PF01163;PF09202	RIO2 kinase winged helix domain, N-terminal	Non - Mutable in CDS	0.125	Essential	0.07008	6.38459			clear support
PF3D7_0420200	ACPS	holo-[acyl-carrier-protein] synthase, putative	Pf3D7_04_v3	+	909409	912119	Core	812478	2	8	gametocyte*		OG6_101866							BindingDB orthology or BLAST match	2	IPR002036;IPR002582;IPR004568;IPR008278;IPR037143	Endoribonuclease YbeY;Holo-[acyl carrier protein] synthase;Phosphopantetheine-protein transferase domain;4'-phosphopantetheinyl transferase domain;4'-phosphopantetheinyl transferase domain superfamily	PF01648;PF02130	4'-phosphopantetheinyl transferase domain;Endoribonuclease YbeY	Non - Mutable in CDS	0.234						clear support
PF3D7_0422000		steroid dehydrogenase, putative	Pf3D7_04_v3	+	997886	1000908	Core	812464	1	5	ring, trophozoite, schizont, gametocyte, sporozoite		OG6_100431	ENSG00000103160;ENSG00000149084	hydroxysteroid dehydrogenase like 1;hydroxysteroid 17-beta dehydrogenase 12	Q53GQ0	307	0.89901	0.326	BindingDB orthology or BLAST match		IPR002347;IPR036291	Short-chain dehydrogenase/reductase SDR;NAD(P)-binding domain superfamily	PF00106	Short-chain dehydrogenase/reductase SDR	Non - Mutable in CDS	0.22	Essential	0.20029	3.85711	ND	Disrupted	unclear
PF3D7_0422300		alpha tubulin 2	Pf3D7_04_v3	+	1020961	1025057	Core	812459	3	9	ring, trophozoite, schizont, gametocyte, sporozoite	gametocyte	OG6_100108	ENSG00000075886;ENSG00000123416;ENSG00000127824;ENSG00000152086;ENSG00000167552;ENSG00000167553;ENSG00000178462;ENSG00000183785;ENSG00000198033	tubulin alpha 3d;tubulin alpha 1b;tubulin alpha 4a;tubulin alpha 3e;tubulin alpha 1a;tubulin alpha 1c;tubulin alpha like 3;tubulin alpha 8;tubulin alpha 3c	A0A7P0T945	426	0.98115	0.754	BindingDB orthology or BLAST match		IPR000217;IPR002452;IPR003008;IPR008280;IPR017975;IPR018316;IPR036525	Tubulin;Alpha tubulin;Tubulin/FtsZ, GTPase domain;Tubulin/FtsZ, C-terminal;Tubulin, conserved site;Tubulin/FtsZ, 2-layer sandwich domain;Tubulin/FtsZ, GTPase domain superfamily	PF00091;PF03953	Tubulin/FtsZ, GTPase domain;Tubulin/FtsZ, 2-layer sandwich domain	Non - Mutable in CDS	0.966	Essential	0.07006	6.91839			unclear
PF3D7_0422700	EIF4A3	eukaryotic initiation factor 4A-III, putative	Pf3D7_04_v3	+	1039634	1041812	Core	812458	4	13	ring, trophozoite, schizont, gametocyte		OG6_101114	ENSG00000141543	eukaryotic translation initiation factor 4A3	P38919	384	0.96856	0.661	BindingDB orthology or BLAST match		IPR000629;IPR001650;IPR011545;IPR014001;IPR027417	ATP-dependent RNA helicase DEAD-box, conserved site;Helicase, C-terminal;DEAD/DEAH box helicase domain;Helicase superfamily 1/2, ATP-binding domain;P-loop containing nucleoside triphosphate hydrolase	PF00270;PF00271	DEAD/DEAH box helicase domain;Helicase, C-terminal	Non - Mutable in CDS	0.134	Essential	0.07012	5.68503			clear support
PF3D7_0423100		AP-4 complex subunit sigma, putative	Pf3D7_04_v3	-	1048879	1050294	Core	812595	1	7	ring, trophozoite, schizont, gametocyte, sporozoite*	trophozoite*, gametocyte*	OG6_105022	ENSG00000100478	adaptor related protein complex 4 subunit sigma 1	Q9Y587	144	0.98864	0.549	BindingDB orthology or BLAST match		IPR011012;IPR016635;IPR022775	Longin-like domain superfamily;Adaptor protein complex, sigma subunit;AP complex, mu/sigma subunit	PF01217	AP complex, mu/sigma subunit	Non - Mutable in CDS	0.223						unclear
PF3D7_0423600		conserved Plasmodium protein, unknown function	Pf3D7_04_v3	-	1061719	1067023	Core	812438	2	1	ring, trophozoite, schizont, gametocyte, sporozoite	ring, trophozoite, schizont*, gametocyte	OG6_127576							AlphaFill or EC inhibitor(s) only						Non - Mutable in CDS	0.126						clear support
PF3D7_0501300	SBP1	skeleton-binding protein 1	Pf3D7_05_v3	+	67224	70944	Core	812874	17	12	ring, trophozoite, schizont, gametocyte, sporozoite	ring, trophozoite*, schizont*	OG6_153017							EC inhibitor(s) only		IPR039123	Protein phosphatase 2C			Non - Mutable in CDS	1				X	Disrupted	unclear
PF3D7_0503100	IspE	4-diphosphocytidyl-2-C-methyl-D-erythritol kinase, putative	Pf3D7_05_v3	-	126662	128917	Core	812925	5	5	ring*, trophozoite, schizont, gametocyte, sporozoite	trophozoite*	OG6_106628							BindingDB orthology or BLAST match		IPR004424;IPR020568;IPR036554	4-diphosphocytidyl-2C-methyl-D-erythritol kinase;Ribosomal protein S5 domain 2-type fold;GHMP kinase, C-terminal domain superfamily			Non - Mutable in CDS	0.17	Essential	0.13016	5.09059			clear support
PF3D7_0503200	CDC6	cell division control protein 6, putative	Pf3D7_05_v3	+	130209	133825	Core	812928	3	8	trophozoite, schizont*, gametocyte	gametocyte*	OG6_532766							AlphaFill or EC inhibitor(s) only		IPR003959;IPR027417	ATPase, AAA-type, core;P-loop containing nucleoside triphosphate hydrolase	PF00004	ATPase, AAA-type, core	Non - Mutable in CDS	0.141	Essential	0.23018	4.84625			clear support
PF3D7_0503400	ADF1	actin-depolymerizing factor 1	Pf3D7_05_v3	+	139481	142206	Core	812927	7	12	ring, trophozoite, schizont, gametocyte, sporozoite	ring*, trophozoite, schizont, gametocyte	OG6_100500	ENSG00000125868;ENSG00000165410;ENSG00000172757	destrin, actin depolymerizing factor;cofilin 2;cofilin 1	P60981	118	0.84417	0.288	AlphaFill or EC inhibitor(s) only	1	IPR002108;IPR017904	Actin-depolymerising factor homology domain;ADF/Cofilin	PF00241	Actin-depolymerising factor homology domain	Non - Mutable in CDS	0.121	Essential	0.09011	5.89026			unclear
PF3D7_0504000	ATPase3	cation transporting P-ATPase	Pf3D7_05_v3	+	157065	165442	Core	812921	6	7	ring, trophozoite, schizont	trophozoite	OG6_100379	ENSG00000127249;ENSG00000133657;ENSG00000159363;ENSG00000187527	ATPase 13A4;ATPase 13A3;ATPase cation transporting 13A2;ATPase 13A5	B7WPN9	1039	0.80148	0.235	AlphaFill or EC inhibitor(s) only		IPR001757;IPR008250;IPR018303;IPR023298;IPR023299;IPR036412	P-type ATPase;P-type ATPase, A domain superfamily;P-type ATPase, phosphorylation site;P-type ATPase, transmembrane domain superfamily;P-type ATPase, cytoplasmic domain N;HAD-like superfamily	PF00122		Non - Mutable in CDS	0.149	Essential	0.01005	7.58023	X	Disrupted	clear support
PF3D7_0504200	DDX27	ATP-dependent RNA helicase DDX27, putative	Pf3D7_05_v3	+	167258	169809	Core	812918	2	9	ring*, trophozoite, schizont, gametocyte*, sporozoite	trophozoite*, schizont*, gametocyte*	OG6_109520							AlphaFill or EC inhibitor(s) only		IPR001650;IPR011545;IPR014001;IPR027417	Helicase, C-terminal;DEAD/DEAH box helicase domain;Helicase superfamily 1/2, ATP-binding domain;P-loop containing nucleoside triphosphate hydrolase	PF00270;PF00271	DEAD/DEAH box helicase domain;Helicase, C-terminal	Non - Mutable in CDS	0.142	Essential	0.13007	6.58439			clear support
PF3D7_0504400		ATP-dependent helicase, putative	Pf3D7_05_v3	+	172042	174574	Core	812915	4	8	ring, trophozoite, schizont, gametocyte, sporozoite*	trophozoite*, gametocyte*	OG6_102022	ENSG00000107625;ENSG00000165732	DExD-box helicase 50;DExD-box helicase 21	Q9BQ39	554	0.65633	0.314	AlphaFill or EC inhibitor(s) only		IPR000629;IPR001650;IPR011545;IPR012562;IPR014001;IPR027417	ATP-dependent RNA helicase DEAD-box, conserved site;Helicase, C-terminal;DEAD/DEAH box helicase domain;GUCT;Helicase superfamily 1/2, ATP-binding domain;P-loop containing nucleoside triphosphate hydrolase	PF00270;PF00271;PF08152	DEAD/DEAH box helicase domain;Helicase, C-terminal;GUCT	Non - Mutable in CDS	0.119	Essential	0.09026	4.06875			clear support
PF3D7_0504600	BCKDHB	2-oxoisovalerate dehydrogenase subunit beta, mitochondrial, putative	Pf3D7_05_v3	+	177390	179177	Core	812914	2	9	trophozoite, schizont, gametocyte		OG6_101601	ENSG00000083123	branched chain keto acid dehydrogenase E1 subunit beta	P21953	329	0.85399	0.605	AlphaFill or EC inhibitor(s) only		IPR005475;IPR009014;IPR029061;IPR033248	Transketolase-like, pyrimidine-binding domain;Transketolase C-terminal/Pyruvate-ferredoxin oxidoreductase domain II;Thiamin diphosphate-binding fold;Transketolase, C-terminal domain	PF02779;PF02780	Transketolase-like, pyrimidine-binding domain;Transketolase, C-terminal domain	Non - Mutable in CDS	0.999	Slow	0.61001	10	X	Disrupted	unclear
PF3D7_0505000		MMS19-like protein, putative	Pf3D7_05_v3	-	208676	219273	Core	812909	2	6	ring, trophozoite, schizont, gametocyte, sporozoite	ring*, trophozoite*, gametocyte*	OG6_105151							BindingDB orthology or BLAST match		IPR029240	MMS19, N-terminal	PF14500	MMS19, N-terminal	Non - Mutable in CDS	0.179						clear support
PF3D7_0505500	MSH6	DNA mismatch repair protein MSH6, putative	Pf3D7_05_v3	-	238878	243954	Core	812907	3	15	ring, trophozoite, schizont, gametocyte, sporozoite	trophozoite*, gametocyte*	OG6_100652	ENSG00000116062	mutS homolog 6	A0A494C0M1	979	0.70066	0.3	AlphaFill or EC inhibitor(s) only		IPR000432;IPR007695;IPR007696;IPR007861;IPR016151;IPR017261;IPR027417;IPR036187;IPR036678	DNA mismatch repair protein MutS, C-terminal;DNA mismatch repair protein MutS-like, N-terminal;DNA mismatch repair protein MutS, core;DNA mismatch repair protein MutS, clamp;DNA mismatch repair protein MutS, N-terminal;DNA mismatch repair protein MutS/MSH;P-loop containing nucleoside triphosphate hydrolase;DNA mismatch repair protein MutS, core domain superfamily;MutS, connector domain superfamily	PF00488;PF01624;PF05190;PF05192	DNA mismatch repair protein MutS, C-terminal;DNA mismatch repair protein MutS-like, N-terminal;DNA mismatch repair protein MutS, clamp;DNA mismatch repair protein MutS, core	Non - Mutable in CDS	0.696	Essential	0.11016	5.10952			clear support
PF3D7_0505800	SUMO	small ubiquitin-related modifier	Pf3D7_05_v3	-	251337	253815	Core	812904	7	7	ring, trophozoite, schizont, gametocyte		OG6_100654	ENSG00000116030;ENSG00000188612	small ubiquitin like modifier 1;small ubiquitin like modifier 2	J3KRH1	49	0.80984	0.51	BindingDB orthology or BLAST match		IPR000626;IPR022617;IPR029071	Ubiquitin-like domain;Rad60/SUMO-like domain;Ubiquitin-like domain superfamily	PF11976	Rad60/SUMO-like domain	Non - Mutable in CDS	0.143	Essential	0.23022	4.4542			unclear
PF3D7_0507500	SUB1	subtilisin-like protease 1	Pf3D7_05_v3	-	307090	310120	Core	812875	11	13	ring*, trophozoite*, schizont, gametocyte*, sporozoite		OG6_121085							BindingDB orthology or BLAST match		IPR000209;IPR015500;IPR017314;IPR022398;IPR023827;IPR023828;IPR034204;IPR036852;IPR041089	Peptidase S8/S53 domain;Peptidase S8, subtilisin-related;Peptidase S8A, subtilisin-like peptidase 1, plasmodium;Peptidase S8, subtilisin, His-active site;Peptidase S8, subtilisin, Asp-active site;Peptidase S8, subtilisin, Ser-active site;Subtilisin SUB1-like catalytic domain;Peptidase S8/S53 domain superfamily;SUB1 protease prodomain ProdP9	PF00082;PF18213	Peptidase S8/S53 domain;SUB1 protease prodomain ProdP9	Non - Mutable in CDS	0.42	Essential	0.07015	5.18334	ND	Mutated	unclear
PF3D7_0507600	CAF40	protein CAF40, putative	Pf3D7_05_v3	+	311816	315368	Core	812876	9	7	ring, trophozoite, schizont, gametocyte, sporozoite	trophozoite*, gametocyte*	OG6_102178	ENSG00000144580	CCR4-NOT transcription complex subunit 9	Q92600	293	0.94788	0.618	AlphaFill or EC inhibitor(s) only		IPR007216;IPR016024	CCR4-NOT transcription complex subunit 9;Armadillo-type fold	PF04078		Non - Mutable in CDS	0.119	Essential	0.06008	6.46831			clear support
PF3D7_0507700	NPL4	nuclear protein localization protein 4, putative	Pf3D7_05_v3	-	316610	319032	Core	812872	1	6	ring, trophozoite, schizont, gametocyte, sporozoite*	trophozoite, gametocyte*	OG6_101880	ENSG00000182446	NPL4 homolog, ubiquitin recognition factor	I3L4U9	107	0.62303	0.14	AlphaFill or EC inhibitor(s) only		IPR000626;IPR007716;IPR007717;IPR016563;IPR024682;IPR029071	Ubiquitin-like domain;NPL4, zinc-binding putative;Nuclear pore localisation protein NPL4, C-terminal;Nuclear protein localization protein 4;Nuclear pore localisation protein Npl4, ubiquitin-like domain;Ubiquitin-like domain superfamily	PF05020;PF05021;PF11543	NPL4, zinc-binding putative;Nuclear pore localisation protein NPL4, C-terminal;Nuclear pore localisation protein Npl4, ubiquitin-like domain	Non - Mutable in CDS	0.12	Essential	0.38032	3.69089			unclear
PF3D7_0508100	SET9	SET domain protein, putative	Pf3D7_05_v3	+	331618	337242	Core	812863	2	2	ring*, trophozoite, schizont, gametocyte, sporozoite	schizont, gametocyte*	OG6_124161							AlphaFill or EC inhibitor(s) only		IPR002110;IPR020683;IPR036770	Ankyrin repeat;Ankyrin repeat-containing domain;Ankyrin repeat-containing domain superfamily	PF12796	Ankyrin repeat-containing domain	Non - Mutable in CDS	0.155	Essential	4e-05	8.03428			clear support
PF3D7_0508300	TPT	triose phosphate transporter	Pf3D7_05_v3	+	340652	344452	Core	812861	4	10	ring, trophozoite, schizont, gametocyte*, sporozoite*	trophozoite*	OG6_101650	ENSG00000127526	solute carrier family 35 member E1	Q96K37	302	0.78566	0.219	AlphaFill or EC inhibitor(s) only		IPR004853	Sugar phosphate transporter domain	PF03151	Sugar phosphate transporter domain	Non - Mutable in CDS	0.122	Essential	0.14007	6.71786			clear support
PF3D7_0508700	PRP5	pre-mRNA-processing ATP-dependent RNA helicase PRP5, putative	Pf3D7_05_v3	+	358035	362825	Core	812854	6	6	trophozoite*, schizont*, gametocyte	ring*, trophozoite, schizont*, gametocyte	OG6_102375	ENSG00000145833	DEAD-box helicase 46	A0A0C4DG89	593	0.51532	0.364	AlphaFill or EC inhibitor(s) only		IPR000629;IPR001650;IPR011545;IPR014001;IPR027417	ATP-dependent RNA helicase DEAD-box, conserved site;Helicase, C-terminal;DEAD/DEAH box helicase domain;Helicase superfamily 1/2, ATP-binding domain;P-loop containing nucleoside triphosphate hydrolase	PF00270;PF00271	DEAD/DEAH box helicase domain;Helicase, C-terminal	Non - Mutable in CDS	0.181	Essential	0.39039	3.2945			unclear
PF3D7_0508800	SSB	single-stranded DNA-binding protein	Pf3D7_05_v3	-	362856	365744	Core	812855	6	10	trophozoite*, schizont		OG6_101436	ENSG00000106028;ENSG00000262771	single stranded DNA binding protein 1;single stranded DNA binding protein 1	E7EUY5	126	0.74706	0.317	AlphaFill or EC inhibitor(s) only	1	IPR000424;IPR011344;IPR012340	Primosome PriB/single-strand DNA-binding;Single-stranded DNA-binding protein;Nucleic acid-binding, OB-fold	PF00436	Primosome PriB/single-strand DNA-binding	Non - Mutable in CDS	0.151	Slow	0.19002	8.83119	X	Disrupted	clear support
PF3D7_0509100	SMC4	structural maintenance of chromosomes protein 4, putative	Pf3D7_05_v3	+	380595	386806	Core	812851	4	8	trophozoite, schizont, gametocyte, sporozoite	trophozoite, schizont*, gametocyte*	OG6_101113	ENSG00000113810	structural maintenance of chromosomes 4	C9J9E4	151	0.90521	0.536	AlphaFill or EC inhibitor(s) only		IPR003395;IPR010935;IPR027417;IPR036277;IPR041738	RecF/RecN/SMC, N-terminal;SMCs flexible hinge;P-loop containing nucleoside triphosphate hydrolase;SMCs flexible hinge superfamily;Structural maintenance of chromosomes 4, ABC domain, eukaryotic	PF02463;PF06470	RecF/RecN/SMC, N-terminal;SMCs flexible hinge	Non - Mutable in CDS	0.128				X	Mutated	clear support
PF3D7_0509400	RNAPI	RNA polymerase I	Pf3D7_05_v3	-	389815	399902	Core	812845	8	6	ring, trophozoite, schizont, gametocyte, sporozoite	ring, trophozoite, schizont*, gametocyte*	OG6_101773	ENSG00000068654	RNA polymerase I subunit A	Not available				BindingDB orthology or BLAST match		IPR000722;IPR006592;IPR007066;IPR007081;IPR007083;IPR015699	RNA polymerase, alpha subunit;RNA polymerase, N-terminal;RNA polymerase Rpb1, domain 3;RNA polymerase Rpb1, domain 5;RNA polymerase Rpb1, domain 4;DNA-directed RNA pol I, largest subunit	PF00623;PF04983;PF04998;PF05000	RNA polymerase, alpha subunit;RNA polymerase Rpb1, domain 3;RNA polymerase Rpb1, domain 5;RNA polymerase Rpb1, domain 4	Non - Mutable in CDS	0.126	Essential	0.05008	6.48264			clear support
PF3D7_0509600	AsnRS	asparagine--tRNA ligase	Pf3D7_05_v3	+	402908	405758	Core	812841	5	8	ring, trophozoite, schizont, gametocyte, sporozoite	trophozoite*, gametocyte*	OG6_101288	ENSG00000137513	asparaginyl-tRNA synthetase 2, mitochondrial	Q96I59	449	0.89668	0.367	AlphaFill or EC inhibitor(s) only		IPR002312;IPR004364;IPR004365;IPR004522;IPR012340	Aspartyl/Asparaginyl-tRNA synthetase, class IIb;Aminoacyl-tRNA synthetase, class II (D/K/N);OB-fold nucleic acid binding domain, AA-tRNA synthetase-type;Asparagine-tRNA ligase;Nucleic acid-binding, OB-fold	PF00152;PF01336	Aminoacyl-tRNA synthetase, class II (D/K/N);OB-fold nucleic acid binding domain, AA-tRNA synthetase-type	Non - Mutable in CDS	0.12	Essential	0.23051	2.73467			unclear
PF3D7_0509800	PI4KB	phosphatidylinositol 4-kinase beta	Pf3D7_05_v3	+	409403	415758	Core	812838	6	11	ring, trophozoite, schizont, gametocyte, sporozoite	ring*, trophozoite, schizont, gametocyte	OG6_101543	ENSG00000143393	phosphatidylinositol 4-kinase beta	H0YCW3	170	0.86953	0.424	BindingDB orthology or BLAST match		IPR000403;IPR011009;IPR015433;IPR016024;IPR018936	Phosphatidylinositol 3-/4-kinase, catalytic domain;Protein kinase-like domain superfamily;Phosphatidylinositol kinase;Armadillo-type fold;Phosphatidylinositol 3/4-kinase, conserved site	PF00454	Phosphatidylinositol 3-/4-kinase, catalytic domain	Non - Mutable in CDS	0.134	Essential	0.06015	5.23611	nt	Mutated	clear support
PF3D7_0510200	CYP87	peptidyl-prolyl cis-trans isomerase	Pf3D7_05_v3	+	436017	439924	Core	812836	1	5	ring, trophozoite, schizont, gametocyte, sporozoite*	trophozoite*, schizont*, gametocyte*	OG6_102016	ENSG00000113593	peptidylprolyl isomerase domain and WD repeat containing 1	D6R9Q1	238	0.92922	0.349	AlphaFill or EC inhibitor(s) only	1	IPR001680;IPR002130;IPR020892;IPR029000;IPR036322	WD40 repeat;Cyclophilin-type peptidyl-prolyl cis-trans isomerase domain;Cyclophilin-type peptidyl-prolyl cis-trans isomerase, conserved site;Cyclophilin-like domain superfamily;WD40-repeat-containing domain superfamily	PF00160	Cyclophilin-type peptidyl-prolyl cis-trans isomerase domain	Non - Mutable in CDS	0.206	Slow	0.52017	4.91716	X	Disrupted	unclear
PF3D7_0510500	TopoI	topoisomerase I	Pf3D7_05_v3	-	445554	448872	Core	812833	5	12	ring, trophozoite, schizont, gametocyte	trophozoite, schizont*, gametocyte*	OG6_101409	ENSG00000184428;ENSG00000198900	DNA topoisomerase I mitochondrial;DNA topoisomerase I	E5RFS0	221	0.95331	0.376	BindingDB orthology or BLAST match		IPR001631;IPR008336;IPR011010;IPR013499;IPR013500;IPR018521;IPR025834;IPR036202	DNA topoisomerase I;DNA topoisomerase I, DNA binding, eukaryotic-type;DNA breaking-rejoining enzyme, catalytic core;DNA topoisomerase I, eukaryotic-type;DNA topoisomerase I, catalytic core, eukaryotic-type;DNA topoisomerase I, active site;Topoisomerase I C-terminal domain;DNA topoisomerase I, DNA binding, eukaryotic-type, N-terminal domain superfamily	PF01028;PF02919;PF14370	DNA topoisomerase I, catalytic core, eukaryotic-type;DNA topoisomerase I, DNA binding, eukaryotic-type;Topoisomerase I C-terminal domain	Non - Mutable in CDS	0.12						clear support
PF3D7_0511700	CGI121	EKC/KEOPS complex subunit CGI121	Pf3D7_05_v3	+	518405	520655	Core	812937	15	4	ring*, trophozoite, schizont		OG6_103892	ENSG00000144034	TP53RK binding protein	Q9Y3C4	167	0.83478	0.246	AlphaFill or EC inhibitor(s) only		IPR013926;IPR036504	CGI121/TPRKB;CGI121/TPRKB superfamily	PF08617	CGI121/TPRKB	Non - Mutable in CDS	0.123						clear support
PF3D7_0512600	RAB1b	ras-related protein Rab-1B	Pf3D7_05_v3	+	543951	546564	Core	812940	9	9	ring, trophozoite, schizont, gametocyte, sporozoite	trophozoite*, schizont*, gametocyte*	OG6_101123	ENSG00000138069;ENSG00000174903	RAB1A, member RAS oncogene family;RAB1B, member RAS oncogene family	P62820	176	0.85941	0.722	BindingDB orthology or BLAST match		IPR001806;IPR005225;IPR027417	Small GTPase;Small GTP-binding protein domain;P-loop containing nucleoside triphosphate hydrolase	PF00071	Small GTPase	Non - Mutable in CDS	0.122						clear support
PF3D7_0512700	OPRT	orotate phosphoribosyltransferase	Pf3D7_05_v3	-	546264	547814	Core	812941	8	10	ring, trophozoite, schizont, gametocyte	trophozoite*	OG6_100519	ENSG00000114491	uridine monophosphate synthetase	F2Z303	65	0.78025	0.2	BindingDB orthology or BLAST match		IPR000836;IPR023031;IPR029057	Phosphoribosyltransferase domain;Orotate phosphoribosyltransferase;Phosphoribosyltransferase-like	PF00156	Phosphoribosyltransferase domain	Non - Mutable in CDS	0.214	Slow	0.30014	5.27636	X	Disrupted	clear support
PF3D7_0513400	YihA1	GTP-binding protein YihA1	Pf3D7_05_v3	-	570684	572743	Core	812948	3	6	ring*, trophozoite, schizont, gametocyte, sporozoite*		OG6_101142	ENSG00000163607	GTP binding protein 8 (putative)	C9J0K3	134	0.91057	0.261	AlphaFill or EC inhibitor(s) only		IPR006073;IPR019987;IPR027417;IPR030393	GTP binding domain;GTP-binding protein, ribosome biogenesis, YsxC;P-loop containing nucleoside triphosphate hydrolase;EngB-type guanine nucleotide-binding (G) domain	PF01926	GTP binding domain	Non - Mutable in CDS	0.121	Essential	0.16015	5.23298			clear support
PF3D7_0513800	RAB1a	ras-related protein Rab-1A	Pf3D7_05_v3	-	584878	586032	Core	812953	3	7	trophozoite, schizont, gametocyte	trophozoite*	OG6_116863							BindingDB orthology or BLAST match		IPR001806;IPR005225;IPR027417	Small GTPase;Small GTP-binding protein domain;P-loop containing nucleoside triphosphate hydrolase	PF00071	Small GTPase	Non - Mutable in CDS	0.232	Essential	0.10119	1			unclear
PF3D7_0514300		aspartate--tRNA ligase, putative	Pf3D7_05_v3	+	599959	603868	Core	812958	2	7	trophozoite, schizont, gametocyte*	trophozoite*, gametocyte*	OG6_532781							AlphaFill or EC inhibitor(s) only		IPR002312;IPR004364;IPR012340	Aspartyl/Asparaginyl-tRNA synthetase, class IIb;Aminoacyl-tRNA synthetase, class II (D/K/N);Nucleic acid-binding, OB-fold	PF00152	Aminoacyl-tRNA synthetase, class II (D/K/N)	Non - Mutable in CDS	0.148						clear support
PF3D7_0514600		ribose-5-phosphate isomerase, putative	Pf3D7_05_v3	-	606433	609049	Core	812960	1	3	ring, trophozoite, schizont, gametocyte, sporozoite		OG6_101105	ENSG00000153574	ribose 5-phosphate isomerase A	P49247	230	0.93696	0.357	AlphaFill or EC inhibitor(s) only	1	IPR004788;IPR037171	Ribose 5-phosphate isomerase, type A;NagB/RpiA transferase-like	PF06026	Ribose 5-phosphate isomerase, type A	Non - Mutable in CDS	0.124	Essential	0.15031	3.75189			clear support
PF3D7_0514800		inositol polyphosphate multikinase, putative	Pf3D7_05_v3	-	615232	618202	Core	812962	1	6	schizont*	trophozoite*	OG6_138035							AlphaFill or EC inhibitor(s) only		IPR005522	Inositol polyphosphate kinase	PF03770	Inositol polyphosphate kinase	Non - Mutable in CDS	0.128				X	Disrupted	clear support
PF3D7_0515100	ROM9	rhomboid protease ROM9	Pf3D7_05_v3	-	624719	626844	Core	812965	3	3	ring*, trophozoite, schizont*, gametocyte, sporozoite*	trophozoite*	OG6_106921							BindingDB orthology or BLAST match		IPR022764	Peptidase S54, rhomboid domain	PF01694	Peptidase S54, rhomboid domain	Non - Mutable in CDS	0.258				X	Disrupted	clear support
PF3D7_0515300	PI3K	phosphatidylinositol 3-kinase	Pf3D7_05_v3	+	628784	635412	Core	812967	4	23	ring, trophozoite, schizont, gametocyte, sporozoite*	trophozoite, schizont*, gametocyte	OG6_101850	ENSG00000078142	phosphatidylinositol 3-kinase catalytic subunit type 3	A0A0B4J2B1	104	0.94705	0.423	BindingDB orthology or BLAST match		IPR000403;IPR001263;IPR011009;IPR015433;IPR016024;IPR018936	Phosphatidylinositol 3-/4-kinase, catalytic domain;Phosphoinositide 3-kinase, accessory (PIK) domain;Protein kinase-like domain superfamily;Phosphatidylinositol kinase;Armadillo-type fold;Phosphatidylinositol 3/4-kinase, conserved site	PF00454;PF00613	Phosphatidylinositol 3-/4-kinase, catalytic domain;Phosphoinositide 3-kinase, accessory (PIK) domain	Non - Mutable in CDS	0.242	Essential	0.08011	5.77213			clear support
PF3D7_0516200	RPS11	40S ribosomal protein S11	Pf3D7_05_v3	-	675278	677624	Core	812977	6	8	ring, trophozoite, schizont, gametocyte, sporozoite		OG6_100266	ENSG00000164587;ENSG00000181991	ribosomal protein S14;mitochondrial ribosomal protein S11	P62263	141	0.90785	0.809	AlphaFill or EC inhibitor(s) only	4	IPR001971;IPR018102	Ribosomal protein S11;Ribosomal S11, conserved site	PF00411	Ribosomal protein S11	Non - Mutable in CDS	0.144	Essential	0.20025	4.15071			unclear
PF3D7_0516600	MB2	sporozoite surface antigen MB2	Pf3D7_05_v3	-	686350	693455	Core	812981	5	9	ring*, trophozoite, schizont, gametocyte*	trophozoite*, schizont*, gametocyte*	OG6_100987	ENSG00000085760	mitochondrial translational initiation factor 2	C9JIY5	25	0.86578	0.12	AlphaFill or EC inhibitor(s) only		IPR000795;IPR005225;IPR009000;IPR011049;IPR012340;IPR015760;IPR022967;IPR023115;IPR027417;IPR036925	Transcription factor, GTP-binding domain;Small GTP-binding protein domain;Translation protein, beta-barrel domain superfamily;Serralysin-like metalloprotease, C-terminal;Nucleic acid-binding, OB-fold;Translation initiation factor IF- 2;RNA-binding domain, S1;Translation initiation factor IF- 2, domain 3;P-loop containing nucleoside triphosphate hydrolase;Translation initiation factor IF-2, domain…	PF00009;PF11987	Transcription factor, GTP-binding domain;Translation initiation factor IF- 2, domain 3	Non - Mutable in CDS	0.128	Slow	0.36023	4.2983	X	Disrupted	clear support
PF3D7_0517700	EIF3B	eukaryotic translation initiation factor 3 subunit B, putative	Pf3D7_05_v3	+	742798	745633	Core	812992	4	11	ring, trophozoite, schizont, gametocyte, sporozoite	ring*, trophozoite, gametocyte*	OG6_101924	ENSG00000106263	eukaryotic translation initiation factor 3 subunit B	C9JQN7	143	0.80571	0.308	AlphaFill or EC inhibitor(s) only		IPR000504;IPR011400;IPR013979;IPR034363;IPR035979	RNA recognition motif domain;Eukaryotic translation initiation factor 3 subunit B;Translation initiation factor, beta propellor-like domain;eIF3B, RNA recognition motif;RNA-binding domain superfamily	PF00076;PF08662	RNA recognition motif domain;Translation initiation factor, beta propellor-like domain	Non - Mutable in CDS	0.147	Essential	0.10013	5.5232			clear support
PF3D7_0517800	DCX	apicortin	Pf3D7_05_v3	-	745798	746634	Core	812993	4	7	ring*, schizont*, gametocyte, sporozoite*	gametocyte*	OG6_119680							BindingDB orthology or BLAST match		IPR008907;IPR011057;IPR036572	P25-alpha;Mss4-like superfamily;Doublecortin domain superfamily			Non - Mutable in CDS	0.237						clear support
PF3D7_0518300		proteasome subunit beta type-1, putative	Pf3D7_05_v3	-	759377	761483	Core	812998	3	5	ring, trophozoite, schizont, gametocyte, sporozoite		OG6_101631	ENSG00000008018	proteasome 20S subunit beta 1	P20618	218	0.88639	0.422	BindingDB orthology or BLAST match	3	IPR001353;IPR016050;IPR029055;IPR035202	Proteasome, subunit alpha/beta;Proteasome beta-type subunit, conserved site;Nucleophile aminohydrolases, N-terminal;Proteasome subunit beta 1	PF00227	Proteasome, subunit alpha/beta	Non - Mutable in CDS	0.135	Essential	0.1	1			unclear
PF3D7_0518500	DDX23	ATP-dependent RNA helicase DDX23, putative	Pf3D7_05_v3	-	762933	767061	Core	813000	1	4	ring, trophozoite, schizont, gametocyte, sporozoite	ring*, trophozoite*, gametocyte*	OG6_102378	ENSG00000174243	DEAD-box helicase 23	Q9BUQ8	609	0.69249	0.481	AlphaFill or EC inhibitor(s) only		IPR000629;IPR001650;IPR011545;IPR014001;IPR027417	ATP-dependent RNA helicase DEAD-box, conserved site;Helicase, C-terminal;DEAD/DEAH box helicase domain;Helicase superfamily 1/2, ATP-binding domain;P-loop containing nucleoside triphosphate hydrolase	PF00270;PF00271	DEAD/DEAH box helicase domain;Helicase, C-terminal	Non - Mutable in CDS	0.515	Essential	0.1001	5.97123			clear support
PF3D7_0519200		V-type proton ATPase 16 kDa proteolipid subunit	Pf3D7_05_v3	-	791256	793280	Core	813008	1	9	ring, trophozoite, schizont, gametocyte, sporozoite	gametocyte*	OG6_100711	ENSG00000185883	ATPase H+ transporting V0 subunit c	H3BNI4	112	0.96669	0.571	BindingDB orthology or BLAST match		IPR000245;IPR002379;IPR011555;IPR035921	V-ATPase proteolipid subunit;V-ATPase proteolipid subunit C-like domain;V-ATPase proteolipid subunit C, eukaryotic;F/V-ATP synthase subunit C superfamily	PF00137	V-ATPase proteolipid subunit C-like domain	Non - Mutable in CDS	0.776	Essential	0.05015	5.17667			unclear
PF3D7_0519300	COX10	protoheme IX farnesyltransferase	Pf3D7_05_v3	+	795081	797815	Core	813009	4	9	ring, trophozoite, schizont, gametocyte, sporozoite		OG6_101203	ENSG00000006695	cytochrome c oxidase assembly factor heme A:farnesyltransferase COX10	J3KRW4	53	0.65341	0.057	AlphaFill or EC inhibitor(s) only		IPR000537;IPR006369;IPR030470	UbiA prenyltransferase family;Protohaem IX farnesyltransferase;UbiA prenyltransferase conserved site	PF01040	UbiA prenyltransferase family	Non - Mutable in CDS	0.175						clear support
PF3D7_0520600	Ap4AH	bis(5'-nucleosyl)-tetraphosphatase [asymmetrical]	Pf3D7_05_v3	-	842960	845134	Core	813022	4	7	ring, trophozoite, schizont, gametocyte*	ring*, trophozoite*	OG6_104771	ENSG00000164978	nudix hydrolase 2	P50583	146	0.91317	0.349	AlphaFill or EC inhibitor(s) only	2	IPR000086;IPR003565;IPR015797;IPR020084	NUDIX hydrolase domain;Bis(5'-nucleosyl)-tetraphosphatase;NUDIX hydrolase-like domain superfamily;NUDIX hydrolase, conserved site	PF00293	NUDIX hydrolase domain	Non - Mutable in CDS	0.129						unclear
PF3D7_0522300		18S rRNA (guanine-N(7))-methyltransferase, putative	Pf3D7_05_v3	-	902269	905399	Core	813038	1	6	ring, trophozoite, schizont, gametocyte, sporozoite		OG6_102190	ENSG00000071462	BUD23 rRNA methyltransferase and ribosome maturation factor	O43709	206	0.73774	0.558	AlphaFill or EC inhibitor(s) only		IPR013216;IPR022238;IPR029063;IPR039769	Methyltransferase type 11;18S rRNA (guanine(1575)-N(7))-methyltransferase Bud23, C-terminal;S-adenosyl-L-methionine-dependent methyltransferase;18S rRNA (guanine(1575)-N(7))-methyltransferase Bud23-like	PF08241;PF12589	Methyltransferase type 11;18S rRNA (guanine(1575)-N(7))-methyltransferase Bud23, C-terminal	Non - Mutable in CDS	0.178						clear support
PF3D7_0522500	RPL17	50S ribosomal protein L17, apicoplast, putative	Pf3D7_05_v3	+	937231	938037	Core	813040	2	6	trophozoite*, schizont		OG6_100929	ENSG00000158042	mitochondrial ribosomal protein L17	Q9NRX2	115	0.63163	0.287	AlphaFill or EC inhibitor(s) only		IPR000456;IPR036373	Ribosomal protein L17;Ribosomal protein L17 superfamily	PF01196	Ribosomal protein L17	Non - Mutable in CDS	0.129	Essential	0.08005	7.56802			clear support
PF3D7_0523000	MDR1	multidrug resistance protein 1	Pf3D7_05_v3	+	955955	963095	Core	813045	66	10	ring, trophozoite, schizont, gametocyte	ring, trophozoite, gametocyte*	OG6_100059	ENSG00000004846;ENSG00000005471;ENSG00000073734;ENSG00000085563;ENSG00000135776;ENSG00000150967;ENSG00000197150;ENSG00000276582	ATP binding cassette subfamily B member 5;ATP binding cassette subfamily B member 4;ATP binding cassette subfamily B member 11;ATP binding cassette subfamily B member 1;ATP binding cassette subfamily B member 10;ATP binding cassette subfamily B member 9;ATP binding cassette subfamily B member 8;ATP binding cassette subfamily B member 11	H7C486	71	0.91069	0.423	BindingDB orthology or BLAST match	5	IPR003439;IPR003593;IPR011527;IPR017871;IPR027417;IPR036640	ABC transporter-like;AAA+ ATPase domain;ABC transporter type 1, transmembrane domain;ABC transporter, conserved site;P-loop containing nucleoside triphosphate hydrolase;ABC transporter type 1, transmembrane domain superfamily	PF00005;PF00664	ABC transporter-like;ABC transporter type 1, transmembrane domain	Non - Mutable in CDS	0.128	Essential	0.3904	3.20467			unclear
PF3D7_0523100	QCR2	mitochondrial-processing peptidase subunit alpha, putative	Pf3D7_05_v3	-	962443	965404	Core	813046	6	6	ring, trophozoite, schizont, gametocyte, sporozoite*	trophozoite*, gametocyte*	OG6_102381	ENSG00000165688	peptidase, mitochondrial processing subunit alpha	Q10713	460	0.83004	0.293	AlphaFill or EC inhibitor(s) only		IPR007863;IPR011249;IPR011765	Peptidase M16, C-terminal;Metalloenzyme, LuxS/M16 peptidase-like;Peptidase M16, N-terminal	PF00675;PF05193	Peptidase M16, N-terminal;Peptidase M16, C-terminal	Non - Mutable in CDS	0.133						clear support
PF3D7_0523800	FVRT1	food vacuole resident transporter 1	Pf3D7_05_v3	+	987076	992081	Core	813052	2	7	ring*		OG6_100775	ENSG00000018280;ENSG00000110911	solute carrier family 11 member 1;solute carrier family 11 member 2	F8W154	98	0.94944	0.418	BindingDB orthology or BLAST match		IPR001046	NRAMP family	PF01566	NRAMP family	Non - Mutable in CDS	0.123						clear support
PF3D7_0524400	RBG1	ribosome-interacting GTPase 1, putative	Pf3D7_05_v3	-	1013254	1015395	Core	813058	6	2	ring, trophozoite, schizont, gametocyte, sporozoite		OG6_102018	ENSG00000185721	developmentally regulated GTP binding protein 1	Q9Y295	365	0.98236	0.715	AlphaFill or EC inhibitor(s) only		IPR004095;IPR005225;IPR006073;IPR006074;IPR012676;IPR027417;IPR031662	TGS;Small GTP-binding protein domain;GTP binding domain;GTP1/OBG, conserved site;TGS-like;P-loop containing nucleoside triphosphate hydrolase;GTP binding protein, second domain	PF01926;PF02824;PF16897	GTP binding domain;TGS;GTP binding protein, second domain	Non - Mutable in CDS	0.123						clear support
PF3D7_0525100	ACS10	acyl-CoA synthetase	Pf3D7_05_v3	+	1040922	1043921	Core	813065	5	8	ring, trophozoite, schizont, gametocyte, sporozoite	ring, trophozoite, schizont*, gametocyte*	OG6_100152	ENSG00000151726;ENSG00000164398;ENSG00000197142;ENSG00000281938	acyl-CoA synthetase long chain family member 1;acyl-CoA synthetase long chain family member 6;acyl-CoA synthetase long chain family member 5;novel transcript	H0Y9U7	293	0.95028	0.42	BindingDB orthology or BLAST match		IPR000873;IPR020845	AMP-dependent synthetase/ligase;AMP-binding, conserved site	PF00501	AMP-dependent synthetase/ligase	Non - Mutable in CDS	0.12	Slow	0.41029	3.84024			unclear
PF3D7_0525200	SMC6	structural maintenance of chromosomes protein 6, putative	Pf3D7_05_v3	+	1044284	1051519	Core	813066	3		ring*, trophozoite, schizont, gametocyte	ring*, trophozoite, schizont, gametocyte*	OG6_102062	ENSG00000163029	structural maintenance of chromosomes 6	A0A0A0MRY1	273	0.45632	0.212	AlphaFill or EC inhibitor(s) only		IPR027417	P-loop containing nucleoside triphosphate hydrolase			Non - Mutable in CDS	0.128	Essential	0.07006	7.01194			clear support
PF3D7_0525600		RNA methyltransferase, putative	Pf3D7_05_v3	-	1065902	1070111	Core	813071	2	5	ring*, trophozoite, schizont, gametocyte	trophozoite*, gametocyte*	OG6_102998	ENSG00000171861	mitochondrial rRNA methyltransferase 3	Q9HC36	283	0.68172	0.18	AlphaFill or EC inhibitor(s) only		IPR001537;IPR029028	tRNA/rRNA methyltransferase, SpoU type;Alpha/beta knot methyltransferases	PF00588	tRNA/rRNA methyltransferase, SpoU type	Non - Mutable in CDS	0.125						clear support
PF3D7_0526500		Suf domain-containing protein, putative	Pf3D7_05_v3	+	1090492	1095184	Core	813080	2	6	ring, trophozoite, schizont, gametocyte	ring*, trophozoite, gametocyte*	OG6_162971							BindingDB orthology or BLAST match		IPR003107;IPR008847;IPR011990	HAT (Half-A-TPR) repeat;Suppressor of forked;Tetratricopeptide-like helical domain superfamily	PF05843	Suppressor of forked	Non - Mutable in CDS	0.12						clear support
PF3D7_0527000	MCM3	DNA replication licensing factor MCM3, putative	Pf3D7_05_v3	-	1124729	1129071	Core	813085	4	13	ring, trophozoite, schizont, gametocyte, sporozoite	trophozoite*, schizont*, gametocyte*	OG6_101598	ENSG00000112118	minichromosome maintenance complex component 3	P25205	695	0.76083	0.378	AlphaFill or EC inhibitor(s) only		IPR001208;IPR003593;IPR008046;IPR012340;IPR027417;IPR031327;IPR033762;IPR041562	MCM domain;AAA+ ATPase domain;DNA replication licensing factor Mcm3;Nucleic acid-binding, OB-fold;P-loop containing nucleoside triphosphate hydrolase;Mini-chromosome maintenance protein;MCM OB domain;MCM, AAA-lid domain	PF00493;PF17207;PF17855	MCM domain;MCM OB domain;MCM, AAA-lid domain	Non - Mutable in CDS	0.418	Essential	0.06014	5.29428			clear support
PF3D7_0527100	UBC13	ubiquitin-conjugating enzyme E2 13	Pf3D7_05_v3	-	1129570	1131702	Core	813086	6	11	ring, trophozoite, schizont, gametocyte, sporozoite		OG6_101934	ENSG00000177889	ubiquitin conjugating enzyme E2 N	P61088	151	0.98382	0.669	BindingDB orthology or BLAST match	2	IPR000608;IPR016135;IPR023313	Ubiquitin-conjugating enzyme E2;Ubiquitin-conjugating enzyme/RWD-like;Ubiquitin-conjugating enzyme, active site	PF00179	Ubiquitin-conjugating enzyme E2	Non - Mutable in CDS	0.146	Essential	0.06005	7.41021	X	Tagged	unclear
PF3D7_0527900	DDX41	ATP-dependent RNA helicase DDX41, putative	Pf3D7_05_v3	+	1153516	1156002	Core	813092	1	4	ring, trophozoite, schizont, gametocyte, sporozoite*	ring*, trophozoite*	OG6_103442	ENSG00000183258	DEAD-box helicase 41	Q9UJV9	547	0.84259	0.57	BindingDB orthology or BLAST match		IPR001650;IPR011545;IPR014001;IPR027417	Helicase, C-terminal;DEAD/DEAH box helicase domain;Helicase superfamily 1/2, ATP-binding domain;P-loop containing nucleoside triphosphate hydrolase	PF00270;PF00271	DEAD/DEAH box helicase domain;Helicase, C-terminal	Non - Mutable in CDS	0.451	Essential	0.17021	4.4642			clear support
PF3D7_0528100		AP-1/2 complex subunit beta, putative	Pf3D7_05_v3	-	1157507	1162257	Core	813094	4	8	ring, trophozoite, schizont, gametocyte, sporozoite		OG6_100684	ENSG00000006125;ENSG00000100280	adaptor related protein complex 2 subunit beta 1;adaptor related protein complex 1 subunit beta 1	C9J1E7	577	0.97693	0.646	AlphaFill or EC inhibitor(s) only		IPR002553;IPR009028;IPR013041;IPR015151;IPR016024;IPR016342;IPR026739	Clathrin/coatomer adaptor, adaptin-like, N-terminal;Coatomer/calthrin adaptor appendage, C-terminal subdomain;Clathrin adaptor, appendage, Ig-like subdomain superfamily;Beta-adaptin appendage, C-terminal subdomain;Armadillo-type fold;AP-1/2/4 complex subunit beta;AP complex subunit beta	PF01602;PF09066	Clathrin/coatomer adaptor, adaptin-like, N-terminal;Beta-adaptin appendage, C-terminal subdomain	Non - Mutable in CDS	0.12	Essential	0.1	1			unclear
PF3D7_0528400	DHHC7	palmitoyltransferase DHHC7	Pf3D7_05_v3	+	1170170	1174394	Core	813097	5	10	ring*, trophozoite, schizont, gametocyte, sporozoite	schizont*	OG6_100499	ENSG00000102383;ENSG00000104219;ENSG00000180776	zinc finger DHHC-type palmitoyltransferase 15;zinc finger DHHC-type palmitoyltransferase 2;zinc finger DHHC-type palmitoyltransferase 20	Q96MV8	291	0.77995	0.254	BindingDB orthology or BLAST match		IPR001594	Palmitoyltransferase, DHHC domain	PF01529	Palmitoyltransferase, DHHC domain	Non - Mutable in CDS	0.394	Essential	0.10008	6.35476	X	Tagged	clear support
PF3D7_0528800		nuclear GTP-binding protein, putative	Pf3D7_05_v3	-	1180162	1182686	Core	813101	2	4	ring, trophozoite, schizont*, gametocyte*	ring*, trophozoite*, gametocyte*	OG6_533194							EC inhibitor(s) only		IPR014813;IPR027417	Guanine nucleotide-binding protein-like 3, N-terminal domain;P-loop containing nucleoside triphosphate hydrolase	PF08701	Guanine nucleotide-binding protein-like 3, N-terminal domain	Non - Mutable in CDS	0.17	Essential	0.26058	2.47678			unclear
PF3D7_0530750	DPM3	dolichol-phosphate mannosyltransferase subunit 3, putative	Pf3D7_05_v3	-	1254200	1255290	Core	36312480	3	6	no data		OG6_104618	ENSG00000179085	dolichyl-phosphate mannosyltransferase subunit 3, regulatory	Q9P2X0	56	0.40083	0.089	EC inhibitor(s) only		IPR013174	Dolichol-phosphate mannosyltransferase subunit 3	PF08285	Dolichol-phosphate mannosyltransferase subunit 3								no data
PF3D7_0602400	EF-G	elongation factor G	Pf3D7_06_v3	-	101350	104706	Core	3885741	5	8	ring, trophozoite, schizont, gametocyte	trophozoite	OG6_103657	ENSG00000164347	GTP dependent ribosome recycling factor mitochondrial 2	D6RF75	64	0.81947	0.531	AlphaFill or EC inhibitor(s) only		IPR000640;IPR000795;IPR004161;IPR005225;IPR005517;IPR009000;IPR020568;IPR027417;IPR031157;IPR035647;IPR035649;IPR041095	Elongation factor EFG, domain V-like;Transcription factor, GTP-binding domain;Translation elongation factor EFTu-like, domain 2;Small GTP-binding protein domain;Translation elongation factor EFG/EF2, domain IV;Translation protein, beta-barrel domain superfamily;Ribosomal protein S5 domain 2-type fold;P-loop containing nucleoside triphosphate hydrolase;Tr-type G domain, conserved site;EF-G domain …	PF00009;PF00679;PF03144;PF03764;PF14492	Transcription factor, GTP-binding domain;Elongation factor EFG, domain V-like;Translation elongation factor EFTu-like, domain 2;Translation elongation factor EFG/EF2, domain IV;Elongation Factor G, domain II	Non - Mutable in CDS	0.283	Essential	0.10018	4.80858			clear support
PF3D7_0602500		geranylgeranyl transferase type-2 subunit beta, putative	Pf3D7_06_v3	+	105022	107401	Core	3885742	1	7	ring, trophozoite, schizont, gametocyte, sporozoite*		OG6_102449	ENSG00000137955	Rab geranylgeranyltransferase subunit beta	P53611	317	0.91302	0.35	BindingDB orthology or BLAST match		IPR001330;IPR008930;IPR026873	PFTB repeat;Terpenoid cyclases/protein prenyltransferase alpha-alpha toroid;Geranylgeranyl transferase type-2 subunit beta	PF00432	PFTB repeat	Non - Mutable in CDS	0.158	Essential	0.10023	1			unclear
PF3D7_0603200	BCS1	mitochondrial chaperone BCS1, putative	Pf3D7_06_v3	+	128292	130385	Core	3885965	4	7	ring, trophozoite, schizont, gametocyte, sporozoite*	trophozoite*	OG6_101424	ENSG00000074582	BCS1 homolog, ubiquinol-cytochrome c reductase complex chaperone	A0A2R8Y7T3	150	0.77916	0.267	AlphaFill or EC inhibitor(s) only		IPR003593;IPR003959;IPR014851;IPR027417	AAA+ ATPase domain;ATPase, AAA-type, core;BCS1, N-terminal;P-loop containing nucleoside triphosphate hydrolase	PF00004;PF08740	ATPase, AAA-type, core;BCS1, N-terminal	Non - Mutable in CDS	0.226	Essential	0.15007	6.76301			clear support
PF3D7_0603300	DHODH	dihydroorotate dehydrogenase	Pf3D7_06_v3	-	130191	132792	Core	3885966	13	14	ring, trophozoite, schizont, gametocyte*	trophozoite*	OG6_101797	ENSG00000102967	dihydroorotate dehydrogenase (quinone)	Q02127	389	0.90796	0.37	BindingDB orthology or BLAST match	26	IPR001295;IPR005719;IPR005720	Dihydroorotate dehydrogenase, conserved site;Dihydroorotate dehydrogenase, class 2;Dihydroorotate dehydrogenase domain	PF01180	Dihydroorotate dehydrogenase domain	Non - Mutable in CDS	0.125	Slow	0.20008	6.36515	X	Disrupted	clear support
PF3D7_0603700	mFRS	phenylalanine--tRNA ligase	Pf3D7_06_v3	+	150279	152471	Core	3885789	3	10	trophozoite, schizont, gametocyte, sporozoite		OG6_102538	ENSG00000145982	phenylalanyl-tRNA synthetase 2, mitochondrial	O95363	339	0.73246	0.401	BindingDB orthology or BLAST match		IPR002319;IPR004530;IPR005121;IPR036690	Phenylalanyl-tRNA synthetase;Phenylalanyl-tRNA synthetase, class IIc, mitochondrial;Ferrodoxin-fold anticodon-binding domain;Ferrodoxin-fold anticodon-binding domain superfamily	PF01409;PF03147	Phenylalanyl-tRNA synthetase;Ferrodoxin-fold anticodon-binding domain	Non - Mutable in CDS	0.137						clear support
PF3D7_0604700	GILP	glyoxalase I-like protein GILP	Pf3D7_06_v3	-	204545	206720	Core	3885709	4	5	ring*, trophozoite, schizont, gametocyte, sporozoite*	trophozoite*	OG6_105403	ENSG00000167699	glyoxalase domain containing 4	I3L3Q4	197	0.76227	0.142	BindingDB orthology or BLAST match		IPR004360;IPR029068	Glyoxalase/fosfomycin resistance/dioxygenase domain;Glyoxalase/Bleomycin resistance protein/Dihydroxybiphenyl dioxygenase	PF00903	Glyoxalase/fosfomycin resistance/dioxygenase domain	Non - Mutable in CDS	0.12						clear support
PF3D7_0605300	ARK1	aurora-related kinase ARK1	Pf3D7_06_v3	+	222150	224529	Core	3885701	5	7	ring*, trophozoite, schizont, gametocyte, sporozoite		OG6_100573	ENSG00000087586;ENSG00000178999	aurora kinase A;aurora kinase B	J3QLN8	205	0.83579	0.376	BindingDB orthology or BLAST match		IPR000719;IPR008271;IPR011009;IPR017441;IPR030616	Protein kinase domain;Serine/threonine-protein kinase, active site;Protein kinase-like domain superfamily;Protein kinase, ATP binding site;Aurora kinase	PF00069	Protein kinase domain	Non - Mutable in CDS	0.226	Essential	0.10102	1			unclear
PF3D7_0606200	PEX4	ubiquitin-conjugating enzyme E2 PEX4, putative	Pf3D7_06_v3	-	260228	262593	Core	3885782	2	4	ring, trophozoite, schizont, gametocyte, sporozoite		OG6_106380							BindingDB orthology or BLAST match		IPR000608;IPR016135	Ubiquitin-conjugating enzyme E2;Ubiquitin-conjugating enzyme/RWD-like	PF00179	Ubiquitin-conjugating enzyme E2	Non - Mutable in CDS	0.153						unclear
PF3D7_0606700		coatomer alpha subunit, putative	Pf3D7_06_v3	+	281991	287880	Core	3885883	2	11	ring, trophozoite, schizont, gametocyte*	ring*, trophozoite, schizont*, gametocyte*	OG6_101600	ENSG00000122218	COPI coat complex subunit alpha	A0A3B3ISK1	404	0.76012	0.512	BindingDB orthology or BLAST match		IPR001680;IPR006692;IPR010714;IPR019775;IPR020472;IPR036322	WD40 repeat;Coatomer, WD associated region;Coatomer, alpha subunit, C-terminal;WD40 repeat, conserved site;G-protein beta WD-40 repeat;WD40-repeat-containing domain superfamily	PF00400;PF04053;PF06957	WD40 repeat;Coatomer, WD associated region;Coatomer, alpha subunit, C-terminal	Non - Mutable in CDS	0.12	Essential	0.04011	5.7616			clear support
PF3D7_0606900	GLP2	glutaredoxin-like protein	Pf3D7_06_v3	-	290146	292628	Core	3885885	3	9	no data	trophozoite*, gametocyte*	OG6_101660	ENSG00000108010	glutaredoxin 3	O76003	116	0.4976	0.362	AlphaFill or EC inhibitor(s) only		IPR002109;IPR004480;IPR033658;IPR036249	Glutaredoxin;Monothiol glutaredoxin-related;Glutaredoxin, PICOT-like;Thioredoxin-like superfamily	PF00462	Glutaredoxin	Non - Mutable in CDS	0.123	Slow	0.23008	6.38036	X	Disrupted	clear support
PF3D7_0607000		translation initiation factor IF-2, putative	Pf3D7_06_v3	+	291965	297805	Core	3885886	3	5	ring, trophozoite, schizont, gametocyte, sporozoite	ring, trophozoite, schizont*, gametocyte*	OG6_101241	ENSG00000158417	eukaryotic translation initiation factor 5B	O60841	731	0.67328	0.457	AlphaFill or EC inhibitor(s) only		IPR000795;IPR005225;IPR009000;IPR015760;IPR023115;IPR027417;IPR036925	Transcription factor, GTP-binding domain;Small GTP-binding protein domain;Translation protein, beta-barrel domain superfamily;Translation initiation factor IF- 2;Translation initiation factor IF- 2, domain 3;P-loop containing nucleoside triphosphate hydrolase;Translation initiation factor IF-2, domain 3 superfamily	PF00009;PF11987	Transcription factor, GTP-binding domain;Translation initiation factor IF- 2, domain 3	Non - Mutable in CDS	0.159	Essential	0.11015	5.15794			clear support
PF3D7_0607500	COQ2	4-hydroxybenzoate polyprenyltransferase	Pf3D7_06_v3	+	310779	313770	Core	3885904	4	10	no data		OG6_101249	ENSG00000173085	coenzyme Q2, polyprenyltransferase	H0YAI0	221	0.8904	0.335	EC inhibitor(s) only		IPR000537;IPR030470;IPR039653	UbiA prenyltransferase family;UbiA prenyltransferase conserved site;Prenyltransferase	PF01040	UbiA prenyltransferase family	Non - Mutable in CDS	0.127	Essential	0.09007	6.73311			clear support
PF3D7_0608500		proteasome subunit alpha type-2, putative	Pf3D7_06_v3	-	350697	353774	Core	3885908	4	11	ring, trophozoite, schizont, gametocyte, sporozoite	trophozoite*	OG6_101969	ENSG00000106588;ENSG00000256646	proteasome 20S subunit alpha 2;UPF0415 protein C7orf25	A0A024RA52	234	0.98118	0.577	BindingDB orthology or BLAST match	1	IPR000426;IPR001353;IPR029055;IPR034644	Proteasome alpha-subunit, N-terminal domain;Proteasome, subunit alpha/beta;Nucleophile aminohydrolases, N-terminal;Proteasome subunit alpha2	PF00227;PF10584	Proteasome, subunit alpha/beta;Proteasome alpha-subunit, N-terminal domain	Non - Mutable in CDS	0.119				X	Disrupted	clear support
PF3D7_0608700	CCT6	T-complex protein 1 subunit zeta	Pf3D7_06_v3	+	357303	361171	Core	3885910	14	6	ring, trophozoite, schizont, gametocyte, sporozoite	ring*, trophozoite, gametocyte*	OG6_101716	ENSG00000132141;ENSG00000146731	chaperonin containing TCP1 subunit 6B;chaperonin containing TCP1 subunit 6A	Q92526	529	0.97556	0.478	AlphaFill or EC inhibitor(s) only		IPR002194;IPR002423;IPR012722;IPR017998;IPR027409;IPR027410;IPR027413	Chaperonin TCP-1, conserved site;Chaperonin Cpn60/TCP-1 family;T-complex protein 1, zeta subunit;Chaperone tailless complex polypeptide 1 (TCP-1);GroEL-like apical domain superfamily;TCP-1-like chaperonin intermediate domain superfamily;GroEL-like equatorial domain superfamily	PF00118	Chaperonin Cpn60/TCP-1 family	Non - Mutable in CDS	0.247	Slow	0.63024	4.26464	X	Disrupted	unclear
PF3D7_0609200		citrate synthase-like protein, putative	Pf3D7_06_v3	+	392371	394770	Core	3885935	1	6	ring, trophozoite, schizont*, gametocyte*		OG6_215332							AlphaFill or EC inhibitor(s) only		IPR002020;IPR036969	Citrate synthase;Citrate synthase superfamily	PF00285	Citrate synthase	Non - Mutable in CDS	0.121	Essential	0.18009	6.2908			clear support
PF3D7_0609400	CLS	mitochondrial cardiolipin synthase, putative	Pf3D7_06_v3	-	399357	402112	Core	3885937	2	3	no data	gametocyte*	OG6_106810							EC inhibitor(s) only		IPR001736;IPR025202	Phospholipase D/Transphosphatidylase;Phospholipase D-like domain	PF13091	Phospholipase D-like domain	Non - Mutable in CDS	0.132						clear support
PF3D7_0609800	DHHC2	palmitoyltransferase DHHC2, putative	Pf3D7_06_v3	-	420422	423142	Core	3885878	8	11	no data		OG6_100499	ENSG00000102383;ENSG00000104219;ENSG00000180776	zinc finger DHHC-type palmitoyltransferase 15;zinc finger DHHC-type palmitoyltransferase 2;zinc finger DHHC-type palmitoyltransferase 20	Q5W0Z9	258	0.82066	0.298	BindingDB orthology or BLAST match		IPR001594	Palmitoyltransferase, DHHC domain	PF01529	Palmitoyltransferase, DHHC domain	Non - Mutable in CDS	0.48	Essential	0.10008	6.35476	X	Tagged	clear support
PF3D7_0610400	H3	histone H3	Pf3D7_06_v3	+	444363	445584	Core	3885920	10	9	ring, trophozoite, schizont, gametocyte, sporozoite	ring*, trophozoite, schizont, gametocyte	OG6_100119	ENSG00000163041;ENSG00000183598;ENSG00000197153;ENSG00000197409;ENSG00000203811;ENSG00000203852;ENSG00000268799;ENSG00000269466;ENSG00000273213;ENSG00000273983;ENSG00000274750;ENSG00000275379;ENSG00000275714;ENSG00000277775;ENSG00000278828;ENSG00000286522;ENSG00000287080	H3.3 histone A;H3 clustered histone 13;H3 clustered histone 12;H3 clustered histone 4;H3 clustered histone 14;H3 clustered histone 15;H3.Y histone 2;H3.Y histone 1;H3.2 histone (putative);H3 clustered histone 8;H3 clustered histone 6;H3 clustered histone 11;H3 clustered histone 1;H3 clustered histone 7;H3 clustered histone 10;H3 clustered histone 2;H3 clustered histone 3	P68431	136	0.97174	0.926	BindingDB orthology or BLAST match		IPR000164;IPR007125;IPR009072	Histone H3/CENP-A;Histone H2A/H2B/H3;Histone-fold	PF00125	Histone H2A/H2B/H3	Non - Mutable in CDS	0.176	Slow	0.34006	7.06552			unclear
PF3D7_0610800	TK	transketolase	Pf3D7_06_v3	+	453671	456422	Core	3885924	4	8	ring, trophozoite, schizont, gametocyte, sporozoite	ring*, trophozoite*	OG6_100329	ENSG00000007350;ENSG00000151005;ENSG00000163931	transketolase like 1;transketolase like 2;transketolase	P29401	602	0.91511	0.244	BindingDB orthology or BLAST match		IPR005474;IPR005475;IPR005478;IPR009014;IPR020826;IPR029061;IPR033247	Transketolase, N-terminal;Transketolase-like, pyrimidine-binding domain;Transketolase, bacterial-like;Transketolase C-terminal/Pyruvate-ferredoxin oxidoreductase domain II;Transketolase binding site;Thiamin diphosphate-binding fold;Transketolase family	PF00456;PF02779	Transketolase, N-terminal;Transketolase-like, pyrimidine-binding domain	Non - Mutable in CDS	0.381	Essential	0.07017	4.90493			clear support
PF3D7_0612900	NOG1	nucleolar GTP-binding protein 1, putative	Pf3D7_06_v3	+	530674	533646	Core	3885777	2	5	ring, trophozoite, schizont, gametocyte, sporozoite	trophozoite*	OG6_101289	ENSG00000107937	GTP binding protein 4	Q5T3R7	140	0.96916	0.571	AlphaFill or EC inhibitor(s) only	1	IPR006073;IPR010674;IPR012973;IPR024926;IPR027417;IPR041623	GTP binding domain;Nucleolar GTP-binding protein 1, Rossman-fold domain;NOG, C-terminal;Nucleolar GTP-binding protein 1;P-loop containing nucleoside triphosphate hydrolase;NOG1, N-terminal helical domain	PF06858;PF08155;PF17835	Nucleolar GTP-binding protein 1, Rossman-fold domain;NOG, C-terminal;NOG1, N-terminal helical domain	Non - Mutable in CDS	0.12	Essential	0.27021	4.51661			clear support
PF3D7_0614200	NAR1	cytosolic Fe-S cluster assembly factor NAR1, putative	Pf3D7_06_v3	-	593122	595984	Core	3885719	5	3	trophozoite, schizont, gametocyte, sporozoite*		OG6_101268	ENSG00000103245	cytosolic iron-sulfur assembly component 3	H3BSH2	182	0.8978	0.291	EC inhibitor(s) only		IPR004108;IPR009016	Iron hydrogenase, large subunit, C-terminal;Iron hydrogenase	PF02906	Iron hydrogenase, large subunit, C-terminal	Non - Mutable in CDS	0.121						clear support
PF3D7_0614500	RPL19	60S ribosomal protein L19	Pf3D7_06_v3	-	605437	608581	Core	3885805	6	6	ring, trophozoite, schizont, gametocyte, sporozoite	ring, trophozoite, schizont*, gametocyte*	OG6_100773	ENSG00000108298	ribosomal protein L19	P84098	182	0.97785	0.588	BindingDB orthology or BLAST match	5	IPR000196;IPR033935;IPR035970;IPR039547	Ribosomal protein L19/L19e;Ribosomal protein L19, eukaryotic;Ribosomal protein L19/L19e superfamily;60S ribosomal protein L19	PF01280	Ribosomal protein L19/L19e	Non - Mutable in CDS	0.121						clear support
PF3D7_0615100	ENR	enoyl-acyl carrier reductase	Pf3D7_06_v3	-	622767	624490	Core	3885811	7	7	gametocyte, sporozoite*		OG6_106266							BindingDB orthology or BLAST match	3	IPR014358;IPR036291	Enoyl-[acyl-carrier-protein] reductase (NADH);NAD(P)-binding domain superfamily	PF13561		Non - Mutable in CDS	0.505				ND	Disrupted	unclear
PF3D7_0615400		ribonuclease, putative	Pf3D7_06_v3	-	630396	642340	Core	3885866	3	9	ring, trophozoite, schizont, gametocyte, sporozoite	ring*, trophozoite, schizont*, gametocyte	OG6_532619							EC inhibitor(s) only		IPR001900;IPR012340;IPR022966;IPR041505	Ribonuclease II/R;Nucleic acid-binding, OB-fold;Ribonuclease II/R, conserved site;Dis3-like cold-shock domain 2	PF00773;PF17849	Ribonuclease II/R;Dis3-like cold-shock domain 2	Non - Mutable in CDS	0.185						clear support
PF3D7_0615500	CRK5	cdc2-related protein kinase 5	Pf3D7_06_v3	+	642699	646241	Core	3885867	10	12	trophozoite, schizont, gametocyte, sporozoite	gametocyte*	OG6_160728							AlphaFill or EC inhibitor(s) only		IPR000719;IPR008271;IPR011009	Protein kinase domain;Serine/threonine-protein kinase, active site;Protein kinase-like domain superfamily	PF00069	Protein kinase domain	Non - Mutable in CDS	0.133				nt	Tagged	clear support
PF3D7_0615700	ALYREF	THO complex subunit 4, putative	Pf3D7_06_v3	+	656020	657929	Core	3885869	1	3	ring*, schizont, gametocyte*		OG6_101458	ENSG00000183684	Aly/REF export factor	E9PB61	95	0.53497	0.284	AlphaFill or EC inhibitor(s) only		IPR000504;IPR035979	RNA recognition motif domain;RNA-binding domain superfamily	PF00076	RNA recognition motif domain	Non - Mutable in CDS	1				X	Disrupted	unclear
PF3D7_0616000	PDXK	pyridoxal kinase	Pf3D7_06_v3	+	669060	671828	Core	3885897	7	11	ring, trophozoite, schizont*, sporozoite*		OG6_102185	ENSG00000160209	pyridoxal kinase	O00764	282	0.83783	0.298	AlphaFill or EC inhibitor(s) only	1	IPR004625;IPR013749;IPR029056	Pyridoxine kinase;Pyridoxamine kinase/Phosphomethylpyrimidine kinase;Ribokinase-like	PF08543	Pyridoxamine kinase/Phosphomethylpyrimidine kinase	Non - Mutable in CDS	0.478						clear support
PF3D7_0617800	H2A	histone H2A	Pf3D7_06_v3	-	747329	749285	Core	3885797	6	7	no data	ring, trophozoite, schizont, gametocyte	OG6_100077	ENSG00000164508;ENSG00000180573;ENSG00000181218;ENSG00000184260;ENSG00000184270;ENSG00000188486;ENSG00000196747;ENSG00000196787;ENSG00000196866;ENSG00000203812;ENSG00000246705;ENSG00000272196;ENSG00000274997;ENSG00000275221;ENSG00000276368;ENSG00000276903;ENSG00000277075;ENSG00000278463;ENSG00000278677;ENSG00000282988;ENSG00000284841	H2A clustered histone 1;H2A clustered histone 6;H2A.W histone;H2A clustered histone 20;H2A clustered histone 21;H2A.X variant histone;H2A clustered histone 13;H2A clustered histone 11;H2A clustered histone 7;H2A clustered histone 18;H2A.J histone;H2A clustered histone 19;H2A clustered histone 12;H2A clustered histone 15;H2A clustered histone 14;H2A clustered histone 16;H2A clustered histone 8;H2A…	Q93077	129	0.91404	0.698	AlphaFill or EC inhibitor(s) only		IPR002119;IPR007125;IPR009072;IPR032454;IPR032458	Histone H2A;Histone H2A/H2B/H3;Histone-fold;Histone H2A, C-terminal domain;Histone H2A conserved site	PF00125;PF16211	Histone H2A/H2B/H3;Histone H2A, C-terminal domain	Non - Mutable in CDS	0.363	Slow	0.36025	4.13929	X	Disrupted	unclear
PF3D7_0617900	H3.3	histone H3 variant	Pf3D7_06_v3	+	753392	756429	Core	3885798	8	8	no data	ring, trophozoite, schizont, gametocyte	OG6_100119	ENSG00000163041;ENSG00000183598;ENSG00000197153;ENSG00000197409;ENSG00000203811;ENSG00000203852;ENSG00000268799;ENSG00000269466;ENSG00000273213;ENSG00000273983;ENSG00000274750;ENSG00000275379;ENSG00000275714;ENSG00000277775;ENSG00000278828;ENSG00000286522;ENSG00000287080	H3.3 histone A;H3 clustered histone 13;H3 clustered histone 12;H3 clustered histone 4;H3 clustered histone 14;H3 clustered histone 15;H3.Y histone 2;H3.Y histone 1;H3.2 histone (putative);H3 clustered histone 8;H3 clustered histone 6;H3 clustered histone 11;H3 clustered histone 1;H3 clustered histone 7;H3 clustered histone 10;H3 clustered histone 2;H3 clustered histone 3	Q71DI3	136	0.93726	0.897	BindingDB orthology or BLAST match		IPR000164;IPR007125;IPR009072	Histone H3/CENP-A;Histone H2A/H2B/H3;Histone-fold	PF00125	Histone H2A/H2B/H3	Non - Mutable in CDS	0.411	Slow	0.34006	7.06552	X	Disrupted	unclear
PF3D7_0618900	GPI1	phosphatidylinositol N-acetylglucosaminyltransferase subunit GPI1	Pf3D7_06_v3	+	784019	788588	Core	3885848	5	4	no data	no data	OG6_103823	ENSG00000007541	phosphatidylinositol glycan anchor biosynthesis class Q	B8ZZ29	76	0.43976	0.053	EC inhibitor(s) only		IPR007720	N-acetylglucosaminyl transferase component	PF05024	N-acetylglucosaminyl transferase component	Non - Mutable in CDS	0.254	Essential	0.10095	1			unclear
PF3D7_0619400		cell division cycle protein 48 homologue, putative	Pf3D7_06_v3	-	815190	818801	Core	3885942	5	19	ring, trophozoite, schizont, gametocyte, sporozoite	trophozoite, schizont*, gametocyte*	OG6_100525	ENSG00000165280	valosin containing protein	A0A7P0T971	55	0.98083	0.564	BindingDB orthology or BLAST match		IPR003338;IPR003593;IPR003959;IPR003960;IPR004201;IPR005938;IPR009010;IPR027417;IPR029067;IPR041569	CDC48, N-terminal subdomain;AAA+ ATPase domain;ATPase, AAA-type, core;ATPase, AAA-type, conserved site;CDC48, domain 2;AAA ATPase, CDC48 family;Aspartate decarboxylase-like domain superfamily;P-loop containing nucleoside triphosphate hydrolase;CDC48 domain 2-like superfamily;AAA ATPase, AAA+ lid domain	PF00004;PF02359;PF02933;PF17862	ATPase, AAA-type, core;CDC48, N-terminal subdomain;CDC48, domain 2;AAA ATPase, AAA+ lid domain	Non - Mutable in CDS	0.425	Essential	0.19015	5.11823			clear support
PF3D7_0621000	ApSigma	RNA polymerase subunit sigma apSIG	Pf3D7_06_v3	+	862450	865522	Core	3885974	2	3		trophozoite, gametocyte*	OG6_103274							AlphaFill or EC inhibitor(s) only		IPR013324	RNA polymerase sigma factor, region 3/4-like			Non - Mutable in CDS	0.138						clear support
PF3D7_0621500	RPP1	ribonuclease P/MRP protein subunit RPP1, putative	Pf3D7_06_v3	+	881823	883145	Core	3885891	2	9	ring*, trophozoite, schizont, gametocyte*	trophozoite*, gametocyte*	OG6_102854	ENSG00000148688	ribonuclease P/MRP subunit p30	P78346	240	0.76498	0.179	EC inhibitor(s) only		IPR002738;IPR016195	RNase P subunit p30;Polymerase/histidinol phosphatase-like	PF01876	RNase P subunit p30	Non - Mutable in CDS	0.16	Slow	0.26013	5.45874	X	Disrupted	clear support
PF3D7_0622800		leucine--tRNA ligase, putative	Pf3D7_06_v3	+	918684	924649	Core	3885858	3	9	ring, trophozoite, schizont, gametocyte, sporozoite	ring*, trophozoite, schizont*, gametocyte*	OG6_101014	ENSG00000133706	leucyl-tRNA synthetase 1	A0A6I8PIP7	816	0.88747	0.375	BindingDB orthology or BLAST match	4	IPR001412;IPR002300;IPR004493;IPR009008;IPR009080;IPR013155	Aminoacyl-tRNA synthetase, class I, conserved site;Aminoacyl-tRNA synthetase, class Ia;Leucyl-tRNA synthetase, class Ia, archaeal/eukaryotic cytosolic;Valyl/Leucyl/Isoleucyl-tRNA synthetase, editing domain;Aminoacyl-tRNA synthetase, class Ia, anticodon-binding;Methionyl/Valyl/Leucyl/Isoleucyl-tRNA synthetase, anticodon-binding	PF00133;PF08264	Aminoacyl-tRNA synthetase, class Ia;Methionyl/Valyl/Leucyl/Isoleucyl-tRNA synthetase, anticodon-binding	Non - Mutable in CDS	0.561	Essential	0.10128	1			unclear
PF3D7_0623200	FNR	ferredoxin--NADP reductase	Pf3D7_06_v3	+	945100	947629	Core	3885862	8	10	ring, trophozoite, schizont, gametocyte		OG6_107528							BindingDB orthology or BLAST match	5	IPR001433;IPR001709;IPR017938;IPR039261	Oxidoreductase FAD/NAD(P)-binding;Flavoprotein pyridine nucleotide cytochrome reductase;Riboflavin synthase-like beta-barrel;Ferredoxin-NADP reductase (FNR), nucleotide-binding domain	PF00175	Oxidoreductase FAD/NAD(P)-binding	Non - Mutable in CDS	0.162	Essential	0.25026	4.0523	X	Mutated	clear support
PF3D7_0623300		EGF-like membrane protein, putative	Pf3D7_06_v3	-	947121	949262	Core	3885863	1	1	trophozoite, schizont, gametocyte		OG6_106191							BindingDB orthology or BLAST match		IPR000742	EGF-like domain			Non - Mutable in CDS	0.935	Slow	0.42014	5.25614	X	Disrupted	unclear
PF3D7_0623900		ribonuclease H2 subunit A, putative	Pf3D7_06_v3	+	977162	978525	Core	3885875	2	11	trophozoite, schizont, gametocyte	gametocyte*	OG6_100555	ENSG00000104889	ribonuclease H2 subunit A	O75792	267	0.88693	0.461	EC inhibitor(s) only		IPR001352;IPR004649;IPR012337;IPR024567	Ribonuclease HII/HIII;Ribonuclease H2, subunit A;Ribonuclease H-like superfamily;Ribonuclease HII/HIII domain	PF01351	Ribonuclease HII/HIII domain	Non - Mutable in CDS	0.315	Slow	0.39011	5.88083	X	Disrupted	clear support
PF3D7_0624000	HK	hexokinase	Pf3D7_06_v3	+	980208	983258	Core	3885912	9	17	ring, trophozoite, schizont, gametocyte, sporozoite	trophozoite*	OG6_100418	ENSG00000156510;ENSG00000156515;ENSG00000159399;ENSG00000160883	hexokinase domain containing 1;hexokinase 1;hexokinase 2;hexokinase 3	E9PB90	440	0.84355	0.311	BindingDB orthology or BLAST match		IPR001312;IPR019807;IPR022672;IPR022673;IPR043129	Hexokinase;Hexokinase, binding site;Hexokinase, N-terminal;Hexokinase, C-terminal;ATPase, nucleotide binding domain	PF00349;PF03727	Hexokinase, N-terminal;Hexokinase, C-terminal	Non - Mutable in CDS	0.462	Essential	0.0802	4.60232			clear support
PF3D7_0625200		conserved Plasmodium protein, unknown function	Pf3D7_06_v3	+	1024810	1026740	Core	3885686	2		no data		OG6_533182							AlphaFill or EC inhibitor(s) only						Non - Mutable in CDS	0.149						clear support
PF3D7_0625300	MtDNAP	mitochondrial DNA polymerase	Pf3D7_06_v3	-	1026468	1031411	Core	3885687	2	7	trophozoite, schizont, gametocyte	trophozoite, schizont*	OG6_101669	ENSG00000130997	DNA polymerase nu	Q7Z5Q5	501	0.49602	0.208	BindingDB orthology or BLAST match		IPR001098;IPR002298;IPR043502	DNA-directed DNA polymerase, family A, palm domain;DNA polymerase A;DNA/RNA polymerase superfamily	PF00476	DNA-directed DNA polymerase, family A, palm domain	Non - Mutable in CDS	0.144	Essential	0.10008	6.3531			clear support
PF3D7_0625600	PAP	poly(A) polymerase PAP, putative	Pf3D7_06_v3	+	1037558	1042004	Core	3885690	1	9	ring, trophozoite, schizont, gametocyte*		OG6_100691	ENSG00000090060;ENSG00000115421;ENSG00000218823	poly(A) polymerase alpha;poly(A) polymerase gamma;poly(A) polymerase beta	F8WAT4	233	0.96476	0.459	AlphaFill or EC inhibitor(s) only		IPR002934;IPR007010;IPR007012;IPR011068;IPR014492;IPR043519	Polymerase, nucleotidyl transferase domain;Poly(A) polymerase, RNA-binding domain;Poly(A) polymerase, central domain;Nucleotidyltransferase, class I-like, C-terminal;Poly(A) polymerase;Nucleotidyltransferase superfamily	PF01909;PF04926;PF04928	Polymerase, nucleotidyl transferase domain;Poly(A) polymerase, RNA-binding domain;Poly(A) polymerase, central domain	Non - Mutable in CDS	0.126	Essential	0.03025	4.12563			clear support
PF3D7_0626100		oxidoreductase, short-chain dehydrogenase family, putative	Pf3D7_06_v3	+	1055904	1058812	Core	3885994	1	4	ring*, trophozoite, schizont, gametocyte, sporozoite		OG6_100091	ENSG00000072042;ENSG00000139988;ENSG00000160439;ENSG00000167536;ENSG00000186153;ENSG00000240857;ENSG00000273944;ENSG00000274418;ENSG00000274504;ENSG00000275474;ENSG00000276341;ENSG00000276684;ENSG00000276826;ENSG00000278149;ENSG00000278284	retinol dehydrogenase 11;retinol dehydrogenase 12;retinol dehydrogenase 13;dehydrogenase/reductase 13;WW domain containing oxidoreductase;retinol dehydrogenase 14;retinol dehydrogenase 13;retinol dehydrogenase 13;retinol dehydrogenase 13;retinol dehydrogenase 13;retinol dehydrogenase 13;retinol dehydrogenase 13;retinol dehydrogenase 13;retinol dehydrogenase 13;retinol dehydrogenase 13	Q8TC12	313	0.90145	0.281	AlphaFill or EC inhibitor(s) only		IPR002347;IPR036291	Short-chain dehydrogenase/reductase SDR;NAD(P)-binding domain superfamily	PF00106	Short-chain dehydrogenase/reductase SDR	Non - Mutable in CDS	0.31	Slow	0.46008	6.41804	X	Disrupted	unclear
PF3D7_0626800	PyrK	pyruvate kinase	Pf3D7_06_v3	+	1078020	1082073	Core	3885761	5	10	ring, trophozoite, schizont, gametocyte*	ring*, trophozoite	OG6_100258	ENSG00000067225;ENSG00000143627;ENSG00000262785	pyruvate kinase M1/2;pyruvate kinase L/R;pyruvate kinase L/R	P30613	492	0.92372	0.449	BindingDB orthology or BLAST match	6	IPR001697;IPR011037;IPR015793;IPR015795;IPR015813;IPR018209;IPR036918	Pyruvate kinase;Pyruvate kinase-like, insert domain superfamily;Pyruvate kinase, barrel;Pyruvate kinase, C-terminal;Pyruvate/Phosphoenolpyruvate kinase-like domain superfamily;Pyruvate kinase, active site;Pyruvate kinase, C-terminal domain superfamily	PF00224;PF02887	Pyruvate kinase, barrel;Pyruvate kinase, C-terminal	Non - Mutable in CDS	0.147	Essential	0.1	1			unclear
PF3D7_0627100		ankyrin-repeat protein, putative	Pf3D7_06_v3	+	1087078	1094389	Core	3885764	2	1		ring, trophozoite, schizont, gametocyte	OG6_119345							AlphaFill or EC inhibitor(s) only		IPR002110;IPR020683;IPR036770	Ankyrin repeat;Ankyrin repeat-containing domain;Ankyrin repeat-containing domain superfamily	PF12796	Ankyrin repeat-containing domain	Non - Mutable in CDS	0.143						clear support
PF3D7_0627200	PLC5	myosin light chain, putative	Pf3D7_06_v3	-	1094737	1096373	Core	3885765	1	2	no data		OG6_130905							AlphaFill or EC inhibitor(s) only		IPR002048;IPR011992	EF-hand domain;EF-hand domain pair	PF13499	EF-hand domain	Non - Mutable in CDS	0.189						unclear
PF3D7_0627800	ACAS	acetyl-CoA synthetase	Pf3D7_06_v3	-	1113448	1117623	Core	3885698	4	8	ring, trophozoite, schizont, gametocyte*, sporozoite	ring*, trophozoite*, schizont*	OG6_100430	ENSG00000131069;ENSG00000154930	acyl-CoA synthetase short chain family member 2;acyl-CoA synthetase short chain family member 1	C9J7L5	156	0.91434	0.429	BindingDB orthology or BLAST match		IPR000873;IPR020845;IPR025110;IPR032387	AMP-dependent synthetase/ligase;AMP-binding, conserved site;AMP-binding enzyme, C-terminal domain;Acetyl-coenzyme A synthetase, N-terminal domain	PF00501;PF13193;PF16177	AMP-dependent synthetase/ligase;AMP-binding enzyme, C-terminal domain;Acetyl-coenzyme A synthetase, N-terminal domain	Non - Mutable in CDS	0.168	Essential	0.10015	5.2186			clear support
PF3D7_0628300	CEPT	choline/ethanolaminephosphotransferase, putative	Pf3D7_06_v3	-	1169270	1174371	Core	3885724	1	9	no data	no data	OG6_100740	ENSG00000134255	choline/ethanolamine phosphotransferase 1	Q9Y6K0	363	0.85988	0.231	BindingDB orthology or BLAST match		IPR000462;IPR014472	CDP-alcohol phosphatidyltransferase;Choline/ethanolamine phosphotransferase	PF01066	CDP-alcohol phosphatidyltransferase	Non - Mutable in CDS	0	Essential	0.35028	3.926	X	Tagged	unclear
PF3D7_0628800	GATB	glutamyl-tRNA(Gln) amidotransferase subunit B	Pf3D7_06_v3	-	1184868	1189014	Core	3885728	6	14	no data	trophozoite*	OG6_101213	ENSG00000059691	glutamyl-tRNA amidotransferase subunit B	D6RDU9	280	0.70401	0.296	AlphaFill or EC inhibitor(s) only		IPR003789;IPR006075;IPR014746;IPR017959;IPR018027	Aspartyl/glutamyl-tRNA amidotransferase subunit B-like;Aspartyl/Glutamyl-tRNA(Gln) amidotransferase, subunit B/E, catalytic;Glutamine synthetase/guanido kinase, catalytic domain;Aspartyl/glutamyl-tRNA(Asn/Gln) amidotransferase, subunit B /E;Asn/Gln amidotransferase	PF02637;PF02934	Asn/Gln amidotransferase;Aspartyl/Glutamyl-tRNA(Gln) amidotransferase, subunit B/E, catalytic	Non - Mutable in CDS	0.2	Essential	0.05006	6.96555			clear support
PF3D7_0629000	GNA1	glucosamine 6-phosphate N-acetyltransferase	Pf3D7_06_v3	-	1194304	1195217	Core	3885730	3	3			OG6_129014							EC inhibitor(s) only		IPR000182;IPR016181	GNAT domain;Acyl-CoA N-acyltransferase	PF00583	GNAT domain	Non - Mutable in CDS	0.229						clear support
PF3D7_0630300		DNA polymerase epsilon catalytic subunit A, putative	Pf3D7_06_v3	-	1260163	1270722	Core	3885768	2	17	trophozoite*, schizont, gametocyte	trophozoite*, gametocyte*	OG6_101586	ENSG00000177084	DNA polymerase epsilon, catalytic subunit	Not available				EC inhibitor(s) only		IPR006133;IPR006172;IPR012337;IPR013697;IPR029703;IPR043502	DNA-directed DNA polymerase, family B, exonuclease domain;DNA-directed DNA polymerase, family B;Ribonuclease H-like superfamily;DNA polymerase epsilon, catalytic subunit A, C-terminal;DNA polymerase epsilon catalytic subunit;DNA/RNA polymerase superfamily	PF03104	DNA-directed DNA polymerase, family B, exonuclease domain	Non - Mutable in CDS	0.122	Essential	0.34044	3.01778			unclear
PF3D7_0630500	YTM1	ribosome biogenesis protein YTM1, putative	Pf3D7_06_v3	+	1275505	1278363	Core	3885770	10	7	ring, trophozoite, schizont*, gametocyte*		OG6_102659	ENSG00000138442	WD repeat domain 12	Q9GZL7	390	0.80302	0.174	AlphaFill or EC inhibitor(s) only		IPR001680;IPR012972;IPR036322	WD40 repeat;NLE;WD40-repeat-containing domain superfamily	PF00400;PF08154	WD40 repeat;NLE	Non - Mutable in CDS	0.157	Essential	0.09006	6.98755			clear support
PF3D7_0630600		deubiquitinating enzyme MINDY, putative	Pf3D7_06_v3	+	1279742	1283475	Core	3885771	2	3		trophozoite*, schizont*, gametocyte*	OG6_104448	ENSG00000148481	MINDY lysine 48 deubiquitinase 3	X6RC97	161	0.87716	0.366	EC inhibitor(s) only		IPR025257;IPR039785	Deubiquitinating enzyme MINDY-3/4, conserved domain;Deubiquitinating enzyme MINDY-3/4	PF13898	Deubiquitinating enzyme MINDY-3/4, conserved domain	Non - Mutable in CDS	0.136						clear support
PF3D7_0630900	HAS1	ATP-dependent RNA helicase HAS1	Pf3D7_06_v3	-	1290623	1293448	Core	3885813	2	10	ring, trophozoite, schizont, gametocyte, sporozoite*	ring*, trophozoite*	OG6_102072	ENSG00000088205	DEAD-box helicase 18	H7C452	212	0.84794	0.566	AlphaFill or EC inhibitor(s) only		IPR000629;IPR001650;IPR011545;IPR014001;IPR025313;IPR027417	ATP-dependent RNA helicase DEAD-box, conserved site;Helicase, C-terminal;DEAD/DEAH box helicase domain;Helicase superfamily 1/2, ATP-binding domain;Domain of unknown function DUF4217;P-loop containing nucleoside triphosphate hydrolase	PF00270;PF00271;PF13959	DEAD/DEAH box helicase domain;Helicase, C-terminal;Domain of unknown function DUF4217	Non - Mutable in CDS	0.119	Essential	0.08018	4.77583			clear support
PF3D7_0703500		erythrocyte membrane-associated antigen	Pf3D7_07_v3	+	133470	143247	Core	2655186	3	5	ring, trophozoite, schizont, gametocyte, sporozoite	ring, trophozoite, schizont, gametocyte	OG6_136626							AlphaFill or EC inhibitor(s) only		IPR014001;IPR027417;IPR041677;IPR041679	Helicase superfamily 1/2, ATP-binding domain;P-loop containing nucleoside triphosphate hydrolase;DNA2/NAM7 helicase, helicase domain;DNA2/NAM7 helicase-like, C-terminal	PF13086;PF13087	DNA2/NAM7 helicase, helicase domain;DNA2/NAM7 helicase-like, C-terminal	Non - Mutable in CDS	0.122						clear support
PF3D7_0704900	RF2	peptide chain release factor 2	Pf3D7_07_v3	-	243898	245016	Core	2655192	3	6	gametocyte*, sporozoite*	gametocyte*	OG6_104996							EC inhibitor(s) only		IPR000352;IPR005139	Peptide chain release factor class I;Peptide chain release factor	PF00472;PF03462	Peptide chain release factor class I;Peptide chain release factor	Non - Mutable in CDS	0.126	Slow	0.42019	4.66384	X	Disrupted	unclear
PF3D7_0705000		mRNA cap guanine-N7 methyltransferase, putative	Pf3D7_07_v3	-	245497	250602	Core	2655056	1	5	ring, trophozoite, schizont, gametocyte	ring*, trophozoite, schizont*, gametocyte*	OG6_102244	ENSG00000101654	RNA guanine-7 methyltransferase	K7EP06	255	0.77684	0.208	AlphaFill or EC inhibitor(s) only		IPR004971;IPR029063;IPR039753	mRNA (guanine-N(7))-methyltransferase domain;S-adenosyl-L-methionine-dependent methyltransferase;mRNA cap guanine-N7 methyltransferase	PF03291	mRNA (guanine-N(7))-methyltransferase domain	Non - Mutable in CDS	0.126	Essential	0.15061	2.36255			unclear
PF3D7_0705400	MCM7	DNA replication licensing factor MCM7	Pf3D7_07_v3	-	264682	267876	Core	2655059	3	17	ring*, trophozoite, schizont, gametocyte, sporozoite	trophozoite*, schizont*, gametocyte*	OG6_102101	ENSG00000166508	minichromosome maintenance complex component 7	C9J8M6	171	0.84514	0.363	AlphaFill or EC inhibitor(s) only		IPR001208;IPR003593;IPR008050;IPR012340;IPR018525;IPR027417;IPR027925;IPR031327;IPR033762;IPR041562	MCM domain;AAA+ ATPase domain;DNA replication licensing factor Mcm7;Nucleic acid-binding, OB-fold;Mini-chromosome maintenance, conserved site;P-loop containing nucleoside triphosphate hydrolase;MCM N-terminal domain;Mini-chromosome maintenance protein;MCM OB domain;MCM, AAA-lid domain	PF00493;PF14551;PF17207;PF17855	MCM domain;MCM N-terminal domain;MCM OB domain;MCM, AAA-lid domain	Non - Mutable in CDS	0.222	Essential	0.10044	1	ND	Tagged	unclear
PF3D7_0705500		inositol-phosphate phosphatase, putative	Pf3D7_07_v3	-	269635	280332	Core	2655060	1	7	ring*, trophozoite*, schizont	ring, trophozoite, schizont, gametocyte	OG6_112424							BindingDB orthology or BLAST match		IPR000300;IPR002013;IPR036691	Inositol polyphosphate-related phosphatase;SAC domain;Endonuclease/exonuclease/phosphatase superfamily	PF02383	SAC domain	Non - Mutable in CDS	0.137						clear support
PF3D7_0705600		RNA helicase, putative	Pf3D7_07_v3	-	280570	284888	Core	9221906		5	no data		OG6_133057							AlphaFill or EC inhibitor(s) only		IPR001650;IPR027417	Helicase, C-terminal;P-loop containing nucleoside triphosphate hydrolase	PF00271	Helicase, C-terminal	Non - Mutable in CDS	0.181	Essential	0.07011	5.81845			clear support
PF3D7_0707400	ATAD3A	ATPase family AAA domain-containing protein 3A, putative	Pf3D7_07_v3	+	343620	346688	Core	9221919	3	6	no data	trophozoite*, gametocyte*	OG6_103580	ENSG00000160072;ENSG00000197785;ENSG00000215915	ATPase family AAA domain containing 3B;ATPase family AAA domain containing 3A;ATPase family AAA domain containing 3C	Q5T2N8	329	0.70598	0.271	AlphaFill or EC inhibitor(s) only		IPR003593;IPR003959;IPR021911;IPR027417;IPR039188	AAA+ ATPase domain;ATPase, AAA-type, core;ATPase family AAA domain-containing protein 3, domain of unknown function DUF3523;P-loop containing nucleoside triphosphate hydrolase;ATPase family AAA domain-containing protein 3	PF00004;PF12037	ATPase, AAA-type, core;ATPase family AAA domain-containing protein 3, domain of unknown function DUF3523	Non - Mutable in CDS	0.13						clear support
PF3D7_0708400	HSP90	heat shock protein 90	Pf3D7_07_v3	+	380449	385546	Core	2655065	11	18	ring, trophozoite, schizont, gametocyte, sporozoite	ring, trophozoite, schizont, gametocyte	OG6_100204	ENSG00000080824;ENSG00000096384;ENSG00000166598	heat shock protein 90 alpha family class A member 1;heat shock protein 90 alpha family class B member 1;heat shock protein 90 beta family member 1	P08238	674	0.9068	0.687	BindingDB orthology or BLAST match	1	IPR001404;IPR003594;IPR019805;IPR020568;IPR020575;IPR036890;IPR037196	Heat shock protein Hsp90 family;Histidine kinase/HSP90-like ATPase;Heat shock protein Hsp90, conserved site;Ribosomal protein S5 domain 2-type fold;Heat shock protein Hsp90, N-terminal;Histidine kinase/HSP90-like ATPase superfamily;HSP90, C-terminal domain	PF00183;PF02518	Heat shock protein Hsp90 family;Histidine kinase/HSP90-like ATPase	Non - Mutable in CDS	0.236	Essential	0.07007	6.6291	X	Disrupted	clear support
PF3D7_0708800	HSP110c	heat shock protein 110	Pf3D7_07_v3	+	393813	399112	Core	2655069	7	9	ring, trophozoite, schizont, gametocyte, sporozoite*	ring, trophozoite, gametocyte*	OG6_100680	ENSG00000120694;ENSG00000164070;ENSG00000170606	heat shock protein family H (Hsp110) member 1;heat shock protein family A (Hsp70) member 4 like;heat shock protein family A (Hsp70) member 4	D6RJ96	475	0.84174	0.282	AlphaFill or EC inhibitor(s) only		IPR013126;IPR029048;IPR043129	Heat shock protein 70 family;Heat shock protein 70kD, C-terminal domain superfamily;ATPase, nucleotide binding domain	PF00012	Heat shock protein 70 family	Non - Mutable in CDS	0.14						clear support
PF3D7_0709000	CRT	chloroquine resistance transporter	Pf3D7_07_v3	+	402385	406341	Core	2655199	70	14	ring, trophozoite, schizont, gametocyte, sporozoite*		OG6_107295							BindingDB orthology or BLAST match		IPR013936;IPR017258	Chloroquine-resistance transporter-like;Chloroquine resistance transporter	PF08627	Chloroquine-resistance transporter-like	Non - Mutable in CDS	0.127	Essential	0.21014	5.32993	X	Mutated	clear support
PF3D7_0709600	POP1	ribonucleases P/MRP protein subunit POP1, putative	Pf3D7_07_v3	-	429537	433997	Core	2655200	20	8	ring, trophozoite, schizont	ring*, trophozoite*	OG6_103108	ENSG00000104356	POP1 homolog, ribonuclease P/MRP subunit	Q99575	638	0.54686	0.212	EC inhibitor(s) only		IPR009723;IPR012590;IPR039182	Pop1, N-terminal;POPLD domain;Ribonucleases P/MRP protein subunit Pop1	PF06978;PF08170	Pop1, N-terminal;POPLD domain	Non - Mutable in CDS	0.123	Essential	0.10076	1			unclear
PF3D7_0710900	RPL1	50S ribosomal protein L1, mitochondrial, putative	Pf3D7_07_v3	+	484253	486321	Core	2655094	3	5	ring, trophozoite, schizont, gametocyte		OG6_100942	ENSG00000169288	mitochondrial ribosomal protein L1	Q9BYD6	240	0.61888	0.146	AlphaFill or EC inhibitor(s) only		IPR023674;IPR028364	Ribosomal protein L1-like;Ribosomal protein L1/ribosomal biogenesis protein	PF00687	Ribosomal protein L1/ribosomal biogenesis protein	Non - Mutable in CDS	0.175	Essential	0.05003	8.3262			clear support
PF3D7_0711000	CDC48	AAA family ATPase, CDC48 subfamily	Pf3D7_07_v3	-	486497	491719	Core	2655095	9	16	ring, trophozoite, schizont, gametocyte, sporozoite	ring*, trophozoite, gametocyte*	OG6_102053	ENSG00000143748	nuclear VCP like	O15381	624	0.64845	0.399	BindingDB orthology or BLAST match		IPR003338;IPR003593;IPR003959;IPR003960;IPR009010;IPR027417;IPR029067;IPR041569	CDC48, N-terminal subdomain;AAA+ ATPase domain;ATPase, AAA-type, core;ATPase, AAA-type, conserved site;Aspartate decarboxylase-like domain superfamily;P-loop containing nucleoside triphosphate hydrolase;CDC48 domain 2-like superfamily;AAA ATPase, AAA+ lid domain	PF00004;PF17862	ATPase, AAA-type, core;AAA ATPase, AAA+ lid domain	Non - Mutable in CDS	0.125	Insufficient data	0	0.1			clear support
PF3D7_0714000	H2B.Z	histone H2B variant	Pf3D7_07_v3	-	642200	643997	Core	2655098	13	8	ring, trophozoite, schizont, gametocyte, sporozoite	trophozoite*, schizont	OG6_100082	ENSG00000124635;ENSG00000146047;ENSG00000158373;ENSG00000180596;ENSG00000184678;ENSG00000185130;ENSG00000196890;ENSG00000197903;ENSG00000203814;ENSG00000233822;ENSG00000273703;ENSG00000273802;ENSG00000274290;ENSG00000274641;ENSG00000275713;ENSG00000276410;ENSG00000277224;ENSG00000278588;ENSG00000285449	H2B clustered histone 11;H2B clustered histone 1;H2B clustered histone 5;H2B clustered histone 4;H2B clustered histone 21;H2B clustered histone 13;H2B.U histone 1;H2B clustered histone 12;H2B clustered histone 18;H2B clustered histone 15;H2B clustered histone 14;H2B clustered histone 8;H2B clustered histone 6;H2B clustered histone 17;H2B clustered histone 9;H2B clustered histone 3;H2B clustered h…	U3KQK0	101	0.79471	0.663	AlphaFill or EC inhibitor(s) only		IPR000558;IPR007125;IPR009072	Histone H2B;Histone H2A/H2B/H3;Histone-fold	PF00125	Histone H2A/H2B/H3	Non - Mutable in CDS	0.769	Essential	0.10057	1	nt	Tagged	unclear
PF3D7_0715500		ATP synthase subunit epsilon, mitochondrial, putative	Pf3D7_07_v3	-	689176	690393	Core	2655040	2	8	ring, trophozoite, schizont, gametocyte, sporozoite		OG6_103560	ENSG00000124172	ATP synthase F1 subunit epsilon	P56381	48	0.77088	0.271	BindingDB orthology or BLAST match		IPR006721;IPR036742	ATP synthase, F1 complex, epsilon subunit, mitochondrial;ATP synthase, F1 complex, epsilon subunit superfamily, mitochondrial	PF04627	ATP synthase, F1 complex, epsilon subunit, mitochondrial	Non - Mutable in CDS	1						unclear
PF3D7_0715600		GTP-binding translation elongation factor tu family protein, putative	Pf3D7_07_v3	+	690902	693820	Core	2655106	2	6	trophozoite, schizont, gametocyte		OG6_103683							AlphaFill or EC inhibitor(s) only		IPR000640;IPR000795;IPR005225;IPR006298;IPR009000;IPR027417;IPR035647;IPR035651	Elongation factor EFG, domain V-like;Transcription factor, GTP-binding domain;Small GTP-binding protein domain;GTP-binding protein TypA;Translation protein, beta-barrel domain superfamily;P-loop containing nucleoside triphosphate hydrolase;EF-G domain III/V-like;BipA, domain V	PF00009;PF00679	Transcription factor, GTP-binding domain;Elongation factor EFG, domain V-like	Non - Mutable in CDS	0.121	Essential	0.18017	4.96214			clear support
PF3D7_0716600	SufS	cysteine desulfurase	Pf3D7_07_v3	+	725093	727476	Core	2655112	14	5	ring, trophozoite, schizont, gametocyte, sporozoite*	gametocyte*	OG6_103438							AlphaFill or EC inhibitor(s) only		IPR000192;IPR015424	Aminotransferase class V domain;Pyridoxal phosphate-dependent transferase	PF00266	Aminotransferase class V domain	Non - Mutable in CDS	0.408	Slow	0.5003	3.81519	X	Disrupted	unclear
PF3D7_0716800	EIF3I	eukaryotic translation initiation factor 3 subunit I, putative	Pf3D7_07_v3	-	731974	734370	Core	2655045	4	13	ring, trophozoite, schizont, gametocyte, sporozoite	trophozoite*, gametocyte*	OG6_101932	ENSG00000084623	eukaryotic translation initiation factor 3 subunit I	Q13347	315	0.93205	0.33	BindingDB orthology or BLAST match		IPR001680;IPR011047;IPR019775;IPR024977;IPR027525	WD40 repeat;Quinoprotein alcohol dehydrogenase-like superfamily;WD40 repeat, conserved site;Anaphase-promoting complex subunit 4, WD40 domain;Eukaryotic translation initiation factor 3 subunit I	PF00400;PF12894	WD40 repeat;Anaphase-promoting complex subunit 4, WD40 domain	Non - Mutable in CDS	0.143	Essential	0.10016	5.08701			clear support
PF3D7_0717700		serine--tRNA ligase, putative	Pf3D7_07_v3	-	764201	766451	Core	2655117	1	8	ring, trophozoite, schizont, gametocyte	ring*, trophozoite, schizont*, gametocyte*	OG6_100275	ENSG00000031698;ENSG00000104835;ENSG00000269547;ENSG00000282835;ENSG00000283104	seryl-tRNA synthetase 1;seryl-tRNA synthetase 2, mitochondrial;novel protein;novel protein;seryl-tRNA synthetase 2, mitochondrial	M0R259	300	0.86861	0.293	BindingDB orthology or BLAST match		IPR002314;IPR002317;IPR010978;IPR015866;IPR033729	Aminoacyl-tRNA synthetase, class II (G/ P/ S/T);Serine-tRNA ligase, type1;Class I and II aminoacyl-tRNA synthetase, tRNA-binding arm;Serine-tRNA synthetase, type1, N-terminal;Serine-tRNA ligase catalytic core domain	PF00587;PF02403	Aminoacyl-tRNA synthetase, class II (G/ P/ S/T);Serine-tRNA synthetase, type1, N-terminal	Non - Mutable in CDS	0.127	Essential	0.25066	2.21128	X	Disrupted	unclear
PF3D7_0719300	ARP6	actin-related protein ARP6	Pf3D7_07_v3	+	843566	848302	Core	2655121	9	6	ring, trophozoite, schizont, gametocyte, sporozoite*	trophozoite*	OG6_103780	ENSG00000075089	actin related protein 6	Q9GZN1	385	0.88247	0.257	AlphaFill or EC inhibitor(s) only		IPR004000;IPR030054;IPR043129	Actin family;Actin-related protein 6;ATPase, nucleotide binding domain	PF00022	Actin family	Non - Mutable in CDS	0.368	Dispensable	0.71061	2.38637	X	Disrupted	unclear
PF3D7_0719500	CDC50A	cell division control protein CDC50A	Pf3D7_07_v3	-	854313	857078	Core	2655122	3	7	trophozoite, schizont, gametocyte, sporozoite*	schizont*, gametocyte*	OG6_100927	ENSG00000112697;ENSG00000182107	transmembrane protein 30A;transmembrane protein 30B	E5RG19	72	0.8033	0.389	AlphaFill or EC inhibitor(s) only		IPR005045	CDC50/LEM3 family	PF03381	CDC50/LEM3 family	Non - Mutable in CDS	0.184				ND	Disrupted	unclear
PF3D7_0720000	CSL4	exosome complex component CSL4, putative	Pf3D7_07_v3	+	876312	877716	Core	2654956	11	8	ring*, trophozoite, schizont*, gametocyte		OG6_101821	ENSG00000171311	exosome component 1	B1AMU4	172	0.81659	0.291	EC inhibitor(s) only		IPR012340;IPR022967;IPR025721;IPR039771	Nucleic acid-binding, OB-fold;RNA-binding domain, S1;Exosome complex component, N-terminal domain;Exosome complex component Csl4	PF14382	Exosome complex component, N-terminal domain	Non - Mutable in CDS	0.135	Essential	0.10025	4.14124			clear support
PF3D7_0720800		Ham1-like protein, putative	Pf3D7_07_v3	+	899525	901353	Core	2654932	2	9	ring*, trophozoite, schizont, gametocyte, sporozoite	trophozoite*, gametocyte*	OG6_100769	ENSG00000125877	inosine triphosphatase	Q9BY32	182	0.88617	0.341	AlphaFill or EC inhibitor(s) only		IPR002637;IPR027502;IPR029001	Ham1-like protein;Inosine triphosphate pyrophosphatase;Inosine triphosphate pyrophosphatase-like	PF01725	Ham1-like protein	Non - Mutable in CDS	0.139				X	Disrupted	clear support
PF3D7_0721300	DDX31	ATP-dependent DNA helicase DDX31	Pf3D7_07_v3	+	921511	925761	Core	2654935	1	12	ring, trophozoite, schizont, gametocyte, sporozoite	ring*, trophozoite*, gametocyte*	OG6_102676	ENSG00000125485	DEAD-box helicase 31	Q9H8H2	547	0.58599	0.305	AlphaFill or EC inhibitor(s) only		IPR000629;IPR001650;IPR011545;IPR014001;IPR025313;IPR027417	ATP-dependent RNA helicase DEAD-box, conserved site;Helicase, C-terminal;DEAD/DEAH box helicase domain;Helicase superfamily 1/2, ATP-binding domain;Domain of unknown function DUF4217;P-loop containing nucleoside triphosphate hydrolase	PF00270;PF00271;PF13959	DEAD/DEAH box helicase domain;Helicase, C-terminal;Domain of unknown function DUF4217	Non - Mutable in CDS	0.149	Slow	0.59014	5.29556	X	Disrupted	unclear
PF3D7_0722400	OLA1	Obg-like ATPase 1, putative	Pf3D7_07_v3	+	954400	956685	Core	2655188	5	8	ring, trophozoite, schizont, sporozoite*	ring*, trophozoite	OG6_100571	ENSG00000138430	Obg like ATPase 1	Q9NTK5	385	0.94007	0.535	AlphaFill or EC inhibitor(s) only		IPR004396;IPR006073;IPR012676;IPR013029;IPR027417;IPR041706	Ribosome-binding ATPase YchF/Obg-like ATPase 1;GTP binding domain;TGS-like;YchF, C-terminal domain;P-loop containing nucleoside triphosphate hydrolase;YchF, N-terminal	PF01926;PF06071	GTP binding domain;YchF, C-terminal domain	Non - Mutable in CDS	0.12						clear support
PF3D7_0722600	UTP7	U3 small nucleolar RNA-associated protein 7, putative	Pf3D7_07_v3	-	958352	961340	Core	2655136	2	5	ring, trophozoite, schizont, gametocyte, sporozoite	ring*, trophozoite*, schizont*, gametocyte*	OG6_102360	ENSG00000204221;ENSG00000206284;ENSG00000226916;ENSG00000227057;ENSG00000236222	WD repeat domain 46;WD repeat domain 46;WD repeat domain 46;WD repeat domain 46;WD repeat domain 46	A0A140T9L0	285	0.80785	0.274	AlphaFill or EC inhibitor(s) only		IPR001680;IPR012952;IPR036322;IPR040315	WD40 repeat;BING4, C-terminal domain;WD40-repeat-containing domain superfamily;WD repeat-containing protein WDR46/Utp7	PF08149	BING4, C-terminal domain	Non - Mutable in CDS	0.245						clear support
PF3D7_0723000		tRNAHis guanylyltransferase, putative	Pf3D7_07_v3	-	968088	970023	Core	2655139		5	trophozoite		OG6_103009	ENSG00000113272	tRNA-histidine guanylyltransferase 1 like	Q9NWX6	260	0.81833	0.404	AlphaFill or EC inhibitor(s) only		IPR007537;IPR024956;IPR025845	tRNAHis guanylyltransferase Thg1;tRNAHis guanylyltransferase catalytic domain;Thg1 C-terminal domain	PF04446;PF14413	tRNAHis guanylyltransferase catalytic domain;Thg1 C-terminal domain	Non - Mutable in CDS	0.14	Essential	0.05005	7.41312			clear support
PF3D7_0723500		dynactin subunit 5, putative	Pf3D7_07_v3	-	984384	985928	Core	2655142		2	ring		OG6_103929	ENSG00000166847	dynactin subunit 5	Q9BTE1	182	0.96367	0.357	AlphaFill or EC inhibitor(s) only		IPR001451;IPR011004	Hexapeptide repeat;Trimeric LpxA-like superfamily	PF00132	Hexapeptide repeat	Non - Mutable in CDS	0.599						clear support
PF3D7_0723700		metallo-hydrolase/oxidoreductase, putative	Pf3D7_07_v3	+	987805	991350	Core	2655144	2	5	ring, trophozoite, schizont, gametocyte, sporozoite	trophozoite*, gametocyte*	OG6_100263	ENSG00000006744;ENSG00000141642	elaC ribonuclease Z 2;elaC ribonuclease Z 1	Q9H777	332	0.79888	0.307	AlphaFill or EC inhibitor(s) only		IPR001279;IPR036866	Metallo-beta-lactamase;Ribonuclease Z/Hydroxyacylglutathione hydrolase-like	PF12706	Metallo-beta-lactamase	Non - Mutable in CDS	0.48	Essential	0.10012	5.59807			clear support
PF3D7_0726300	PMS1	DNA mismatch repair protein PMS1, putative	Pf3D7_07_v3	+	1103794	1109232	Core	2655088	1	10	ring, trophozoite, schizont, gametocyte, sporozoite*		OG6_101943	ENSG00000122512	PMS1 homolog 2, mismatch repair system component	P54278	462	0.45828	0.323	AlphaFill or EC inhibitor(s) only		IPR002099;IPR013507;IPR014762;IPR014790;IPR020568;IPR036890;IPR037198;IPR038973	DNA mismatch repair protein family, N-terminal;DNA mismatch repair protein, S5 domain 2-like;DNA mismatch repair, conserved site;MutL, C-terminal, dimerisation;Ribosomal protein S5 domain 2-type fold;Histidine kinase/HSP90-like ATPase superfamily;MutL, C-terminal domain superfamily;DNA mismatch repair protein MutL/Mlh/Pms	PF01119;PF08676;PF13589	DNA mismatch repair protein, S5 domain 2-like;MutL, C-terminal, dimerisation	Non - Mutable in CDS	0.141	Essential	0.18026	4.10757			clear support
PF3D7_0726500		ubiquitin carboxyl-terminal hydrolase, putative	Pf3D7_07_v3	-	1125789	1138474	Core	2655023	2	7	ring, trophozoite, schizont, gametocyte, sporozoite	ring*, trophozoite, schizont*, gametocyte	OG6_101317	ENSG00000187555	ubiquitin specific peptidase 7	Not available				BindingDB orthology or BLAST match		IPR001394;IPR002083;IPR008974;IPR018200;IPR038765	Peptidase C19, ubiquitin carboxyl-terminal hydrolase;MATH/TRAF domain;TRAF-like;Ubiquitin specific protease, conserved site;Papain-like cysteine peptidase superfamily	PF00443	Peptidase C19, ubiquitin carboxyl-terminal hydrolase	Non - Mutable in CDS	0.26	Essential	0.35033	3.61735			unclear
PF3D7_0726800	OST2	dolichyl-diphosphooligosaccharide--protein glycosyltransferase subunit OST2, putative	Pf3D7_07_v3	-	1143936	1144903	Core	9221909	20	4	no data		OG6_103289	ENSG00000129562	defender against cell death 1	P61803	105	0.8466	0.276	EC inhibitor(s) only		IPR003038	DAD/Ost2	PF02109	DAD/Ost2	Non - Mutable in CDS	0.143						unclear
PF3D7_0726900	TIM50	mitochondrial import inner membrane translocase subunit TIM50, putative	Pf3D7_07_v3	+	1144814	1147488	Core	2655163	10	9	ring, trophozoite, schizont, gametocyte, sporozoite*	trophozoite*	OG6_102279	ENSG00000105197	translocase of inner mitochondrial membrane 50	M0R2F8	131	0.69216	0.221	AlphaFill or EC inhibitor(s) only		IPR004274;IPR027111;IPR036412	FCP1 homology domain;Mitochondrial import inner membrane translocase subunit Tim50;HAD-like superfamily	PF03031	FCP1 homology domain	Non - Mutable in CDS	0.12	Essential	0.03003	8.72303	X	Tagged	clear support
PF3D7_0727200	NFS1	cysteine desulfurase IscS	Pf3D7_07_v3	-	1156175	1158838	Core	2655026	6	12	ring, trophozoite, schizont*, gametocyte, sporozoite	gametocyte*	OG6_100745	ENSG00000244005	NFS1 cysteine desulfurase	F2Z2E7	204	0.99011	0.544	AlphaFill or EC inhibitor(s) only		IPR000192;IPR010240;IPR015424;IPR020578	Aminotransferase class V domain;Cysteine desulfurase IscS;Pyridoxal phosphate-dependent transferase;Aminotransferase class-V, pyridoxal-phosphate binding site	PF00266	Aminotransferase class V domain	Non - Mutable in CDS	0.335	Essential	0.01009	6.16177			clear support
PF3D7_0727400		proteasome subunit alpha type-5, putative	Pf3D7_07_v3	+	1162392	1164096	Core	2655165	4	12	ring, trophozoite, schizont, gametocyte, sporozoite	trophozoite*	OG6_101621	ENSG00000143106	proteasome 20S subunit alpha 5	P28066	240	0.9706	0.537	BindingDB orthology or BLAST match	1	IPR000426;IPR001353;IPR029055;IPR033812	Proteasome alpha-subunit, N-terminal domain;Proteasome, subunit alpha/beta;Nucleophile aminohydrolases, N-terminal;Proteasome subunit alpha5	PF00227;PF10584	Proteasome, subunit alpha/beta;Proteasome alpha-subunit, N-terminal domain	Non - Mutable in CDS	1	Essential	0.25021	4.46123			unclear
PF3D7_0727800		cation transporting ATPase, putative	Pf3D7_07_v3	+	1175363	1181839	Core	2655168	1	5	schizont*, gametocyte*	trophozoite, gametocyte*	OG6_101914	ENSG00000105726	ATPase 13A1	Q9HD20	1005	0.75955	0.328	AlphaFill or EC inhibitor(s) only		IPR008250;IPR018303;IPR023298;IPR023299;IPR036412	P-type ATPase, A domain superfamily;P-type ATPase, phosphorylation site;P-type ATPase, transmembrane domain superfamily;P-type ATPase, cytoplasmic domain N;HAD-like superfamily			Non - Mutable in CDS	0.139	Essential	0.10046	1			unclear
PF3D7_0728000	eIF2alpha	eukaryotic translation initiation factor 2 subunit alpha	Pf3D7_07_v3	-	1190698	1192848	Core	2655170	4	10	ring, trophozoite, schizont, gametocyte	ring*, trophozoite*	OG6_101220	ENSG00000134001	eukaryotic translation initiation factor 2 subunit alpha	G3V4T5	265	0.82638	0.502	BindingDB orthology or BLAST match		IPR003029;IPR011488;IPR012340;IPR022967;IPR024054;IPR024055	S1 domain;Translation initiation factor 2, alpha subunit;Nucleic acid-binding, OB-fold;RNA-binding domain, S1;Translation initiation factor 2, alpha subunit, middle domain superfamily;Translation initiation factor 2, alpha subunit, C-terminal	PF00575;PF07541	S1 domain;Translation initiation factor 2, alpha subunit	Non - Mutable in CDS	0.12						clear support
PF3D7_0729500	MT-A70	N6-adenosine-methyltransferase MT-A70	Pf3D7_07_v3	+	1254778	1258355	Core	2655176	4	11	ring, trophozoite, schizont, gametocyte, sporozoite	ring*, trophozoite*, gametocyte*	OG6_103808	ENSG00000165819	methyltransferase like 3	Q86U44	389	0.56816	0.458	BindingDB orthology or BLAST match		IPR007757;IPR029063	MT-A70-like;S-adenosyl-L-methionine-dependent methyltransferase	PF05063	MT-A70-like	Non - Mutable in CDS	0.126	Essential	0.1502	4.63137			clear support
PF3D7_0801500	NOL10	nucleolar protein 10, putative	Pf3D7_08_v3	-	106068	108513	Core	2655333	14	4	ring, trophozoite, schizont*, gametocyte*	ring*, trophozoite*	OG6_102419	ENSG00000115761	nucleolar protein 10	Q9BSC4	362	0.63084	0.378	AlphaFill or EC inhibitor(s) only		IPR036322;IPR040382	WD40-repeat-containing domain superfamily;Nucleolar protein 10/Enp2			Non - Mutable in CDS	0.258						clear support
PF3D7_0801700	SENP2	sentrin-specific protease 2, putative	Pf3D7_08_v3	+	111319	118441	Core	2655355	2	3	ring*, trophozoite, schizont, gametocyte, sporozoite*	trophozoite, gametocyte*	OG6_113308	ENSG00000112701	SUMO specific peptidase 6	D6RJH1	66	0.45233	0.015	AlphaFill or EC inhibitor(s) only		IPR038765	Papain-like cysteine peptidase superfamily			Non - Mutable in CDS	0.524	Essential	0.0701	6.02794			clear support
PF3D7_0802600	ACbeta	adenylyl cyclase beta	Pf3D7_08_v3	+	180040	188229	Core	2655397	4	6	ring, trophozoite, schizont, gametocyte, sporozoite	schizont, gametocyte*	OG6_126556							BindingDB orthology or BLAST match		IPR001054;IPR029787	Adenylyl cyclase class-3/4/guanylyl cyclase;Nucleotide cyclase	PF00211	Adenylyl cyclase class-3/4/guanylyl cyclase	Non - Mutable in CDS	0.254	Essential	0.19023	4.33331			clear support
PF3D7_0802800	CNA	serine/threonine protein phosphatase 2B catalytic subunit A	Pf3D7_08_v3	+	191422	194498	Core	2655328	4	9	trophozoite, schizont, gametocyte, sporozoite	schizont, gametocyte*	OG6_100566	ENSG00000107758;ENSG00000120910;ENSG00000138814	protein phosphatase 3 catalytic subunit beta;protein phosphatase 3 catalytic subunit gamma;protein phosphatase 3 catalytic subunit alpha	E9PK68	147	0.99099	0.531	BindingDB orthology or BLAST match		IPR004843;IPR006186;IPR041751;IPR043360	Calcineurin-like phosphoesterase domain, ApaH type;Serine/threonine-specific protein phosphatase/bis(5-nucleosyl)-tetraphosphatase;PP2B, metallophosphatase domain;PP2B	PF00149	Calcineurin-like phosphoesterase domain, ApaH type	Non - Mutable in CDS	0.178	Essential	0.21024	4.20245	X	Mutated	clear support
PF3D7_0803500		AAA family ATPase, putative	Pf3D7_08_v3	+	217476	222589	Core	2655369	1	6	ring*, trophozoite, schizont	schizont*	OG6_532999							AlphaFill or EC inhibitor(s) only		IPR003593;IPR003959;IPR025662;IPR027417	AAA+ ATPase domain;ATPase, AAA-type, core;Sigma-54 interaction domain, ATP-binding site 1;P-loop containing nucleoside triphosphate hydrolase	PF00004	ATPase, AAA-type, core	Non - Mutable in CDS	0.144	Slow	0.50016	5.06435	X	Disrupted	unclear
PF3D7_0803700	g-tub	tubulin gamma chain	Pf3D7_08_v3	+	230967	233374	Core	2655324	3	19	ring, trophozoite, schizont, gametocyte, sporozoite*		OG6_101897	ENSG00000037042;ENSG00000131462	tubulin gamma 2;tubulin gamma 1	P23258	446	0.96865	0.657	AlphaFill or EC inhibitor(s) only		IPR000217;IPR002454;IPR003008;IPR008280;IPR017975;IPR018316;IPR036525	Tubulin;Gamma tubulin;Tubulin/FtsZ, GTPase domain;Tubulin/FtsZ, C-terminal;Tubulin, conserved site;Tubulin/FtsZ, 2-layer sandwich domain;Tubulin/FtsZ, GTPase domain superfamily	PF00091;PF03953	Tubulin/FtsZ, GTPase domain;Tubulin/FtsZ, 2-layer sandwich domain	Non - Mutable in CDS	0.142						clear support
PF3D7_0803800		proteasome subunit beta type-4	Pf3D7_08_v3	-	232904	234916	Core	2655367	2	9	ring, trophozoite, schizont, gametocyte, sporozoite	ring*, trophozoite, schizont*, gametocyte	OG6_101718	ENSG00000159377	proteasome 20S subunit beta 4	P28070	218	0.79413	0.39	BindingDB orthology or BLAST match	1	IPR001353;IPR016050;IPR016295;IPR029055	Proteasome, subunit alpha/beta;Proteasome beta-type subunit, conserved site;Proteasome subunit beta 4;Nucleophile aminohydrolases, N-terminal	PF00227	Proteasome, subunit alpha/beta	Non - Mutable in CDS	0.227	Slow	0.36011	5.74542	X	Disrupted	clear support
PF3D7_0804400	METAP1c	methionine aminopeptidase 1c, putative	Pf3D7_08_v3	+	245027	248440	Core	2655407	1	6	trophozoite*, schizont*		OG6_171502							AlphaFill or EC inhibitor(s) only		IPR000994;IPR001714;IPR036005	Peptidase M24;Peptidase M24, methionine aminopeptidase;Creatinase/aminopeptidase-like	PF00557	Peptidase M24	Non - Mutable in CDS	0.177	Essential	0.1	1			unclear
PF3D7_0804800	CYP24	peptidyl-prolyl cis-trans isomerase	Pf3D7_08_v3	+	278082	279206	Core	2655320	1	6	ring, trophozoite, schizont, gametocyte	trophozoite*	OG6_103291	ENSG00000171960	peptidylprolyl isomerase H	C9JQD4	151	0.98875	0.623	BindingDB orthology or BLAST match		IPR002130;IPR020892;IPR029000	Cyclophilin-type peptidyl-prolyl cis-trans isomerase domain;Cyclophilin-type peptidyl-prolyl cis-trans isomerase, conserved site;Cyclophilin-like domain superfamily	PF00160	Cyclophilin-type peptidyl-prolyl cis-trans isomerase domain	Non - Mutable in CDS	0.849	Essential	0.48046	2.9214			unclear
PF3D7_0806000		AAA family ATPase, putative	Pf3D7_08_v3	-	325872	330187	Core	2655316		6	ring, trophozoite, schizont*, gametocyte*, sporozoite*	trophozoite*, gametocyte*	OG6_532300							AlphaFill or EC inhibitor(s) only		IPR003593;IPR003959;IPR027417	AAA+ ATPase domain;ATPase, AAA-type, core;P-loop containing nucleoside triphosphate hydrolase	PF00004	ATPase, AAA-type, core	Non - Mutable in CDS	0.143	Essential	0.19022	4.44952			clear support
PF3D7_0806400	ALG13	UDP-N-acetylglucosamine transferase subunit ALG13, putative	Pf3D7_08_v3	+	344038	345365	Core	2655224	20	3	trophozoite, schizont		OG6_102820							EC inhibitor(s) only		IPR007235;IPR039042	Glycosyl transferase, family 28, C-terminal;UDP-N-acetylglucosamine transferase subunit Alg13-like	PF04101	Glycosyl transferase, family 28, C-terminal	Non - Mutable in CDS	0.191				nt	Other	clear support
PF3D7_0806800		V-type proton ATPase subunit a, putative	Pf3D7_08_v3	-	362926	367241	Core	4794196	2	14	ring, trophozoite, schizont, gametocyte, sporozoite	ring, trophozoite, schizont, gametocyte	OG6_100301	ENSG00000033627;ENSG00000105929;ENSG00000110719;ENSG00000185344	ATPase H+ transporting V0 subunit a1;ATPase H+ transporting V0 subunit a4;T cell immune regulator 1, ATPase H+ transporting V0 subunit a3;ATPase H+ transporting V0 subunit a2	Q9HBG4	808	0.90398	0.306	BindingDB orthology or BLAST match		IPR002490	V-type ATPase, V0 complex, 116kDa subunit family	PF01496	V-type ATPase, V0 complex, 116kDa subunit family	Non - Mutable in CDS	0.149						clear support
PF3D7_0807000		YEATS domain-containing protein, putative	Pf3D7_08_v3	+	367780	372978	Core	2655220		3	ring, trophozoite, schizont, gametocyte, sporozoite*		OG6_102192	ENSG00000127337	YEATS domain containing 4	F8VTR4	109	0.83231	0.358	BindingDB orthology or BLAST match		IPR005033	YEATS	PF03366	YEATS	Non - Mutable in CDS	0.137	Essential	0.09012	5.67718			clear support
PF3D7_0807300	RAB18	ras-related protein Rab-18	Pf3D7_08_v3	+	380766	383025	Core	2655310	3	8	ring*, trophozoite, schizont, gametocyte*, sporozoite*	trophozoite*	OG6_101993	ENSG00000099246	RAB18, member RAS oncogene family	A0A804HL33	45	0.94291	0.511	AlphaFill or EC inhibitor(s) only		IPR001806;IPR005225;IPR027417	Small GTPase;Small GTP-binding protein domain;P-loop containing nucleoside triphosphate hydrolase	PF00071	Small GTPase	Non - Mutable in CDS	0.121						clear support
PF3D7_0807500		proteasome subunit alpha type-6, putative	Pf3D7_08_v3	+	386301	388944	Core	2655251	2	11	ring, trophozoite, schizont, gametocyte	trophozoite*	OG6_102240	ENSG00000100902	proteasome 20S subunit alpha 6	P60900	242	0.94423	0.446	BindingDB orthology or BLAST match	1	IPR000426;IPR001353;IPR029055;IPR034642	Proteasome alpha-subunit, N-terminal domain;Proteasome, subunit alpha/beta;Nucleophile aminohydrolases, N-terminal;Proteasome subunit alpha6	PF00227;PF10584	Proteasome, subunit alpha/beta;Proteasome alpha-subunit, N-terminal domain	Non - Mutable in CDS	0.979	Essential	0.21018	4.79772			unclear
PF3D7_0807900	TyrRS	tyrosine--tRNA ligase	Pf3D7_08_v3	+	401761	404190	Core	2655248	4	9	ring, trophozoite, schizont, gametocyte, sporozoite	trophozoite*, schizont*	OG6_101224	ENSG00000134684	tyrosyl-tRNA synthetase 1	P54577	341	0.86202	0.305	BindingDB orthology or BLAST match	7	IPR002305;IPR023617	Aminoacyl-tRNA synthetase, class Ic;Tyrosine-tRNA ligase, archaeal/eukaryotic-type	PF00579	Aminoacyl-tRNA synthetase, class Ic	Non - Mutable in CDS	0.279						clear support
PF3D7_0809500		histone acetyltransferase subunit NuA4, putative	Pf3D7_08_v3	-	478028	478942	Core	2655238		14	ring*, trophozoite, schizont*, gametocyte*		OG6_102943	ENSG00000163875	MYST/Esa1 associated factor 6	Q9HAF1	76	0.61353	0.263	EC inhibitor(s) only		IPR015418	Chromatin modification-related protein Eaf6	PF09340	Chromatin modification-related protein Eaf6	Non - Mutable in CDS	0.153	Slow	0.18008	6.49775	X	Disrupted	unclear
PF3D7_0809600		peptidase family C50, putative	Pf3D7_08_v3	-	479438	497431	Core	2655237	1	8	ring*, trophozoite, schizont, gametocyte, sporozoite	trophozoite*, schizont*, gametocyte	OG6_150828							EC inhibitor(s) only		IPR005314	Peptidase C50, separase	PF03568		Non - Mutable in CDS	0.134	Essential	0.25024	4.21727			clear support
PF3D7_0810200	ABCK1	ABC1 family, putative	Pf3D7_08_v3	+	521170	524750	Core	2655297	1	3	trophozoite*, gametocyte	gametocyte*	OG6_101512	ENSG00000123815;ENSG00000163050	coenzyme Q8B;coenzyme Q8A	A0A7I2V544	375	0.90427	0.376	AlphaFill or EC inhibitor(s) only		IPR004147;IPR011009;IPR034646	UbiB domain;Protein kinase-like domain superfamily;UbiB domain, ADCK3-like	PF03109	UbiB domain	Non - Mutable in CDS	0.131						clear support
PF3D7_0810800	PPPK-DHPS	hydroxymethyldihydropterin pyrophosphokinase-dihydropteroate synthase	Pf3D7_08_v3	+	547896	551057	Core	2655294	19	14	ring, trophozoite, schizont	trophozoite	OG6_103256							BindingDB orthology or BLAST match		IPR000489;IPR000550;IPR006390;IPR011005;IPR035907	Pterin-binding domain;7,8-Dihydro-6-hydroxymethylpterin-pyrophosphokinase, HPPK;Dihydropteroate synthase;Dihydropteroate synthase-like;7,8-Dihydro-6-hydroxymethylpterin-pyrophosphokinase HPPK superfamily	PF00809;PF01288	Pterin-binding domain;7,8-Dihydro-6-hydroxymethylpterin-pyrophosphokinase, HPPK	Non - Mutable in CDS	0.195	Essential	0.10004	1	X	Mutated	unclear
PF3D7_0812220	YihA3	GTP-binding protein YihA3	Pf3D7_08_v3	-	612903	614862	Core	36312510	2	7	trophozoite*, schizont*		OG6_101142	ENSG00000163607	GTP binding protein 8 (putative)	C9J0K3	128	0.81814	0.211	AlphaFill or EC inhibitor(s) only		IPR006073;IPR027417	GTP binding domain;P-loop containing nucleoside triphosphate hydrolase	PF01926	GTP binding domain	Non - Mutable in CDS	0.223	Essential	0.16015	5.23298			clear support
PF3D7_0812400	KARalpha	karyopherin alpha	Pf3D7_08_v3	-	621441	624649	Core	2655286	4	13	ring, trophozoite, schizont, gametocyte, sporozoite	trophozoite*, gametocyte*	OG6_100442	ENSG00000025800;ENSG00000114030;ENSG00000182481;ENSG00000196911	karyopherin subunit alpha 6;karyopherin subunit alpha 1;karyopherin subunit alpha 2;karyopherin subunit alpha 5	Q5TFJ7	309	0.9128	0.495	BindingDB orthology or BLAST match		IPR000225;IPR002652;IPR016024;IPR024931;IPR032413	Armadillo;Importin-alpha, importin-beta-binding domain;Armadillo-type fold;Importin subunit alpha;Atypical Arm repeat	PF00514;PF01749;PF16186	Armadillo;Importin-alpha, importin-beta-binding domain;Atypical Arm repeat	Non - Mutable in CDS	0.153	Essential	0.37039	3.29521			unclear
PF3D7_0814300		AAA family ATPase, putative	Pf3D7_08_v3	-	690182	694542	Core	2655443		6	ring, trophozoite, schizont, gametocyte, sporozoite*	ring, trophozoite*, gametocyte*	OG6_102053	ENSG00000143748	nuclear VCP like	F8WF01	45	0.45771	0.067	AlphaFill or EC inhibitor(s) only		IPR003593;IPR003959;IPR003960;IPR027417;IPR041569	AAA+ ATPase domain;ATPase, AAA-type, core;ATPase, AAA-type, conserved site;P-loop containing nucleoside triphosphate hydrolase;AAA ATPase, AAA+ lid domain	PF00004;PF17862	ATPase, AAA-type, core;AAA ATPase, AAA+ lid domain	Non - Mutable in CDS	0.14	Insufficient data	0	0.1			clear support
PF3D7_0815300		FAD-dependent monooxygenase, putative	Pf3D7_08_v3	+	721348	725652	Core	2655267	2	3	ring*, trophozoite, schizont, gametocyte		OG6_109312							AlphaFill or EC inhibitor(s) only		IPR002938;IPR036188	FAD-binding domain;FAD/NAD(P)-binding domain superfamily	PF01494	FAD-binding domain	Non - Mutable in CDS	0.136						clear support
PF3D7_0816000	RRB1	ribosome assembly protein RRB1, putative	Pf3D7_08_v3	-	745888	748084	Core	2655264	18	4	ring, trophozoite, schizont*, gametocyte		OG6_102504	ENSG00000105447	glutamate rich WD repeat containing 1	M0QX71	215	0.80928	0.312	AlphaFill or EC inhibitor(s) only		IPR001680;IPR019775;IPR022052;IPR036322	WD40 repeat;WD40 repeat, conserved site;Histone-binding protein RBBP4, N-terminal;WD40-repeat-containing domain superfamily	PF00400;PF12265	WD40 repeat;Histone-binding protein RBBP4, N-terminal	Non - Mutable in CDS	0.126	Essential	0.1001	6.02689			clear support
PF3D7_0816600	ClpB1	chaperone protein ClpB1	Pf3D7_08_v3	-	761600	765908	Core	2655262	8	8	ring, trophozoite, schizont, gametocyte, sporozoite	trophozoite*, gametocyte*	OG6_100223	ENSG00000162129	caseinolytic mitochondrial matrix peptidase chaperone subunit B	A0A2R8Y602	283	0.63672	0.304	AlphaFill or EC inhibitor(s) only	2	IPR001270;IPR003593;IPR003959;IPR004176;IPR018368;IPR019489;IPR027417;IPR036628;IPR041546	ClpA/B family;AAA+ ATPase domain;ATPase, AAA-type, core;Clp, repeat (R) domain;ClpA/B, conserved site 1;Clp ATPase, C-terminal;P-loop containing nucleoside triphosphate hydrolase;Clp, N-terminal domain superfamily;ClpA/ClpB, AAA lid domain	PF00004;PF02861;PF07724;PF10431;PF17871	ATPase, AAA-type, core;Clp, repeat (R) domain;ATPase, AAA-type, core;Clp ATPase, C-terminal;ClpA/ClpB, AAA lid domain	Non - Mutable in CDS	0.165	Essential	0.11029	3.832			clear support
PF3D7_0817000	UBA3	NEDD8-activating enzyme E1 catalytic subunit, putative	Pf3D7_08_v3	+	772568	773737	Core	2655425	20	6	trophozoite, schizont*, gametocyte*		OG6_101845	ENSG00000144744	ubiquitin like modifier activating enzyme 3	Q8TBC4	315	0.68458	0.251	BindingDB orthology or BLAST match		IPR000594;IPR030468;IPR035985	THIF-type NAD/FAD binding fold;NEDD8-activating enzyme E1 catalytic subunit;Ubiquitin-activating enzyme	PF00899	THIF-type NAD/FAD binding fold	Non - Mutable in CDS	0.12						clear support
PF3D7_0817100		tRNA modification GTPase, putative	Pf3D7_08_v3	+	774134	777131	Core	9221950	1	9	no data		OG6_101467	ENSG00000130299	GTP binding protein 3, mitochondrial	Q969Y2	452	0.81877	0.243	AlphaFill or EC inhibitor(s) only		IPR006073;IPR018948;IPR025867;IPR027417	GTP binding domain;GTP-binding protein TrmE, N-terminal;MnmE, helical domain;P-loop containing nucleoside triphosphate hydrolase	PF01926;PF10396;PF12631	GTP binding domain;GTP-binding protein TrmE, N-terminal;MnmE, helical domain	Non - Mutable in CDS	0.128						clear support
PF3D7_0818200	14-3-3I	14-3-3 protein	Pf3D7_08_v3	+	827788	832382	Core	2655418	12	8	ring, trophozoite, schizont, gametocyte, sporozoite	trophozoite*	OG6_100283	ENSG00000108953;ENSG00000164924;ENSG00000166913;ENSG00000274474	tyrosine 3-monooxygenase/tryptophan 5-monooxygenase activation protein epsilon;tyrosine 3-monooxygenase/tryptophan 5-monooxygenase activation protein zeta;tyrosine 3-monooxygenase/tryptophan 5-monooxygenase activation protein beta;tyrosine 3-monooxygenase/tryptophan 5-monooxygenase activation protein epsilon	K7EM20	115	0.98582	0.678	BindingDB orthology or BLAST match		IPR000308;IPR023409;IPR023410;IPR036815	14-3-3 protein;14-3-3 protein, conserved site;14-3-3 domain;14-3-3 domain superfamily	PF00244	14-3-3 domain	Non - Mutable in CDS	0.585	Essential	0.10046	1	nt	Tagged	unclear
PF3D7_0818900	HSP70	heat shock protein 70	Pf3D7_08_v3	+	858550	862980	Core	2655254	19	20	ring, trophozoite, schizont, gametocyte, sporozoite	ring, trophozoite, schizont, gametocyte	OG6_100083	ENSG00000044574;ENSG00000109971;ENSG00000126803;ENSG00000173110;ENSG00000204388;ENSG00000204389;ENSG00000204390;ENSG00000206383;ENSG00000212866;ENSG00000215328;ENSG00000224501;ENSG00000226704;ENSG00000231555;ENSG00000232804;ENSG00000234258;ENSG00000234475;ENSG00000235941;ENSG00000236251;ENSG00000237724	heat shock protein family A (Hsp70) member 5;heat shock protein family A (Hsp70) member 8;heat shock protein family A (Hsp70) member 2;heat shock protein family A (Hsp70) member 6;heat shock protein family A (Hsp70) member 1B;heat shock protein family A (Hsp70) member 1A;heat shock protein family A (Hsp70) member 1 like;heat shock protein family A (Hsp70) member 1 like;heat shock protein family A…	E9PK54	183	0.98636	0.765	BindingDB orthology or BLAST match		IPR013126;IPR018181;IPR029047;IPR029048;IPR043129	Heat shock protein 70 family;Heat shock protein 70, conserved site;Heat shock protein 70kD, peptide-binding domain superfamily;Heat shock protein 70kD, C-terminal domain superfamily;ATPase, nucleotide binding domain	PF00012	Heat shock protein 70 family	Non - Mutable in CDS	0.225	Essential	0.0204	3.23061			clear support
PF3D7_0820200	PGPS	phosphatidylglycerophosphate synthase	Pf3D7_08_v3	-	911627	915386	Core	2655340	1	7	ring, trophozoite, schizont, gametocyte	ring*, trophozoite*, schizont*	OG6_102888	ENSG00000087157	phosphatidylglycerophosphate synthase 1	Q32NB8	452	0.7723	0.285	EC inhibitor(s) only		IPR016270;IPR025202	CDP-alcohol phosphatidyltransferase class-II family;Phospholipase D-like domain	PF13091	Phospholipase D-like domain	Non - Mutable in CDS	0.146						clear support
PF3D7_0821300	DHX36	ATP-dependent RNA helicase DHX36, putative	Pf3D7_08_v3	-	958332	962154	Core	2655493	20	7	ring*, gametocyte*	ring*, trophozoite*, gametocyte*	OG6_151105							AlphaFill or EC inhibitor(s) only		IPR001650;IPR007502;IPR011545;IPR011709;IPR014001;IPR027417	Helicase, C-terminal;Helicase-associated domain;DEAD/DEAH box helicase domain;Domain of unknown function DUF1605;Helicase superfamily 1/2, ATP-binding domain;P-loop containing nucleoside triphosphate hydrolase	PF00270;PF00271;PF04408;PF07717	DEAD/DEAH box helicase domain;Helicase, C-terminal;Helicase-associated domain;Domain of unknown function DUF1605	Non - Mutable in CDS	0.123	Essential	0.15017	4.9575			clear support
PF3D7_0821500	NEP1	ribosomal RNA small subunit methyltransferase NEP1, putative	Pf3D7_08_v3	-	967747	969151	Core	2655492	1	8	no data	ring*	OG6_101493	ENSG00000126749	EMG1 N1-specific pseudouridine methyltransferase	Q92979	218	0.82751	0.349	BindingDB orthology or BLAST match		IPR005304;IPR029028	Ribosomal biogenesis, methyltransferase, EMG1/NEP1;Alpha/beta knot methyltransferases	PF03587	Ribosomal biogenesis, methyltransferase, EMG1/NEP1	Non - Mutable in CDS	0.126						clear support
PF3D7_0821600	CLP1	polyribonucleotide 5'-hydroxyl-kinase Clp1, putative	Pf3D7_08_v3	+	969674	972177	Core	2655491	20	9	ring, trophozoite, schizont*, gametocyte	ring*, trophozoite*, gametocyte*	OG6_101503	ENSG00000172409	cleavage factor polyribonucleotide kinase subunit 1	Q92989	408	0.86097	0.228	AlphaFill or EC inhibitor(s) only		IPR027417;IPR032319;IPR032324	P-loop containing nucleoside triphosphate hydrolase;Polyribonucleotide 5'-hydroxyl-kinase Clp1, P-loop domain;Clp1, N-terminal beta-sandwich domain	PF16573;PF16575	Clp1, N-terminal beta-sandwich domain;Polyribonucleotide 5'-hydroxyl-kinase Clp1, P-loop domain	Non - Mutable in CDS	0.192						clear support
PF3D7_0822600	SEC23	protein transport protein SEC23	Pf3D7_08_v3	+	996626	1000388	Core	2655487	4	11	ring, trophozoite, schizont, gametocyte, sporozoite*		OG6_100992	ENSG00000100934;ENSG00000101310	Sec23 homolog A, COPII coat complex component;SEC23 homolog B, COPII coat complex component	Q15437	747	0.95753	0.483	AlphaFill or EC inhibitor(s) only		IPR006895;IPR006896;IPR006900;IPR007123;IPR012990;IPR036174;IPR036175;IPR036180;IPR036465;IPR037364	Zinc finger, Sec23/Sec24-type;Sec23/Sec24, trunk domain;Sec23/Sec24, helical domain;Gelsolin-like domain;Sec23/Sec24 beta-sandwich;Zinc finger, Sec23/Sec24-type superfamily;Sec23/Sec24 helical domain superfamily;Gelsolin-like domain superfamily;von Willebrand factor A-like domain superfamily;Protein transport protein Sec23	PF00626;PF04810;PF04811;PF04815;PF08033	Gelsolin-like domain;Zinc finger, Sec23/Sec24-type;Sec23/Sec24, trunk domain;Sec23/Sec24, helical domain;Sec23/Sec24 beta-sandwich	Non - Mutable in CDS	0.172	Essential	0.07007	6.74988			clear support
PF3D7_0823000	VPS15	serine/threonine protein kinase VPS15, putative	Pf3D7_08_v3	-	1012878	1017485	Core	2655383	2	15	ring*, trophozoite, schizont, gametocyte*	gametocyte*	OG6_532954							AlphaFill or EC inhibitor(s) only		IPR011009;IPR016024	Protein kinase-like domain superfamily;Armadillo-type fold			Non - Mutable in CDS	0.137	Essential	0.04005	7.28117			clear support
PF3D7_0823200		RNA-binding protein, putative	Pf3D7_08_v3	-	1021372	1025708	Core	2655381	4	7	ring, trophozoite, schizont, gametocyte, sporozoite	ring*, trophozoite*, gametocyte*	OG6_137418							BindingDB orthology or BLAST match		IPR000504;IPR001202;IPR035979;IPR036020	RNA recognition motif domain;WW domain;RNA-binding domain superfamily;WW domain superfamily	PF00076;PF00397	RNA recognition motif domain;WW domain	Non - Mutable in CDS	0.941	Slow	0.74018	4.76815	X	Disrupted	unclear
PF3D7_0823300	GCN5	histone acetyltransferase GCN5	Pf3D7_08_v3	+	1028410	1034211	Core	2655485	12	13	ring, trophozoite, schizont, gametocyte*, sporozoite	ring*, trophozoite, schizont*, gametocyte*	OG6_101489	ENSG00000108773;ENSG00000114166	lysine acetyltransferase 2A;lysine acetyltransferase 2B	K7EPC4	70	0.92108	0.643	BindingDB orthology or BLAST match	2	IPR000182;IPR001487;IPR016181;IPR036427;IPR037800	GNAT domain;Bromodomain;Acyl-CoA N-acyltransferase;Bromodomain-like superfamily;Histone acetyltransferase GCN5	PF00583	GNAT domain	Non - Mutable in CDS	0.368	Essential	0.10055	1			unclear
PF3D7_0823900	DTC	dicarboxylate/tricarboxylate carrier	Pf3D7_08_v3	+	1047155	1048908	Core	2655481	2	9	ring, trophozoite, schizont, gametocyte, sporozoite		OG6_101430	ENSG00000108528	solute carrier family 25 member 11	Q02978	294	0.87088	0.381	AlphaFill or EC inhibitor(s) only		IPR018108;IPR023395	Mitochondrial substrate/solute carrier;Mitochondrial carrier domain superfamily	PF00153	Mitochondrial substrate/solute carrier	Non - Mutable in CDS	0.162						clear support
PF3D7_0824100		3'-5' exonuclease, putative	Pf3D7_08_v3	+	1052541	1054493	Core	2655376	1	6	trophozoite, schizont, gametocyte*, sporozoite		OG6_151531							EC inhibitor(s) only		IPR002562;IPR012337	3'-5' exonuclease domain;Ribonuclease H-like superfamily	PF01612	3'-5' exonuclease domain	Non - Mutable in CDS	0.121	Essential	0.12011	5.88459			clear support
PF3D7_0824300	OBG2	GTP-binding protein Obg2, putative	Pf3D7_08_v3	-	1059246	1061567	Core	2655416	2	3	trophozoite, schizont, gametocyte	schizont*, gametocyte*	OG6_136413							AlphaFill or EC inhibitor(s) only		IPR006073;IPR006169;IPR027417;IPR036726	GTP binding domain;GTP1/OBG domain;P-loop containing nucleoside triphosphate hydrolase;GTP1/OBG domain superfamily	PF01018;PF01926	GTP1/OBG domain;GTP binding domain	Non - Mutable in CDS	0.12	Slow	0.19009	6.19042	X	Disrupted	clear support
PF3D7_0826400	CPT	cis-prenyltransferase	Pf3D7_08_v3	-	1148010	1149830	Core	2655228	1	6			OG6_100493	ENSG00000117682	dehydrodolichyl diphosphate synthase subunit	Q5T0A3	206	0.84627	0.335	BindingDB orthology or BLAST match		IPR001441;IPR036424	Decaprenyl diphosphate synthase-like;Decaprenyl diphosphate synthase-like superfamily	PF01255	Decaprenyl diphosphate synthase-like	Non - Mutable in CDS	0.173						clear support
PF3D7_0826700	RACK1	receptor for activated c kinase	Pf3D7_08_v3	-	1159770	1162786	Core	2655468	8	14	ring, trophozoite, schizont, gametocyte, sporozoite	ring, trophozoite, gametocyte*	OG6_101640	ENSG00000204628	receptor for activated C kinase 1	D6RFX4	194	0.97408	0.655	AlphaFill or EC inhibitor(s) only		IPR001680;IPR019775;IPR020472;IPR036322	WD40 repeat;WD40 repeat, conserved site;G-protein beta WD-40 repeat;WD40-repeat-containing domain superfamily	PF00400	WD40 repeat	Non - Mutable in CDS	0.125						clear support
PF3D7_0827000	DBP10	ATP-dependent RNA helicase DBP10, putative	Pf3D7_08_v3	-	1167240	1171585	Core	2655364	9	7	ring, trophozoite, schizont, gametocyte, sporozoite	ring*, trophozoite*, gametocyte*	OG6_101760	ENSG00000123064	DEAD-box helicase 54	F8VRX4	199	0.9168	0.372	AlphaFill or EC inhibitor(s) only		IPR000629;IPR001650;IPR011545;IPR014001;IPR027417	ATP-dependent RNA helicase DEAD-box, conserved site;Helicase, C-terminal;DEAD/DEAH box helicase domain;Helicase superfamily 1/2, ATP-binding domain;P-loop containing nucleoside triphosphate hydrolase	PF00270;PF00271	DEAD/DEAH box helicase domain;Helicase, C-terminal	Non - Mutable in CDS	0.158	Slow	0.55033	3.58837	X	Disrupted	unclear
PF3D7_0827100	IF2c	translation initiation factor IF-2, putative	Pf3D7_08_v3	+	1172102	1177112	Core	2655467	2	6	ring*, trophozoite, schizont, gametocyte	trophozoite*, gametocyte*	OG6_100987	ENSG00000085760	mitochondrial translational initiation factor 2	C9JIY5	26	0.88719	0.038	AlphaFill or EC inhibitor(s) only		IPR000795;IPR005225;IPR009000;IPR015760;IPR027417;IPR036925	Transcription factor, GTP-binding domain;Small GTP-binding protein domain;Translation protein, beta-barrel domain superfamily;Translation initiation factor IF- 2;P-loop containing nucleoside triphosphate hydrolase;Translation initiation factor IF-2, domain 3 superfamily	PF00009	Transcription factor, GTP-binding domain	Non - Mutable in CDS	0.122	Slow	0.36023	4.2983			clear support
PF3D7_0827800	SET3	SET domain protein, putative	Pf3D7_08_v3	+	1198717	1206312	Core	2655461	6	5	schizont*, gametocyte	ring*, trophozoite, schizont, gametocyte	OG6_100876	ENSG00000101945;ENSG00000119487;ENSG00000152455	suppressor of variegation 3-9 homolog 1;MAPK associated protein 1;suppressor of variegation 3-9 homolog 2	Q5JSS2	134	0.67171	0.224	BindingDB orthology or BLAST match		IPR001214;IPR015947	SET domain;PUA-like superfamily	PF00856	SET domain	Non - Mutable in CDS	0.194	Essential	0.03007	6.76867			clear support
PF3D7_0827900	PDI8	protein disulfide-isomerase	Pf3D7_08_v3	-	1206438	1209016	Core	2655362	9	12	ring, trophozoite, schizont, gametocyte, sporozoite	ring, trophozoite, schizont, gametocyte	OG6_100478	ENSG00000167004;ENSG00000185624	protein disulfide isomerase family A member 3;prolyl 4-hydroxylase subunit beta	H7BZJ3	117	0.8128	0.333	BindingDB orthology or BLAST match		IPR005788;IPR005792;IPR013766;IPR017937;IPR036249	Disulphide isomerase;Protein disulphide isomerase;Thioredoxin domain;Thioredoxin, conserved site;Thioredoxin-like superfamily	PF00085;PF13848	Thioredoxin domain	Non - Mutable in CDS	0.248	Essential	0.20054	2.60158			unclear
PF3D7_0828200		leucine--tRNA ligase, putative	Pf3D7_08_v3	+	1215932	1221181	Core	2655460	1	12	ring, trophozoite, schizont, gametocyte, sporozoite	trophozoite, schizont*, gametocyte*	OG6_101393	ENSG00000011376	leucyl-tRNA synthetase 2, mitochondrial	Q15031	759	0.73376	0.273	BindingDB orthology or BLAST match		IPR001412;IPR002300;IPR002302;IPR009080;IPR013155;IPR025709	Aminoacyl-tRNA synthetase, class I, conserved site;Aminoacyl-tRNA synthetase, class Ia;Leucine-tRNA ligase;Aminoacyl-tRNA synthetase, class Ia, anticodon-binding;Methionyl/Valyl/Leucyl/Isoleucyl-tRNA synthetase, anticodon-binding;Leucyl-tRNA synthetase, editing domain	PF00133;PF08264;PF13603	Aminoacyl-tRNA synthetase, class Ia;Methionyl/Valyl/Leucyl/Isoleucyl-tRNA synthetase, anticodon-binding;Leucyl-tRNA synthetase, editing domain	Non - Mutable in CDS	0.125	Essential	0.22043	3.09578			unclear
PF3D7_0828500		translation initiation factor eIF-2B subunit alpha, putative	Pf3D7_08_v3	-	1226140	1228476	Core	2655458	1	5	trophozoite, schizont, gametocyte, sporozoite*	trophozoite*, schizont*, gametocyte*	OG6_102141	ENSG00000111361	eukaryotic translation initiation factor 2B subunit alpha	Q14232	281	0.80394	0.242	EC inhibitor(s) only		IPR000649;IPR037171	Initiation factor 2B-related;NagB/RpiA transferase-like	PF01008	Initiation factor 2B-related	Non - Mutable in CDS	0.135	Slow	0.50008	6.46174	X	Disrupted	unclear
PF3D7_0902400	FIKK9.5	serine/threonine protein kinase, FIKK family	Pf3D7_09_v3	-	106514	108406	Core	813303	2	7	trophozoite*		OG6_111291							AlphaFill or EC inhibitor(s) only		IPR000719;IPR008266;IPR011009	Protein kinase domain;Tyrosine-protein kinase, active site;Protein kinase-like domain superfamily	PF00069	Protein kinase domain	Non - Mutable in CDS	0.154	Slow	0.30011	5.7741			clear support
PF3D7_0903200	RAB7	ras-related protein RAB7	Pf3D7_09_v3	-	133034	136372	Core	813311	5	7	no data	trophozoite*	OG6_101358	ENSG00000075785	RAB7A, member RAS oncogene family	C9J592	150	0.98695	0.74	BindingDB orthology or BLAST match		IPR001806;IPR005225;IPR027417	Small GTPase;Small GTP-binding protein domain;P-loop containing nucleoside triphosphate hydrolase	PF00071	Small GTPase	Non - Mutable in CDS	0.151	Essential	0.04008	6.45169			clear support
PF3D7_0903400	DDX60	ATP-dependent RNA helicase DDX60, putative	Pf3D7_09_v3	-	151318	161672	Core	813313	4	4	ring, trophozoite, schizont, sporozoite	ring, trophozoite, schizont*, gametocyte*	OG6_105684	ENSG00000137628;ENSG00000181381	DExD/H-box helicase 60;DExD/H-box 60 like	D6RBA2	105	0.66925	0.2	AlphaFill or EC inhibitor(s) only		IPR011545;IPR014001;IPR027417	DEAD/DEAH box helicase domain;Helicase superfamily 1/2, ATP-binding domain;P-loop containing nucleoside triphosphate hydrolase	PF00270	DEAD/DEAH box helicase domain	Non - Mutable in CDS	0.125	Essential	0.33028	3.94096			unclear
PF3D7_0903700		alpha tubulin 1	Pf3D7_09_v3	+	174409	177722	Core	813316	7	15	ring*, trophozoite, schizont, gametocyte, sporozoite*	trophozoite*, gametocyte*	OG6_100108	ENSG00000075886;ENSG00000123416;ENSG00000127824;ENSG00000152086;ENSG00000167552;ENSG00000167553;ENSG00000178462;ENSG00000183785;ENSG00000198033	tubulin alpha 3d;tubulin alpha 1b;tubulin alpha 4a;tubulin alpha 3e;tubulin alpha 1a;tubulin alpha 1c;tubulin alpha like 3;tubulin alpha 8;tubulin alpha 3c	P0DPH7	450	0.9812	0.836	BindingDB orthology or BLAST match		IPR000217;IPR002452;IPR003008;IPR008280;IPR017975;IPR018316;IPR036525	Tubulin;Alpha tubulin;Tubulin/FtsZ, GTPase domain;Tubulin/FtsZ, C-terminal;Tubulin, conserved site;Tubulin/FtsZ, 2-layer sandwich domain;Tubulin/FtsZ, GTPase domain superfamily	PF00091;PF03953	Tubulin/FtsZ, GTPase domain;Tubulin/FtsZ, 2-layer sandwich domain	Non - Mutable in CDS	0.599	Essential	0.07006	6.91839	ND	Disrupted	unclear
PF3D7_0904400	SPC3	signal peptidase complex subunit 3, putative	Pf3D7_09_v3	-	207785	209281	Core	813323	5	6	ring*, trophozoite, schizont, gametocyte, sporozoite*		OG6_102447	ENSG00000129128	signal peptidase complex subunit 3	P61009	172	0.85108	0.267	EC inhibitor(s) only		IPR007653	Signal peptidase complex subunit 3	PF04573	Signal peptidase complex subunit 3	Non - Mutable in CDS	0.12						clear support
PF3D7_0904800	RPA1	replication protein A1, small fragment	Pf3D7_09_v3	+	221574	224589	Core	813327	7	15	ring, trophozoite, schizont, gametocyte, sporozoite	trophozoite*, gametocyte*	OG6_127453							BindingDB orthology or BLAST match		IPR012340;IPR013955;IPR031657	Nucleic acid-binding, OB-fold;Replication factor A, C-terminal;Replication protein A, OB domain	PF08646;PF16900	Replication factor A, C-terminal;Replication protein A, OB domain	Non - Mutable in CDS	0.124				ND	Tagged	unclear
PF3D7_0906000	RNaseII	exoribonuclease II	Pf3D7_09_v3	-	298216	304767	Core	813339	4	9	trophozoite*, schizont	trophozoite*, gametocyte*	OG6_132981							AlphaFill or EC inhibitor(s) only		IPR001900;IPR012340;IPR041505	Ribonuclease II/R;Nucleic acid-binding, OB-fold;Dis3-like cold-shock domain 2	PF00773;PF17849	Ribonuclease II/R;Dis3-like cold-shock domain 2	Non - Mutable in CDS	0.121	Essential	0.13012	5.65281			clear support
PF3D7_0906300		Maf-like protein, putative	Pf3D7_09_v3	+	309887	312231	Core	813342	2	2	ring, trophozoite, schizont*, gametocyte		OG6_107193							EC inhibitor(s) only		IPR003697;IPR029001	Nucleoside triphosphate pyrophosphatase Maf-like protein;Inosine triphosphate pyrophosphatase-like	PF02545	Nucleoside triphosphate pyrophosphatase Maf-like protein	Non - Mutable in CDS	0.374						clear support
PF3D7_0907400	ClpY	ATP-dependent protease ATPase subunit ClpY	Pf3D7_09_v3	-	351552	355975	Core	813351	9	8	ring*, trophozoite*, schizont	trophozoite, schizont, gametocyte*	OG6_106348							BindingDB orthology or BLAST match		IPR003593;IPR003959;IPR004491;IPR019489;IPR027417	AAA+ ATPase domain;ATPase, AAA-type, core;Heat shock protein HslU;Clp ATPase, C-terminal;P-loop containing nucleoside triphosphate hydrolase	PF07724;PF10431	ATPase, AAA-type, core;Clp ATPase, C-terminal	Non - Mutable in CDS	0.208	Slow	0.69014	5.27457	X	Disrupted	unclear
PF3D7_0907900	PDF	peptide deformylase	Pf3D7_09_v3	-	367738	368844	Core	813356	4	9	trophozoite, schizont, gametocyte, sporozoite*	trophozoite*	OG6_101584	ENSG00000258429	peptide deformylase, mitochondrial	Q9HBH1	159	0.60134	0.308	BindingDB orthology or BLAST match	3	IPR023635;IPR036821	Peptide deformylase;Peptide deformylase superfamily	PF01327	Peptide deformylase	Non - Mutable in CDS	0.122	Essential	0.05007	6.84566			clear support
PF3D7_0908600		ribosomal RNA methyltransferase, putative	Pf3D7_09_v3	-	398802	400941	Core	813363	1	10			OG6_102125	ENSG00000068438	FtsJ RNA 2-O-methyltransferase 1	Q9UET6	228	0.64888	0.443	AlphaFill or EC inhibitor(s) only		IPR002877;IPR015507;IPR028590;IPR029063	Ribosomal RNA methyltransferase FtsJ domain;Ribosomal RNA large subunit methyltransferase E;tRNA (cytidine(32)/guanosine(34)-2-O)-methyltransferase, Trm7;S-adenosyl-L-methionine-dependent methyltransferase	PF01728	Ribosomal RNA methyltransferase FtsJ domain	Non - Mutable in CDS	0.164						clear support
PF3D7_0908800		mitochondrial carrier protein, putative	Pf3D7_09_v3	+	404035	407267	Core	813365	2	4	ring, trophozoite, schizont, gametocyte*, sporozoite*		OG6_100689	ENSG00000085491;ENSG00000125648;ENSG00000148339;ENSG00000284468	solute carrier family 25 member 24;solute carrier family 25 member 23;solute carrier family 25 member 25;solute carrier family 25 member 24	A0A804HI56	286	0.68243	0.315	AlphaFill or EC inhibitor(s) only		IPR002067;IPR018108;IPR023395	Mitochondrial carrier protein;Mitochondrial substrate/solute carrier;Mitochondrial carrier domain superfamily	PF00153	Mitochondrial substrate/solute carrier	Non - Mutable in CDS	0.123						clear support
PF3D7_0909400		exoribonuclease, putative	Pf3D7_09_v3	+	422925	428516	Core	813371	2	9	ring, trophozoite, schizont, gametocyte, sporozoite	ring*, trophozoite*, schizont*, gametocyte*	OG6_100417	ENSG00000088930;ENSG00000114127	5-3 exoribonuclease 2;5-3 exoribonuclease 1	F8WDA0	105	0.90439	0.543	EC inhibitor(s) only		IPR004859;IPR017151;IPR027073;IPR041412	Putative 5-3 exonuclease;5'-3' exoribonuclease type 2;5'-3' exoribonuclease;Xrn1, helical domain	PF03159;PF17846	Putative 5-3 exonuclease;Xrn1, helical domain	Non - Mutable in CDS	0.137	Essential	0.10116	1			unclear
PF3D7_0910800	NBP35	cytosolic Fe-S cluster assembly factor NBP35, putative	Pf3D7_09_v3	+	493661	495804	Core	813385	11	6	ring*, trophozoite, schizont, gametocyte*	trophozoite*	OG6_100169	ENSG00000095906;ENSG00000103274;ENSG00000151413	nucleotide binding protein 2;nucleotide binding protein 1;nucleotide binding protein like	Q9Y5Y2	255	0.88007	0.412	AlphaFill or EC inhibitor(s) only		IPR000808;IPR019591;IPR027417;IPR033756	Mrp, conserved site;Mrp/NBP35 ATP-binding protein;P-loop containing nucleoside triphosphate hydrolase;Flagellum site-determining protein YlxH/ Fe-S cluster assembling factor NBP35	PF10609	Flagellum site-determining protein YlxH/ Fe-S cluster assembling factor NBP35	Non - Mutable in CDS	0.422	Essential	0.11018	4.84325			clear support
PF3D7_0911000		phosphatidylinositol N-acetylglucosaminyltransferase, putative	Pf3D7_09_v3	+	499834	503245	Core	813387	1	5			OG6_103319	ENSG00000135845	phosphatidylinositol glycan anchor biosynthesis class C	Q92535	278	0.84034	0.227	EC inhibitor(s) only		IPR009450	Phosphatidylinositol N-acetylglucosaminyltransferase subunit C	PF06432	Phosphatidylinositol N-acetylglucosaminyltransferase subunit C	Non - Mutable in CDS	0.534	Essential	0.25044	3.02822			unclear
PF3D7_0912900	RPN8	26S proteasome regulatory subunit RPN8, putative	Pf3D7_09_v3	+	566578	568830	Core	813406	5	7	ring, trophozoite, schizont, gametocyte, sporozoite	trophozoite*, schizont*, gametocyte*	OG6_102054	ENSG00000103035	proteasome 26S subunit, non-ATPase 7	H3BNT7	175	0.93121	0.44	AlphaFill or EC inhibitor(s) only		IPR000555;IPR024969;IPR033858	JAB1/MPN/MOV34 metalloenzyme domain;Rpn11/EIF3F, C-terminal;26S Proteasome non-ATPase regulatory subunit 7/8	PF01398;PF13012	JAB1/MPN/MOV34 metalloenzyme domain;Rpn11/EIF3F, C-terminal	Non - Mutable in CDS	0.122	Essential	0.10062	1			unclear
PF3D7_0913300		conserved protein, unknown function	Pf3D7_09_v3	-	576759	579774	Core	813410	2	3	ring, trophozoite, schizont, gametocyte*		OG6_105434	ENSG00000152620	NAD kinase 2, mitochondrial	A0A0C4DGV3	209	0.71988	0.182	AlphaFill or EC inhibitor(s) only		IPR016064	NAD kinase/diacylglycerol kinase-like domain superfamily			Non - Mutable in CDS	0.192						clear support
PF3D7_0913900	RRSapi	arginine--tRNA ligase, putative	Pf3D7_09_v3	-	594181	597274	Core	813416	2	7	ring*, trophozoite, schizont*, gametocyte	trophozoite*, gametocyte*	OG6_532832							AlphaFill or EC inhibitor(s) only		IPR001278;IPR008909;IPR009080;IPR035684	Arginine-tRNA ligase;DALR anticodon binding;Aminoacyl-tRNA synthetase, class Ia, anticodon-binding;Arginyl-tRNA synthetase, catalytic core domain	PF00750;PF05746	Arginyl-tRNA synthetase, catalytic core domain;DALR anticodon binding	Non - Mutable in CDS	0.127	Essential	0.11015	5.24499			clear support
PF3D7_0914200		phospholipid or glycerol acyltransferase, putative	Pf3D7_09_v3	-	607882	611319	Core	813419	2	3	ring, trophozoite, schizont, gametocyte*, sporozoite		OG6_100894	ENSG00000087253;ENSG00000153395;ENSG00000275079	lysophosphatidylcholine acyltransferase 2;lysophosphatidylcholine acyltransferase 1;lysophosphatidylcholine acyltransferase 1	Q8NF37	313	0.6461	0.173	EC inhibitor(s) only		IPR002123	Phospholipid/glycerol acyltransferase	PF01553	Phospholipid/glycerol acyltransferase	Non - Mutable in CDS	0.238				X	Tagged	clear support
PF3D7_0915100	UBC9	SUMO-conjugating enzyme UBC9	Pf3D7_09_v3	-	642878	644798	Core	813428	2	6	ring, trophozoite, schizont, gametocyte, sporozoite		OG6_101514	ENSG00000103275	ubiquitin conjugating enzyme E2 I	P63279	157	0.97162	0.605	BindingDB orthology or BLAST match	2	IPR000608;IPR016135;IPR023313;IPR027230	Ubiquitin-conjugating enzyme E2;Ubiquitin-conjugating enzyme/RWD-like;Ubiquitin-conjugating enzyme, active site;SUMO-conjugating enzyme Ubc9	PF00179	Ubiquitin-conjugating enzyme E2	Non - Mutable in CDS	1	Essential	0.05006	6.89774			unclear
PF3D7_0915200		ribonuclease H2 subunit C, putative	Pf3D7_09_v3	+	644974	646738	Core	813429	2	4		gametocyte*	OG6_533226							EC inhibitor(s) only		IPR013924	Ribonuclease H2, subunit C	PF08615	Ribonuclease H2, subunit C	Non - Mutable in CDS	0.122	Slow	0.41006	6.85579	X	Disrupted	clear support
PF3D7_0915400	PFK9	ATP-dependent 6-phosphofructokinase	Pf3D7_09_v3	-	649973	656340	Core	813431	8	15	ring, trophozoite, schizont, gametocyte, sporozoite	ring, trophozoite, schizont*, gametocyte*	OG6_106222							BindingDB orthology or BLAST match		IPR000023;IPR011183;IPR022953;IPR035966	Phosphofructokinase domain;Pyrophosphate-dependent phosphofructokinase PfpB;ATP-dependent 6-phosphofructokinase;Phosphofructokinase superfamily	PF00365	Phosphofructokinase domain	Non - Mutable in CDS	0.165	Essential	0.1	1			unclear
PF3D7_0917600	PRP43	pre-mRNA-splicing factor ATP-dependent RNA helicase PRP43, putative	Pf3D7_09_v3	-	729418	732520	Core	813452	10	6	ring*, trophozoite, schizont*	trophozoite*	OG6_100085	ENSG00000005100;ENSG00000067596;ENSG00000101452;ENSG00000109606;ENSG00000140829;ENSG00000204560;ENSG00000206486;ENSG00000226171;ENSG00000227222;ENSG00000231377;ENSG00000233049;ENSG00000233418;ENSG00000233561	DEAH-box helicase 33;DEAH-box helicase 8;DEAH-box helicase 35;DEAH-box helicase 15;DEAH-box helicase 38;DEAH-box helicase 16;DEAH-box helicase 16;DEAH-box helicase 16;DEAH-box helicase 16;DEAH-box helicase 16;DEAH-box helicase 16;DEAH-box helicase 16;DEAH-box helicase 16	A0A140T8Y5	543	0.93387	0.471	AlphaFill or EC inhibitor(s) only		IPR001650;IPR007502;IPR011545;IPR011709;IPR014001;IPR027417	Helicase, C-terminal;Helicase-associated domain;DEAD/DEAH box helicase domain;Domain of unknown function DUF1605;Helicase superfamily 1/2, ATP-binding domain;P-loop containing nucleoside triphosphate hydrolase	PF00270;PF00271;PF04408;PF07717	DEAD/DEAH box helicase domain;Helicase, C-terminal;Helicase-associated domain;Domain of unknown function DUF1605	Non - Mutable in CDS	0.148	Essential	0.07015	5.24671			clear support
PF3D7_0917700		GPN-loop GTPase, putative	Pf3D7_09_v3	+	732608	734242	Core	813453	1	2	ring, trophozoite, schizont, gametocyte*		OG6_102415	ENSG00000142751	GPN-loop GTPase 2	Q9H9Y4	284	0.86264	0.405	AlphaFill or EC inhibitor(s) only		IPR004130;IPR027417;IPR030231	GPN-loop GTPase;P-loop containing nucleoside triphosphate hydrolase;GPN-loop GTPase 2	PF03029	GPN-loop GTPase	Non - Mutable in CDS	0.186	Essential	0.08011	5.83019			clear support
PF3D7_0917900	BIP	heat shock protein 70	Pf3D7_09_v3	+	736669	741656	Core	813455	11	24	ring, trophozoite, schizont, gametocyte, sporozoite	ring*, trophozoite, schizont, gametocyte	OG6_100083	ENSG00000044574;ENSG00000109971;ENSG00000126803;ENSG00000173110;ENSG00000204388;ENSG00000204389;ENSG00000204390;ENSG00000206383;ENSG00000212866;ENSG00000215328;ENSG00000224501;ENSG00000226704;ENSG00000231555;ENSG00000232804;ENSG00000234258;ENSG00000234475;ENSG00000235941;ENSG00000236251;ENSG00000237724	heat shock protein family A (Hsp70) member 5;heat shock protein family A (Hsp70) member 8;heat shock protein family A (Hsp70) member 2;heat shock protein family A (Hsp70) member 6;heat shock protein family A (Hsp70) member 1B;heat shock protein family A (Hsp70) member 1A;heat shock protein family A (Hsp70) member 1 like;heat shock protein family A (Hsp70) member 1 like;heat shock protein family A…	E9PK54	183	0.98152	0.639	BindingDB orthology or BLAST match		IPR013126;IPR018181;IPR029047;IPR029048;IPR042050;IPR043129	Heat shock protein 70 family;Heat shock protein 70, conserved site;Heat shock protein 70kD, peptide-binding domain superfamily;Heat shock protein 70kD, C-terminal domain superfamily;Endoplasmic reticulum chaperone BIP, nucleotide-binding domain;ATPase, nucleotide binding domain	PF00012	Heat shock protein 70 family	Non - Mutable in CDS	0.173	Essential	0.0204	3.23061			clear support
PF3D7_0918000	GAP50	glideosome-associated protein 50	Pf3D7_09_v3	-	741677	745333	Core	813456	31	16	ring, trophozoite, schizont, gametocyte, sporozoite	trophozoite*, schizont, gametocyte*	OG6_101856	ENSG00000102575	acid phosphatase 5, tartrate resistant	P13686	281	0.82306	0.26	EC inhibitor(s) only	1	IPR004843;IPR024927	Calcineurin-like phosphoesterase domain, ApaH type;Purple acid phosphatase	PF00149	Calcineurin-like phosphoesterase domain, ApaH type	Non - Mutable in CDS	0.864	Essential	0.12043	3.05347			unclear
PF3D7_0918300	EIF3F	eukaryotic translation initiation factor 3 subunit F, putative	Pf3D7_09_v3	-	750973	752942	Core	813459	4	9	ring, trophozoite, schizont, gametocyte		OG6_103242	ENSG00000175390	eukaryotic translation initiation factor 3 subunit F	E9PQV8	43	0.74048	0.093	AlphaFill or EC inhibitor(s) only		IPR000555;IPR024969;IPR027531	JAB1/MPN/MOV34 metalloenzyme domain;Rpn11/EIF3F, C-terminal;Eukaryotic translation initiation factor 3 subunit F	PF01398;PF13012	JAB1/MPN/MOV34 metalloenzyme domain;Rpn11/EIF3F, C-terminal	Non - Mutable in CDS	0.123						clear support
PF3D7_0918900	gammaGCS	gamma-glutamylcysteine synthetase	Pf3D7_09_v3	+	775058	780804	Core	813465	3	3	ring*, schizont*	trophozoite*, gametocyte*	OG6_102076	ENSG00000001084	glutamate-cysteine ligase catalytic subunit	P48506	604	0.90641	0.373	BindingDB orthology or BLAST match		IPR004308;IPR014746	Glutamate-cysteine ligase catalytic subunit;Glutamine synthetase/guanido kinase, catalytic domain	PF03074	Glutamate-cysteine ligase catalytic subunit	Non - Mutable in CDS	0.137				X	Disrupted	clear support
PF3D7_0919600	WBP1	dolichyl-diphosphooligosaccharide--protein glycosyltransferase subunit WBP1, putative	Pf3D7_09_v3	+	800671	802645	Core	813472	2	8	ring, trophozoite, schizont, gametocyte	trophozoite*, gametocyte*	OG6_103031	ENSG00000244038	dolichyl-diphosphooligosaccharide--protein glycosyltransferase non-catalytic subunit	A0A0C4DGS1	390	0.76777	0.215	BindingDB orthology or BLAST match		IPR005013	Dolichyl-diphosphooligosaccharide--protein glycosyltransferase 48kDa subunit	PF03345	Dolichyl-diphosphooligosaccharide--protein glycosyltransferase 48kDa subunit	Non - Mutable in CDS	0.137						clear support
PF3D7_0920800	IMPDH	inosine-5'-monophosphate dehydrogenase	Pf3D7_09_v3	-	851981	854752	Core	813484	4	11	ring, trophozoite, schizont, gametocyte, sporozoite		OG6_100534	ENSG00000106348;ENSG00000178035	inosine monophosphate dehydrogenase 1;inosine monophosphate dehydrogenase 2	P20839	497	0.9631	0.491	BindingDB orthology or BLAST match		IPR000644;IPR001093;IPR005990;IPR015875	CBS domain;IMP dehydrogenase/GMP reductase;Inosine-5'-monophosphate dehydrogenase;IMP dehydrogenase / GMP reductase, conserved site	PF00478	IMP dehydrogenase/GMP reductase	Non - Mutable in CDS	0.198	Essential	0.44039	3.28085			unclear
PF3D7_0920900	PRP24	U4/U6 snRNA-associated-splicing factor, putative	Pf3D7_09_v3	+	855159	857745	Core	813485	11	3	ring, trophozoite, schizont*, gametocyte*	trophozoite, gametocyte*	OG6_146103							AlphaFill or EC inhibitor(s) only		IPR000504;IPR035979	RNA recognition motif domain;RNA-binding domain superfamily	PF00076	RNA recognition motif domain	Non - Mutable in CDS	0.131	Essential	0.03004	7.73597			clear support
PF3D7_0922200	SAMS	S-adenosylmethionine synthetase	Pf3D7_09_v3	+	901584	905953	Core	813498	12	14	ring, trophozoite, schizont, gametocyte, sporozoite	ring*, trophozoite, schizont*	OG6_100388	ENSG00000151224;ENSG00000168906	methionine adenosyltransferase 1A;methionine adenosyltransferase 2A	P31153	388	0.97248	0.582	BindingDB orthology or BLAST match		IPR002133;IPR022628;IPR022629;IPR022630;IPR022631;IPR022636	S-adenosylmethionine synthetase;S-adenosylmethionine synthetase, N-terminal;S-adenosylmethionine synthetase, central domain;S-adenosylmethionine synthetase, C-terminal;S-adenosylmethionine synthetase, conserved site;S-adenosylmethionine synthetase superfamily	PF00438;PF02772;PF02773	S-adenosylmethionine synthetase, N-terminal;S-adenosylmethionine synthetase, central domain;S-adenosylmethionine synthetase, C-terminal	Non - Mutable in CDS	0.207				X	Mutated	clear support
PF3D7_0922500	PGK	phosphoglycerate kinase	Pf3D7_09_v3	+	912487	915584	Core	813501	9	12	ring, trophozoite, schizont, gametocyte	ring*, trophozoite, gametocyte*	OG6_100440	ENSG00000102144;ENSG00000170950	phosphoglycerate kinase 1;phosphoglycerate kinase 2	P07205	415	0.98001	0.595	BindingDB orthology or BLAST match	4	IPR001576;IPR015911;IPR036043	Phosphoglycerate kinase;Phosphoglycerate kinase, conserved site;Phosphoglycerate kinase superfamily	PF00162	Phosphoglycerate kinase	Non - Mutable in CDS	0.141	Essential	0.18054	2.61662			unclear
PF3D7_0923200	NOS	nitric oxide synthase, putative	Pf3D7_09_v3	+	943129	947005	Core	813508	3	10	ring, trophozoite, schizont, gametocyte		OG6_100886	ENSG00000127948	cytochrome p450 oxidoreductase	E7EMD0	391	0.83936	0.269	BindingDB orthology or BLAST match		IPR001094;IPR001433;IPR003097;IPR008254;IPR017938;IPR029039;IPR039261	Flavodoxin-like;Oxidoreductase FAD/NAD(P)-binding;Sulfite reductase [NADPH] flavoprotein alpha-component-like, FAD-binding;Flavodoxin/nitric oxide synthase;Riboflavin synthase-like beta-barrel;Flavoprotein-like superfamily;Ferredoxin-NADP reductase (FNR), nucleotide-binding domain	PF00175;PF00258;PF00667	Oxidoreductase FAD/NAD(P)-binding;Flavodoxin/nitric oxide synthase;Sulfite reductase [NADPH] flavoprotein alpha-component-like, FAD-binding	Non - Mutable in CDS	0.156	Essential	0.13024	4.2618			clear support
PF3D7_0923600	LipL2	lipoate-protein ligase 2	Pf3D7_09_v3	+	958734	960089	Core	813512	7	6	trophozoite*, gametocyte*		OG6_111431							EC inhibitor(s) only						Non - Mutable in CDS	0.128	Slow	0.44006	6.89656	X	Disrupted	clear support
PF3D7_0923900	PABP2	polyadenylate-binding protein 2, putative	Pf3D7_09_v3	-	966770	969413	Core	813515	15	5	ring, trophozoite, schizont, gametocyte, sporozoite*	ring*, trophozoite, gametocyte*	OG6_101686	ENSG00000100836;ENSG00000258643	poly(A) binding protein nuclear 1;BCL2L2-PABPN1 readthrough	Q86U42	150	0.59635	0.38	BindingDB orthology or BLAST match		IPR000504;IPR035979	RNA recognition motif domain;RNA-binding domain superfamily	PF00076	RNA recognition motif domain	Non - Mutable in CDS	0.736						clear support
PF3D7_0924800	TRF1	telomeric repeat binding factor 1, putative	Pf3D7_09_v3	+	1009063	1009755	Core	9221968	1		no data		OG6_533190							BindingDB orthology or BLAST match		IPR009057	Homeobox-like domain superfamily			Non - Mutable in CDS	0.119						unclear
PF3D7_0924900	ATAT	alpha-tubulin N-acetyltransferase, putative	Pf3D7_09_v3	+	1010380	1011822	Core	813524	1	3	gametocyte*		OG6_103430	ENSG00000137343;ENSG00000206488;ENSG00000223752;ENSG00000229061;ENSG00000231257;ENSG00000234549;ENSG00000235658	alpha tubulin acetyltransferase 1;alpha tubulin acetyltransferase 1;alpha tubulin acetyltransferase 1;alpha tubulin acetyltransferase 1;alpha tubulin acetyltransferase 1;alpha tubulin acetyltransferase 1;alpha tubulin acetyltransferase 1	Not available				EC inhibitor(s) only		IPR007965;IPR016181;IPR038746	Gcn5-related N-acetyltransferase (GNAT) domain, ATAT-type;Acyl-CoA N-acyltransferase;Alpha-tubulin N-acetyltransferase	PF05301	Gcn5-related N-acetyltransferase (GNAT) domain, ATAT-type	Mutable in CDS	0.268						unclear
PF3D7_0925200	RRP8	ribosomal RNA-processing protein 8, putative	Pf3D7_09_v3	+	1017310	1018970	Core	813527	5	5	ring, trophozoite, sporozoite*	ring*, trophozoite*, gametocyte	OG6_102474	ENSG00000132275	ribosomal RNA processing 8	E9PPP6	117	0.72497	0.325	AlphaFill or EC inhibitor(s) only		IPR007823;IPR029063	Ribosomal RNA processing protein 8;S-adenosyl-L-methionine-dependent methyltransferase	PF05148	Ribosomal RNA processing protein 8	Non - Mutable in CDS	0.18						clear support
PF3D7_0925300	aPRS	proline--tRNA ligase, putative	Pf3D7_09_v3	-	1019164	1020903	Core	813528	5	8	trophozoite*, schizont, gametocyte*	trophozoite*	OG6_103003	ENSG00000162396	prolyl-tRNA synthetase 2, mitochondrial	Q7L3T8	392	0.77085	0.245	BindingDB orthology or BLAST match		IPR002314	Aminoacyl-tRNA synthetase, class II (G/ P/ S/T)	PF00587	Aminoacyl-tRNA synthetase, class II (G/ P/ S/T)	Non - Mutable in CDS	0.194						clear support
PF3D7_0925400		protein phosphatase-beta	Pf3D7_09_v3	-	1021426	1023671	Core	813529	1	2	ring, trophozoite, schizont, gametocyte, sporozoite		OG6_100547	ENSG00000104695;ENSG00000113575	protein phosphatase 2 catalytic subunit beta;protein phosphatase 2 catalytic subunit alpha	E5RFI3	125	0.98633	0.656	AlphaFill or EC inhibitor(s) only		IPR004843;IPR006186	Calcineurin-like phosphoesterase domain, ApaH type;Serine/threonine-specific protein phosphatase/bis(5-nucleosyl)-tetraphosphatase	PF00149	Calcineurin-like phosphoesterase domain, ApaH type	Non - Mutable in CDS	0.121	Essential	0.11009	6.13914	X	Tagged	clear support
PF3D7_0925500	TLP2	thioredoxin-like protein 2	Pf3D7_09_v3	+	1024702	1026683	Core	813530	6	1	trophozoite*, schizont*		OG6_113982							BindingDB orthology or BLAST match		IPR013766;IPR036249	Thioredoxin domain;Thioredoxin-like superfamily	PF00085	Thioredoxin domain	Non - Mutable in CDS	0.15	Essential	0.08005	7.26803			unclear
PF3D7_0925700	HDAC1	histone deacetylase 1	Pf3D7_09_v3	-	1028046	1031647	Core	813532	5	9	ring, trophozoite, schizont, gametocyte, sporozoite		OG6_100248	ENSG00000116478;ENSG00000171720;ENSG00000196591	histone deacetylase 1;histone deacetylase 3;histone deacetylase 2	H3BM24	161	0.98862	0.627	BindingDB orthology or BLAST match		IPR000286;IPR003084;IPR023696;IPR023801	Histone deacetylase family;Histone deacetylase;Ureohydrolase domain superfamily;Histone deacetylase domain	PF00850	Histone deacetylase domain	Non - Mutable in CDS	0.128	Essential	0.10048	1			unclear
PF3D7_0926300		protein kinase, putative	Pf3D7_09_v3	+	1064388	1070885	Core	813537	2	6	ring*, trophozoite, schizont, gametocyte, sporozoite	gametocyte	OG6_532312							AlphaFill or EC inhibitor(s) only		IPR000719;IPR008271;IPR011009	Protein kinase domain;Serine/threonine-protein kinase, active site;Protein kinase-like domain superfamily	PF14381		Non - Mutable in CDS	0.124				X	Disrupted	clear support
PF3D7_0927300	FH	fumarate hydratase	Pf3D7_09_v3	+	1113549	1116338	Core	813548	4	7	ring*, trophozoite, schizont, gametocyte, sporozoite	schizont*	OG6_102839							AlphaFill or EC inhibitor(s) only		IPR004646;IPR004647;IPR036660	Fe-S hydro-lyase, tartrate dehydratase alpha-type, catalytic domain;Fe-S hydro-lyase, tartrate dehydratase beta-type, catalytic domain;Fe-S hydro-lyase, tartrate dehydratase beta-type, catalytic domain superfamily	PF05681;PF05683	Fe-S hydro-lyase, tartrate dehydratase alpha-type, catalytic domain;Fe-S hydro-lyase, tartrate dehydratase beta-type, catalytic domain	Non - Mutable in CDS	0.127				nt	Disrupted	clear support
PF3D7_0927900	PSD	phosphatidylserine decarboxylase	Pf3D7_09_v3	-	1130507	1134907	Core	813554	3	8	ring, trophozoite, schizont, gametocyte, sporozoite	schizont*	OG6_102081	ENSG00000241878	phosphatidylserine decarboxylase	Q9UG56	284	0.76702	0.342	AlphaFill or EC inhibitor(s) only		IPR003817;IPR033177;IPR033661	Phosphatidylserine decarboxylase-related;Phosphatidylserine decarboxylase;Phosphatidylserine decarboxylase, eukaryotic type 1	PF02666	Phosphatidylserine decarboxylase-related	Non - Mutable in CDS	0.127	Essential	0.09008	6.50107			clear support
PF3D7_0928900	GK	guanylate kinase	Pf3D7_09_v3	+	1159487	1160762	Core	813564	2	5	trophozoite*		OG6_100603	ENSG00000143774	guanylate kinase 1	Q16774	193	0.91051	0.363	AlphaFill or EC inhibitor(s) only	1	IPR008145;IPR017665;IPR020590;IPR027417	Guanylate kinase/L-type calcium channel beta subunit;Guanylate kinase;Guanylate kinase, conserved site;P-loop containing nucleoside triphosphate hydrolase	PF00625	Guanylate kinase/L-type calcium channel beta subunit	Non - Mutable in CDS	0.228	Slow	0.44015	5.19707	X	Disrupted	unclear
PF3D7_0931800		proteasome subunit beta type-6, putative	Pf3D7_09_v3	-	1272794	1274607	Core	813589	2	10	ring, trophozoite, schizont, gametocyte, sporozoite	trophozoite*	OG6_101390	ENSG00000142507;ENSG00000239836;ENSG00000240065;ENSG00000240118;ENSG00000240508;ENSG00000242711;ENSG00000243067;ENSG00000243594;ENSG00000243958	proteasome 20S subunit beta 6;proteasome 20S subunit beta 9;proteasome 20S subunit beta 9;proteasome 20S subunit beta 9;proteasome 20S subunit beta 9;proteasome 20S subunit beta 9;proteasome 20S subunit beta 9;proteasome 20S subunit beta 9;proteasome 20S subunit beta 9	A0A0G2JJQ0	131	0.95422	0.29	BindingDB orthology or BLAST match	1	IPR001353;IPR029055;IPR037559	Proteasome, subunit alpha/beta;Nucleophile aminohydrolases, N-terminal;Proteasome subunit beta Pre3	PF00227	Proteasome, subunit alpha/beta	Non - Mutable in CDS	0.468	Slow	0.42032	3.65705	X	Disrupted	unclear
PF3D7_0931900	AKLP2	adenylate kinase-like protein 2	Pf3D7_09_v3	-	1274656	1277085	Core	813590	2	2	ring*, trophozoite*, schizont, gametocyte, sporozoite*	gametocyte*	OG6_532879							AlphaFill or EC inhibitor(s) only		IPR027417	P-loop containing nucleoside triphosphate hydrolase			Non - Mutable in CDS	0.151						clear support
PF3D7_0932200	PFN	profilin	Pf3D7_09_v3	+	1286481	1289644	Core	813593	7	15	ring, trophozoite, schizont, gametocyte, sporozoite	trophozoite*, schizont, gametocyte*	OG6_134160							AlphaFill or EC inhibitor(s) only		IPR005455;IPR016814;IPR036140	Profilin;Profilin, apicomplexa;Profilin superfamily	PF00235	Profilin	Non - Mutable in CDS	0.994	Slow	0.57012	5.62904	X	Mutated	unclear
PF3D7_0933600	QCR1	mitochondrial-processing peptidase subunit beta, putative	Pf3D7_09_v3	-	1330167	1333406	Core	813605	5	7	ring, trophozoite, schizont, gametocyte, sporozoite	trophozoite*	OG6_100777	ENSG00000010256;ENSG00000105819	ubiquinol-cytochrome c reductase core protein 1;peptidase, mitochondrial processing subunit beta	P31930	445	0.9076	0.373	AlphaFill or EC inhibitor(s) only		IPR001431;IPR007863;IPR011249;IPR011765	Peptidase M16, zinc-binding site;Peptidase M16, C-terminal;Metalloenzyme, LuxS/M16 peptidase-like;Peptidase M16, N-terminal	PF00675;PF05193	Peptidase M16, N-terminal;Peptidase M16, C-terminal	Non - Mutable in CDS	0.25	Slow	0.5204	3.23475	X	Disrupted	unclear
PF3D7_0934100	XPD	TFIIH basal transcription factor complex helicase XPD subunit	Pf3D7_09_v3	+	1342715	1346826	Core	813610	2	22	ring, trophozoite, schizont, gametocyte, sporozoite*	trophozoite*	OG6_101742	ENSG00000104884	ERCC excision repair 2, TFIIH core complex helicase subunit	A8MX75	699	0.96114	0.413	BindingDB orthology or BLAST match		IPR001945;IPR006554;IPR006555;IPR006935;IPR010614;IPR010643;IPR013020;IPR027417	RAD3/XPD family;Helicase-like, DEXD box c2 type;ATP-dependent helicase, C-terminal;Helicase/UvrB, N-terminal;DEAD2;Helical and beta-bridge domain;ATP-dependent helicase Rad3/Chl1-like;P-loop containing nucleoside triphosphate hydrolase	PF04851;PF06733;PF06777;PF13307	Helicase/UvrB, N-terminal;DEAD2;Helical and beta-bridge domain;ATP-dependent helicase, C-terminal	Non - Mutable in CDS	0.136	Essential	0.05012	5.70762			clear support
PF3D7_0934500		V-type proton ATPase subunit E, putative	Pf3D7_09_v3	-	1350428	1353738	Core	813614	3	7	ring, trophozoite, schizont, gametocyte, sporozoite		OG6_101237	ENSG00000131100	ATPase H+ transporting V1 subunit E1	P36543	219	0.90783	0.388	AlphaFill or EC inhibitor(s) only		IPR002842	V-type ATPase subunit E	PF01991	V-type ATPase subunit E	Non - Mutable in CDS	0.141	Essential	0.34038	3.33295			unclear
PF3D7_0934800	PKAc	cAMP-dependent protein kinase catalytic subunit	Pf3D7_09_v3	+	1360721	1364051	Core	813617	12	13	ring*, trophozoite, schizont, gametocyte	schizont	OG6_100326	ENSG00000072062;ENSG00000142875;ENSG00000165059;ENSG00000183943;ENSG00000288516	protein kinase cAMP-activated catalytic subunit alpha;protein kinase cAMP-activated catalytic subunit beta;protein kinase cAMP-activated catalytic subunit gamma;protein kinase X-linked;protein kinase cAMP-activated catalytic subunit alpha	A0A7I2V5J4	293	0.9694	0.485	BindingDB orthology or BLAST match		IPR000719;IPR000961;IPR008271;IPR011009;IPR017441	Protein kinase domain;AGC-kinase, C-terminal;Serine/threonine-protein kinase, active site;Protein kinase-like domain superfamily;Protein kinase, ATP binding site	PF00069	Protein kinase domain	Non - Mutable in CDS	0.202	Essential	0.0701	5.9021	X	Mutated	clear support
PF3D7_0935000	SNRPB2	U2 small nuclear ribonucleoprotein B'', putative	Pf3D7_09_v3	-	1366182	1367150	Core	813619	6	6	ring, trophozoite, schizont, gametocyte		OG6_100753	ENSG00000077312;ENSG00000125870	small nuclear ribonucleoprotein polypeptide A;small nuclear ribonucleoprotein polypeptide B2	M0R0G9	86	0.91153	0.384	AlphaFill or EC inhibitor(s) only		IPR000504;IPR035979	RNA recognition motif domain;RNA-binding domain superfamily	PF00076	RNA recognition motif domain	Non - Mutable in CDS	0.119	Essential	0.18029	3.89105			clear support
PF3D7_0935300		phosphatidylinositol N-acetylglucosaminyltransferase subunit P, putative	Pf3D7_09_v3	+	1372874	1374250	Core	813621	1	3	ring, trophozoite, schizont, gametocyte, sporozoite*		OG6_102977	ENSG00000185808	phosphatidylinositol glycan anchor biosynthesis class P	P57054	112	0.75764	0.223	EC inhibitor(s) only		IPR013717;IPR016542	PIG-P;Phosphatidylinositol N-acetylglucosaminyltransferase, GPI19/PIG-P subunit	PF08510	PIG-P	Non - Mutable in CDS	0.134	Essential	0.05009	6.29016			unclear
PF3D7_1001600	XL2	exported lipase 2	Pf3D7_10_v3	-	85910	91177	Core	810178	5	3	ring*, trophozoite, schizont, sporozoite*	trophozoite, schizont	OG6_157547							AlphaFill or EC inhibitor(s) only		IPR022742;IPR029058	Serine aminopeptidase, S33;Alpha/Beta hydrolase fold	PF12146	Serine aminopeptidase, S33	Non - Mutable in CDS	0.12						clear support
PF3D7_1002400	TRA2B	transformer-2 protein homolog beta, putative	Pf3D7_10_v3	+	120336	125104	Core	810186	2	6	ring, trophozoite, schizont, gametocyte, sporozoite	no data	OG6_103481	ENSG00000136527	transformer 2 beta homolog	P62995	126	0.36737	0.27	AlphaFill or EC inhibitor(s) only		IPR000504;IPR035979	RNA recognition motif domain;RNA-binding domain superfamily	PF00076	RNA recognition motif domain	Non - Mutable in CDS	0.998						unclear
PF3D7_1003300	ARD1	N-terminal acetyltransferase A complex catalytic subunit ARD1, putative	Pf3D7_10_v3	-	150176	151598	Core	810194	2	9	ring, trophozoite, schizont, gametocyte, sporozoite*		OG6_100590	ENSG00000102030;ENSG00000156269	N-alpha-acetyltransferase 10, NatA catalytic subunit;N-alpha-acetyltransferase 11, NatA catalytic subunit	P41227	151	0.97393	0.477	AlphaFill or EC inhibitor(s) only		IPR000182;IPR016181	GNAT domain;Acyl-CoA N-acyltransferase	PF00583	GNAT domain	Non - Mutable in CDS	0.165						unclear
PF3D7_1003500		40S ribosomal protein S20e, putative	Pf3D7_10_v3	-	159811	163428	Core	810196	4	6	ring, trophozoite, schizont	trophozoite*	OG6_100367	ENSG00000008988	ribosomal protein S20	G3XAN0	64	0.89702	0.688	AlphaFill or EC inhibitor(s) only	4	IPR001848;IPR005729;IPR027486;IPR036838	Ribosomal protein S10;Ribosomal protein S10, eukaryotic/archaeal;Ribosomal protein S10 domain;Ribosomal protein S10 domain superfamily	PF00338	Ribosomal protein S10 domain	Non - Mutable in CDS	0.124						unclear
PF3D7_1003800	EFTUD2	U5 small nuclear ribonucleoprotein component, putative	Pf3D7_10_v3	-	171827	177146	Core	810199	2	9	ring, trophozoite, schizont, gametocyte, sporozoite*	trophozoite*	OG6_100212	ENSG00000108883;ENSG00000167658	elongation factor Tu GTP binding domain containing 2;eukaryotic translation elongation factor 2	Q15029	918	0.92359	0.491	AlphaFill or EC inhibitor(s) only		IPR000640;IPR000795;IPR004161;IPR005517;IPR009000;IPR020568;IPR027417;IPR031950;IPR035647;IPR035655	Elongation factor EFG, domain V-like;Transcription factor, GTP-binding domain;Translation elongation factor EFTu-like, domain 2;Translation elongation factor EFG/EF2, domain IV;Translation protein, beta-barrel domain superfamily;Ribosomal protein S5 domain 2-type fold;P-loop containing nucleoside triphosphate hydrolase;116kDa U5 small nuclear ribonucleoprotein component, N-terminal;EF-G domain II…	PF00009;PF00679;PF03144;PF03764;PF16004	Transcription factor, GTP-binding domain;Elongation factor EFG, domain V-like;Translation elongation factor EFTu-like, domain 2;Translation elongation factor EFG/EF2, domain IV;116kDa U5 small nuclear ribonucleoprotein component, N-terminal	Non - Mutable in CDS	0.129	Essential	0.21014	5.33158			clear support
PF3D7_1004000		60S ribosomal protein L13, putative	Pf3D7_10_v3	-	179019	180699	Core	810201	4	8	ring, trophozoite, schizont, gametocyte, sporozoite	ring, trophozoite, schizont*, gametocyte	OG6_100793	ENSG00000142541	ribosomal protein L13a	A0A7I2V5L3	187	0.96806	0.503	AlphaFill or EC inhibitor(s) only	5	IPR005755;IPR005822;IPR036899	Ribosomal protein L13, eukaryotic/archaeal;Ribosomal protein L13;Ribosomal protein L13 superfamily	PF00572	Ribosomal protein L13	Non - Mutable in CDS	0.136	Essential	0.15011	5.81013			clear support
PF3D7_1005000	MRSapi	methionine--tRNA ligase, putative	Pf3D7_10_v3	-	225274	228144	Core	810211	3	11	trophozoite, gametocyte*		OG6_101119	ENSG00000247626	methionyl-tRNA synthetase 2, mitochondrial	Q96GW9	498	0.78335	0.273	BindingDB orthology or BLAST match		IPR009080;IPR015413;IPR033911	Aminoacyl-tRNA synthetase, class Ia, anticodon-binding;Methionyl/Leucyl tRNA synthetase;Methioninyl-tRNA synthetase core domain	PF09334	Methionyl/Leucyl tRNA synthetase	Non - Mutable in CDS	0.165						clear support
PF3D7_1008000	HDA2	histone deacetylase 2	Pf3D7_10_v3	+	320042	328566	Core	810236	10	5	ring, trophozoite, schizont	ring, trophozoite, schizont, gametocyte	OG6_187438							BindingDB orthology or BLAST match		IPR000286;IPR005522;IPR023696;IPR023801	Histone deacetylase family;Inositol polyphosphate kinase;Ureohydrolase domain superfamily;Histone deacetylase domain	PF00850;PF03770	Histone deacetylase domain;Inositol polyphosphate kinase	Non - Mutable in CDS	0.138						clear support
PF3D7_1008400	RPT2	26S protease regulatory subunit 4, putative	Pf3D7_10_v3	-	346376	349197	Core	810239	6	14	ring, trophozoite, schizont, gametocyte, sporozoite	trophozoite*, schizont*	OG6_101477	ENSG00000100764	proteasome 26S subunit, ATPase 1	G3V4X1	84	0.89483	0.821	AlphaFill or EC inhibitor(s) only		IPR003593;IPR003959;IPR003960;IPR005937;IPR027417;IPR032501;IPR041569	AAA+ ATPase domain;ATPase, AAA-type, core;ATPase, AAA-type, conserved site;26S proteasome regulatory subunit P45-like;P-loop containing nucleoside triphosphate hydrolase;Proteasomal ATPase OB C-terminal domain;AAA ATPase, AAA+ lid domain	PF00004;PF16450;PF17862	ATPase, AAA-type, core;Proteasomal ATPase OB C-terminal domain;AAA ATPase, AAA+ lid domain	Non - Mutable in CDS	0.745	Essential	0.06011	5.79378			clear support
PF3D7_1008700		tubulin beta chain	Pf3D7_10_v3	-	359585	364762	Core	810242	7	15	ring, trophozoite, schizont, gametocyte, sporozoite	trophozoite*, schizont*, gametocyte	OG6_100137	ENSG00000101162;ENSG00000104833;ENSG00000137267;ENSG00000137285;ENSG00000173213;ENSG00000176014;ENSG00000183311;ENSG00000188229;ENSG00000196230;ENSG00000198211;ENSG00000224156;ENSG00000227739;ENSG00000229684;ENSG00000232421;ENSG00000232575;ENSG00000235067;ENSG00000258947;ENSG00000261456	tubulin beta 1 class VI;tubulin beta 4A class IVa;tubulin beta 2A class IIa;tubulin beta 2B class IIb;tubulin beta 8B;tubulin beta 6 class V;tubulin beta class I;tubulin beta 4B class IVb;tubulin beta class I;novel protein (MC1R-TUBB3 readthrough);tubulin beta class I;tubulin beta class I;tubulin beta class I;tubulin beta class I;tubulin beta class I;tubulin beta class I;tubulin beta 3 class III;…	Q9BUF5	445	0.99505	0.843	BindingDB orthology or BLAST match		IPR000217;IPR002453;IPR003008;IPR008280;IPR013838;IPR017975;IPR018316;IPR036525	Tubulin;Beta tubulin;Tubulin/FtsZ, GTPase domain;Tubulin/FtsZ, C-terminal;Beta tubulin, autoregulation binding site;Tubulin, conserved site;Tubulin/FtsZ, 2-layer sandwich domain;Tubulin/FtsZ, GTPase domain superfamily	PF00091;PF03953	Tubulin/FtsZ, GTPase domain;Tubulin/FtsZ, 2-layer sandwich domain	Non - Mutable in CDS	0.305	Essential	0.07008	6.38565			clear support
PF3D7_1008800	NOP5	nucleolar protein 5, putative	Pf3D7_10_v3	-	365276	368387	Core	810243	5	7	ring, trophozoite, schizont, gametocyte, sporozoite	ring, trophozoite*, gametocyte*	OG6_101575	ENSG00000055044	NOP58 ribonucleoprotein	H7BZ72	177	0.87839	0.514	AlphaFill or EC inhibitor(s) only		IPR002687;IPR012974;IPR012976;IPR036070	Nop domain;NOP5, N-terminal;NOSIC;Nop domain superfamily	PF01798;PF08156	Nop domain;NOP5, N-terminal	Non - Mutable in CDS	0.125						clear support
PF3D7_1008900	AK1	adenylate kinase	Pf3D7_10_v3	-	368805	370636	Core	810244	6	12	ring, trophozoite, schizont, gametocyte, sporozoite*	trophozoite	OG6_100712	ENSG00000004455	adenylate kinase 2	F8W1A4	222	0.92758	0.468	BindingDB orthology or BLAST match		IPR000850;IPR006259;IPR007862;IPR027417;IPR033690	Adenylate kinase/UMP-CMP kinase;Adenylate kinase subfamily;Adenylate kinase, active site lid domain;P-loop containing nucleoside triphosphate hydrolase;Adenylate kinase, conserved site	PF00406;PF05191	Adenylate kinase, active site lid domain	Non - Mutable in CDS	0.385	Essential	0.06069	2.1183			unclear
PF3D7_1009000	DPH5	diphthine methyl ester synthase, putative	Pf3D7_10_v3	+	370903	372283	Core	810245	4	4	ring, trophozoite, schizont, gametocyte, sporozoite*		OG6_101531	ENSG00000117543	diphthamide biosynthesis 5	Q9H2P9	272	0.96415	0.46	AlphaFill or EC inhibitor(s) only		IPR000878;IPR004551;IPR035996	Tetrapyrrole methylase;Diphthine synthase;Tetrapyrrole methylase superfamily	PF00590	Tetrapyrrole methylase	Non - Mutable in CDS	0.907						unclear
PF3D7_1010200		DNA2/NAM7 helicase, putative	Pf3D7_10_v3	-	404903	411445	Core	810257	1	6	trophozoite*, schizont*	ring*, trophozoite*, gametocyte*	OG6_101455	ENSG00000107290	senataxin	X6RI79	477	0.46189	0.304	AlphaFill or EC inhibitor(s) only		IPR027417;IPR041677;IPR041679	P-loop containing nucleoside triphosphate hydrolase;DNA2/NAM7 helicase, helicase domain;DNA2/NAM7 helicase-like, C-terminal	PF13086;PF13087	DNA2/NAM7 helicase, helicase domain;DNA2/NAM7 helicase-like, C-terminal	Non - Mutable in CDS	0.132				nt	Other	clear support
PF3D7_1010300	SDH4	succinate dehydrogenase subunit 4, putative	Pf3D7_10_v3	+	412469	415659	Core	810258	4		ring, trophozoite, schizont, gametocyte, sporozoite*	ring, trophozoite*, schizont	OG6_532895							EC inhibitor(s) only						Non - Mutable in CDS	0.129	Slow	0.56015	5.23375	X	Disrupted	unclear
PF3D7_1010500		ankyrin-repeat protein, putative	Pf3D7_10_v3	+	417705	419318	Core	810260	1	1	ring*, trophozoite*, schizont, gametocyte, sporozoite		OG6_105922	ENSG00000181090;ENSG00000204371;ENSG00000206376;ENSG00000224143;ENSG00000227333;ENSG00000232045;ENSG00000236759;ENSG00000238134	euchromatic histone lysine methyltransferase 1;euchromatic histone lysine methyltransferase 2;euchromatic histone lysine methyltransferase 2;euchromatic histone lysine methyltransferase 2;euchromatic histone lysine methyltransferase 2;euchromatic histone lysine methyltransferase 2;euchromatic histone lysine methyltransferase 2;euchromatic histone lysine methyltransferase 2	Q96KQ7	166	0.88191	0.181	AlphaFill or EC inhibitor(s) only		IPR002110;IPR020683;IPR036770	Ankyrin repeat;Ankyrin repeat-containing domain;Ankyrin repeat-containing domain superfamily	PF12796;PF13606	Ankyrin repeat-containing domain;Ankyrin repeat	Non - Mutable in CDS	0.399						clear support
PF3D7_1010700		dolichyl-phosphate-mannose--protein mannosyltransferase, putative	Pf3D7_10_v3	+	422698	424573	Core	810262	2	3	ring, trophozoite, schizont, gametocyte, sporozoite	trophozoite*, gametocyte*	OG6_102590	ENSG00000128228;ENSG00000132581	stromal cell derived factor 2 like 1;stromal cell derived factor 2	K7ELI9	104	0.87531	0.288	EC inhibitor(s) only		IPR036300	Mir domain superfamily			Non - Mutable in CDS	0.572						clear support
PF3D7_1011400		proteasome subunit beta type-5	Pf3D7_10_v3	-	440646	442154	Core	810269	3	10	ring, trophozoite, schizont, gametocyte, sporozoite*	trophozoite*	OG6_100897	ENSG00000100804;ENSG00000204264;ENSG00000206298;ENSG00000226201;ENSG00000230034;ENSG00000230669;ENSG00000231631;ENSG00000235715;ENSG00000236443	proteasome 20S subunit beta 5;proteasome 20S subunit beta 8;proteasome 20S subunit beta 8;proteasome 20S subunit beta 8;proteasome 20S subunit beta 8;proteasome 20S subunit beta 8;proteasome 20S subunit beta 8;proteasome 20S subunit beta 8;proteasome 20S subunit beta 8	P28062	241	0.83611	0.461	BindingDB orthology or BLAST match	6	IPR000243;IPR001353;IPR016050;IPR029055	Peptidase T1A, proteasome beta-subunit;Proteasome, subunit alpha/beta;Proteasome beta-type subunit, conserved site;Nucleophile aminohydrolases, N-terminal	PF00227	Proteasome, subunit alpha/beta	Non - Mutable in CDS	0.399	Essential	0.27031	3.75427			unclear
PF3D7_1011900	HO	heme oxygenase	Pf3D7_10_v3	-	460036	462335	Core	810274	3	1	ring, trophozoite, schizont, gametocyte, sporozoite	trophozoite*, schizont*, gametocyte*	OG6_156412							AlphaFill or EC inhibitor(s) only		IPR016084	Haem oxygenase-like, multi-helical			Non - Mutable in CDS	0.853	Essential	0.11017	4.98852			unclear
PF3D7_1012400	HGPRT	hypoxanthine-guanine phosphoribosyltransferase	Pf3D7_10_v3	-	474731	477029	Core	810279	6	14	ring, trophozoite, schizont, gametocyte, sporozoite	ring*, trophozoite, schizont*, gametocyte*	OG6_101078	ENSG00000099256;ENSG00000165704	phosphoribosyl transferase domain containing 1;hypoxanthine phosphoribosyltransferase 1	Q9NRG1	215	0.92276	0.442	BindingDB orthology or BLAST match		IPR000836;IPR005904;IPR029057	Phosphoribosyltransferase domain;Hypoxanthine phosphoribosyl transferase;Phosphoribosyltransferase-like	PF00156	Phosphoribosyltransferase domain	Non - Mutable in CDS	0.15	Slow	0.29017	4.9729	X	Disrupted	clear support
PF3D7_1012600	GMPS	GMP synthase [glutamine-hydrolyzing]	Pf3D7_10_v3	-	481939	484906	Core	810281	3	8	ring, trophozoite, schizont, gametocyte		OG6_100862	ENSG00000163655	guanine monophosphate synthase	P49915	510	0.76136	0.288	BindingDB orthology or BLAST match	5	IPR001674;IPR004739;IPR017926;IPR022310;IPR022955;IPR029062	GMP synthase, C-terminal;GMP synthase, glutamine amidotransferase;Glutamine amidotransferase;NAD/GMP synthase;GMP synthase;Class I glutamine amidotransferase-like	PF00117;PF00958;PF02540	Glutamine amidotransferase;GMP synthase, C-terminal;NAD/GMP synthase	Non - Mutable in CDS	0.125	Slow	0.64014	5.37685	X	Disrupted	unclear
PF3D7_1012700	NIF4	NLI interacting factor-like phosphatase, putative	Pf3D7_10_v3	+	485372	491888	Core	810282	4	4	schizont*	trophozoite*, schizont*, gametocyte*	OG6_166358							EC inhibitor(s) only		IPR004274;IPR036412;IPR039189	FCP1 homology domain;HAD-like superfamily;CTD phosphatase Fcp1	PF03031	FCP1 homology domain	Non - Mutable in CDS	0.143				X	Tagged	clear support
PF3D7_1013100	UTP13	U3 small nucleolar RNA-associated protein 13, putative	Pf3D7_10_v3	-	502323	508664	Core	810286	1	8	ring, trophozoite, gametocyte	ring*, trophozoite*, gametocyte*	OG6_102171	ENSG00000183751	transducin beta like 3	Q12788	670	0.70756	0.17	AlphaFill or EC inhibitor(s) only		IPR001680;IPR011047;IPR013934;IPR036322	WD40 repeat;Quinoprotein alcohol dehydrogenase-like superfamily;Small-subunit processome, Utp13;WD40-repeat-containing domain superfamily	PF00400;PF08625	WD40 repeat;Small-subunit processome, Utp13	Non - Mutable in CDS	0.119						clear support
PF3D7_1013500	PI-PLC	phosphoinositide-specific phospholipase C	Pf3D7_10_v3	+	526794	531607	Core	810290	5	15	ring*, trophozoite, schizont, gametocyte*	trophozoite*, schizont*, gametocyte*	OG6_100279	ENSG00000115556;ENSG00000115896;ENSG00000154822;ENSG00000161714;ENSG00000187091;ENSG00000284017	phospholipase C delta 4;phospholipase C like 1 (inactive);phospholipase C like 2;phospholipase C delta 3;phospholipase C delta 1;phospholipase C like 2	Q9BRC7	684	0.76632	0.253	BindingDB orthology or BLAST match		IPR000909;IPR001192;IPR001711;IPR017946;IPR024774	Phosphatidylinositol-specific phospholipase C, X domain;Phosphoinositide phospholipase C family;Phospholipase C, phosphatidylinositol-specific, Y domain;PLC-like phosphodiesterase, TIM beta/alpha-barrel domain superfamily;Pleckstrin homology domain, Mcp5-type	PF00387;PF00388;PF12814	Phospholipase C, phosphatidylinositol-specific, Y domain;Phosphatidylinositol-specific phospholipase C, X domain;Pleckstrin homology domain, Mcp5-type	Non - Mutable in CDS	0.121	Essential	6e-05	7.07095			clear support
PF3D7_1014400	MRK	MO15-related protein kinase	Pf3D7_10_v3	+	573536	576191	Core	810299	5	18	ring, trophozoite, schizont		OG6_128936							BindingDB orthology or BLAST match		IPR000719;IPR008266;IPR011009;IPR017441;IPR037770	Protein kinase domain;Tyrosine-protein kinase, active site;Protein kinase-like domain superfamily;Protein kinase, ATP binding site;Cyclin-dependent kinase 7	PF00069	Protein kinase domain	Non - Mutable in CDS	0.125	Essential	0.1	1			unclear
PF3D7_1014700	PHB2	prohibitin 2	Pf3D7_10_v3	+	594862	596440	Core	810302	5	7	ring, trophozoite, schizont, gametocyte		OG6_101763	ENSG00000215021	prohibitin 2	F5GY37	255	0.88387	0.502	BindingDB orthology or BLAST match		IPR000163;IPR001107;IPR036013	Prohibitin;Band 7 domain;Band 7/SPFH domain superfamily	PF01145	Band 7 domain	Non - Mutable in CDS	0.166	Essential	0.06004	7.95666	X	Tagged	clear support
PF3D7_1015200	CysRS	cysteine--tRNA ligase	Pf3D7_10_v3	-	614363	618032	Core	810307	2	11	ring, trophozoite, schizont, gametocyte*	no data	OG6_100332	ENSG00000110619;ENSG00000134905;ENSG00000278191	cysteinyl-tRNA synthetase 1;cysteinyl-tRNA synthetase 2, mitochondrial;cysteinyl-tRNA synthetase 1	B4DKY1	534	0.74751	0.416	BindingDB orthology or BLAST match		IPR009080;IPR015803;IPR024909;IPR032678	Aminoacyl-tRNA synthetase, class Ia, anticodon-binding;Cysteine-tRNA ligase;Cysteinyl-tRNA synthetase/mycothiol ligase;tRNA synthetases class I, catalytic domain	PF01406	tRNA synthetases class I, catalytic domain	Non - Mutable in CDS	0.267						clear support
PF3D7_1015500		nucleotidyltransferase, putative	Pf3D7_10_v3	-	623873	626190	Core	810310	1	4			OG6_101058	ENSG00000083223;ENSG00000134744	terminal uridylyl transferase 7;terminal uridylyl transferase 4	Q5VYT0	123	0.88071	0.236	AlphaFill or EC inhibitor(s) only		IPR043519	Nucleotidyltransferase superfamily	PF19088		Non - Mutable in CDS	0.123	Essential	0.14011	5.83699			clear support
PF3D7_1015600	HSP60	heat shock protein 60	Pf3D7_10_v3	-	626211	629040	Core	810311	9	12	ring, trophozoite, schizont, gametocyte, sporozoite*	trophozoite, gametocyte*	OG6_100393	ENSG00000144381	heat shock protein family D (Hsp60) member 1	A0A7I2V599	519	0.94429	0.534	BindingDB orthology or BLAST match		IPR001844;IPR002423;IPR018370;IPR027409;IPR027410;IPR027413	Chaperonin Cpn60;Chaperonin Cpn60/TCP-1 family;Chaperonin Cpn60, conserved site;GroEL-like apical domain superfamily;TCP-1-like chaperonin intermediate domain superfamily;GroEL-like equatorial domain superfamily	PF00118	Chaperonin Cpn60/TCP-1 family	Non - Mutable in CDS	0.132	Essential	0.10025	4.15094			clear support
PF3D7_1015900	ENO	enolase	Pf3D7_10_v3	+	636671	639498	Core	810313	9	17	ring, trophozoite, schizont, gametocyte	ring*, trophozoite, gametocyte*	OG6_100260	ENSG00000074800;ENSG00000108515;ENSG00000111674	enolase 1;enolase 3;enolase 2	P09104	431	0.98486	0.696	BindingDB orthology or BLAST match		IPR000941;IPR020809;IPR020810;IPR020811;IPR029017;IPR036849	Enolase;Enolase, conserved site;Enolase, C-terminal TIM barrel domain;Enolase, N-terminal;Enolase-like, N-terminal;Enolase-like, C-terminal domain superfamily	PF00113;PF03952	Enolase, C-terminal TIM barrel domain;Enolase, N-terminal	Non - Mutable in CDS	0.121	Essential	0.34041	3.1893			unclear
PF3D7_1017000		DNA polymerase delta catalytic subunit	Pf3D7_10_v3	+	684798	689366	Core	810323	2	15	ring, trophozoite, schizont, gametocyte, sporozoite	trophozoite*, gametocyte*	OG6_101046	ENSG00000062822	DNA polymerase delta 1, catalytic subunit	M0R2B7	1045	0.92336	0.43	BindingDB orthology or BLAST match		IPR006133;IPR006134;IPR006172;IPR012337;IPR017964;IPR025687;IPR043502	DNA-directed DNA polymerase, family B, exonuclease domain;DNA-directed DNA polymerase, family B, multifunctional domain;DNA-directed DNA polymerase, family B;Ribonuclease H-like superfamily;DNA-directed DNA polymerase, family B, conserved site;C4-type zinc-finger of DNA polymerase delta;DNA/RNA polymerase superfamily	PF00136;PF03104;PF14260	DNA-directed DNA polymerase, family B, multifunctional domain;DNA-directed DNA polymerase, family B, exonuclease domain;C4-type zinc-finger of DNA polymerase delta	Non - Mutable in CDS	0.128	Essential	0.1	1	ND	Tagged	unclear
PF3D7_1017200		enoyl-CoA hydratase-related protein, putative	Pf3D7_10_v3	+	692426	694218	Core	810325	2	4	trophozoite, schizont, gametocyte*		OG6_134153							EC inhibitor(s) only		IPR029045;IPR032259	ClpP/crotonase-like domain superfamily;Enoyl-CoA hydratase/isomerase, HIBYL-CoA-H type	PF16113	Enoyl-CoA hydratase/isomerase, HIBYL-CoA-H type	Non - Mutable in CDS	0.177						clear support
PF3D7_1017900	RPN5	26S proteasome regulatory subunit p55, putative	Pf3D7_10_v3	+	715264	718031	Core	810332	7	8	ring, trophozoite, schizont, gametocyte, sporozoite	trophozoite, schizont*, gametocyte*	OG6_102014	ENSG00000197170	proteasome 26S subunit, non-ATPase 12	O00232	438	0.91176	0.386	EC inhibitor(s) only		IPR000717;IPR035297;IPR036390;IPR040134;IPR040896	Proteasome component (PCI) domain;26S Proteasome non-ATPase regulatory subunit 12;Winged helix DNA-binding domain superfamily;26S Proteasome non-ATPase regulatory subunit 12/COP9 signalosome complex subunit 4;26S proteasome regulatory subunit RPN5, C-terminal domain	PF01399;PF18098	Proteasome component (PCI) domain;26S proteasome regulatory subunit RPN5, C-terminal domain	Non - Mutable in CDS	0.143	Essential	0.1	1			unclear
PF3D7_1018200	PPP8	pseudophosphatase PPP8	Pf3D7_10_v3	-	721351	728431	Core	8445053	4	8	no data	schizont, gametocyte*	OG6_532774							AlphaFill or EC inhibitor(s) only		IPR006186;IPR011992;IPR018247	Serine/threonine-specific protein phosphatase/bis(5-nucleosyl)-tetraphosphatase;EF-hand domain pair;EF-Hand 1, calcium-binding site			Non - Mutable in CDS	0.243				X	Disrupted	clear support
PF3D7_1018900		conserved Plasmodium protein, unknown function	Pf3D7_10_v3	-	752748	755185	Core	810340	1		trophozoite, schizont*, gametocyte*, sporozoite*		OG6_532554							AlphaFill or EC inhibitor(s) only						Non - Mutable in CDS	0.237						clear support
PF3D7_1019000		eukaryotic translation initiation factor subunit eIF2A, putative	Pf3D7_10_v3	+	756646	765280	Core	810341	4	8	ring, trophozoite, schizont, gametocyte*, sporozoite	ring, trophozoite, schizont, gametocyte*	OG6_164672							AlphaFill or EC inhibitor(s) only		IPR003169;IPR011387;IPR013979;IPR035445	GYF domain;Translation initiation factor 2A;Translation initiation factor, beta propellor-like domain;GYF-like domain superfamily	PF02213;PF08662	GYF domain;Translation initiation factor, beta propellor-like domain	Non - Mutable in CDS	0.17	Essential	0.41034	3.56029			unclear
PF3D7_1019800	MNMA	tRNA-specific 2-thiouridylase MnmA	Pf3D7_10_v3	-	804328	807582	Core	810349	7	2	ring, trophozoite, schizont, gametocyte, sporozoite	trophozoite*, schizont*, gametocyte*	OG6_101163	ENSG00000100416	tRNA 5-methylaminomethyl-2-thiouridylate methyltransferase	A0A2R8Y4R7	311	0.834	0.251	AlphaFill or EC inhibitor(s) only				PF03054		Non - Mutable in CDS	0.221	Essential	0.08014	5.35961			clear support
PF3D7_1019900	ATG8	autophagy-related protein 8	Pf3D7_10_v3	-	808483	810465	Core	810351	9	11	trophozoite, schizont, gametocyte, sporozoite		OG6_100707	ENSG00000034713;ENSG00000139112;ENSG00000170296	GABA type A receptor associated protein like 2;GABA type A receptor associated protein like 1;GABA type A receptor-associated protein	P60520	113	0.92526	0.434	BindingDB orthology or BLAST match	2	IPR004241;IPR029071	Autophagy protein Atg8 ubiquitin-like;Ubiquitin-like domain superfamily	PF02991	Autophagy protein Atg8 ubiquitin-like	Non - Mutable in CDS	0.282	Essential	0.07006	7.03628	ND	Mutated	unclear
PF3D7_1020900	ARF1	ADP-ribosylation factor 1	Pf3D7_10_v3	-	844628	847550	Core	810360	12	14	ring, trophozoite, schizont, gametocyte, sporozoite	trophozoite, schizont, gametocyte*	OG6_100600	ENSG00000134287;ENSG00000143761	ADP ribosylation factor 3;ADP ribosylation factor 1	P61204	175	0.94033	0.76	AlphaFill or EC inhibitor(s) only	1	IPR005225;IPR006689;IPR027417	Small GTP-binding protein domain;Small GTPase superfamily, ARF/SAR type;P-loop containing nucleoside triphosphate hydrolase	PF00025	Small GTPase superfamily, ARF/SAR type	Non - Mutable in CDS	0.251	Essential	0.07019	4.69795			clear support
PF3D7_1022800	ISPG	4-hydroxy-3-methylbut-2-en-1-yl diphosphate synthase (ferredoxin)	Pf3D7_10_v3	+	955084	958629	Core	810378	8	10	trophozoite*, schizont	trophozoite*	OG6_105784							AlphaFill or EC inhibitor(s) only		IPR004588;IPR017178	4-hydroxy-3-methylbut-2-en-1-yl diphosphate synthase, bacterial-type;4-hydroxy-3-methylbut-2-en-1-yl diphosphate synthase, atypical	PF04551	4-hydroxy-3-methylbut-2-en-1-yl diphosphate synthase, bacterial-type	Non - Mutable in CDS	0.133	Essential	0.15026	4.07226			clear support
PF3D7_1025100	GFPT	glutamine--fructose-6-phosphate aminotransferase [isomerizing], putative	Pf3D7_10_v3	+	1051357	1055540	Core	810402	3	10	ring, trophozoite, schizont, gametocyte, sporozoite	schizont*	OG6_100463	ENSG00000131459;ENSG00000198380	glutamine-fructose-6-phosphate transaminase 2;glutamine--fructose-6-phosphate transaminase 1	A0A6I8PRN4	550	0.84654	0.327	BindingDB orthology or BLAST match		IPR001347;IPR005855;IPR029055;IPR035466;IPR035490	Sugar isomerase (SIS);Glucosamine-fructose-6-phosphate aminotransferase, isomerising;Nucleophile aminohydrolases, N-terminal;GlmS/AgaS, SIS domain 1;GlmS/FrlB, SIS domain 2	PF01380;PF13522	Sugar isomerase (SIS)	Non - Mutable in CDS	0.127	Slow	0.5403	3.82298	X	Disrupted	unclear
PF3D7_1027700	CEN3	centrin-3	Pf3D7_10_v3	-	1150507	1152207	Core	810428	3	6	trophozoite, schizont, gametocyte	no data	OG6_104526	ENSG00000153140	centrin 3	O15182	156	0.77967	0.583	AlphaFill or EC inhibitor(s) only		IPR002048;IPR011992;IPR018247	EF-hand domain;EF-hand domain pair;EF-Hand 1, calcium-binding site	PF13499	EF-hand domain	Non - Mutable in CDS	0.888						unclear
PF3D7_1027800	RPL3	60S ribosomal protein L3	Pf3D7_10_v3	-	1153081	1155488	Core	810429	8	8	ring, trophozoite, schizont, gametocyte, sporozoite	ring, trophozoite, schizont*, gametocyte*	OG6_100665	ENSG00000100316;ENSG00000140986	ribosomal protein L3;ribosomal protein L3 like	P39023	386	0.99349	0.65	BindingDB orthology or BLAST match	5	IPR000597;IPR009000;IPR019926	Ribosomal protein L3;Translation protein, beta-barrel domain superfamily;Ribosomal protein L3, conserved site	PF00297	Ribosomal protein L3	Non - Mutable in CDS	0.121				X	Tagged	clear support
PF3D7_1030100	PRP22	pre-mRNA-splicing factor ATP-dependent RNA helicase PRP22, putative	Pf3D7_10_v3	-	1223717	1229643	Core	810451	6	8	ring, trophozoite, schizont, gametocyte, sporozoite	ring*, trophozoite*, gametocyte*	OG6_100085	ENSG00000005100;ENSG00000067596;ENSG00000101452;ENSG00000109606;ENSG00000140829;ENSG00000204560;ENSG00000206486;ENSG00000226171;ENSG00000227222;ENSG00000231377;ENSG00000233049;ENSG00000233418;ENSG00000233561	DEAH-box helicase 33;DEAH-box helicase 8;DEAH-box helicase 35;DEAH-box helicase 15;DEAH-box helicase 38;DEAH-box helicase 16;DEAH-box helicase 16;DEAH-box helicase 16;DEAH-box helicase 16;DEAH-box helicase 16;DEAH-box helicase 16;DEAH-box helicase 16;DEAH-box helicase 16	A0A140T8Y5	546	0.93664	0.473	AlphaFill or EC inhibitor(s) only		IPR001650;IPR002464;IPR003029;IPR007502;IPR011545;IPR011709;IPR012340;IPR014001;IPR022967;IPR027417	Helicase, C-terminal;DNA/RNA helicase, ATP-dependent, DEAH-box type, conserved site;S1 domain;Helicase-associated domain;DEAD/DEAH box helicase domain;Domain of unknown function DUF1605;Nucleic acid-binding, OB-fold;Helicase superfamily 1/2, ATP-binding domain;RNA-binding domain, S1;P-loop containing nucleoside triphosphate hydrolase	PF00270;PF00271;PF00575;PF04408;PF07717	DEAD/DEAH box helicase domain;Helicase, C-terminal;S1 domain;Helicase-associated domain;Domain of unknown function DUF1605	Non - Mutable in CDS	0.138	Essential	0.07015	5.24671			clear support
PF3D7_1030300		conserved Plasmodium protein, unknown function	Pf3D7_10_v3	-	1233044	1238180	Core	810453	2		ring*, schizont, gametocyte	ring, trophozoite*, schizont, gametocyte	OG6_533361							AlphaFill or EC inhibitor(s) only						Non - Mutable in CDS	0.494						clear support
PF3D7_1030500	RPN9	26S proteasome regulatory subunit RPN9, putative	Pf3D7_10_v3	+	1243547	1245815	Core	810455	13	8		trophozoite*, schizont*	OG6_101776	ENSG00000185627	proteasome 26S subunit, non-ATPase 13	Q9UNM6	367	0.8683	0.232	EC inhibitor(s) only		IPR000717;IPR035298;IPR036390	Proteasome component (PCI) domain;26S Proteasome non-ATPase regulatory subunit 13;Winged helix DNA-binding domain superfamily	PF01399	Proteasome component (PCI) domain	Non - Mutable in CDS	0.209	Essential	0.03009	6.22459			clear support
PF3D7_1030600	KAE1	tRNA N6-adenosine threonylcarbamoyltransferase	Pf3D7_10_v3	-	1245421	1247811	Core	810456	6	7	ring, trophozoite, schizont, gametocyte, sporozoite*	trophozoite*	OG6_100288	ENSG00000092094;ENSG00000128694	O-sialoglycoprotein endopeptidase;O-sialoglycoprotein endopeptidase like 1	Q9NPF4	334	0.96016	0.464	AlphaFill or EC inhibitor(s) only		IPR000905;IPR017861;IPR034680;IPR043129	Gcp-like domain;Kae1/TsaD family;tRNA N6-adenosine threonylcarbamoyltransferase Kae1, archaea and eukaryote;ATPase, nucleotide binding domain	PF00814	Gcp-like domain	Non - Mutable in CDS	0.912	Essential	0.1	1			unclear
PF3D7_1030700		RNA methyltransferase, putative	Pf3D7_10_v3	+	1248115	1249462	Core	810457	1	4	ring, trophozoite, schizont, gametocyte	trophozoite*	OG6_111165							AlphaFill or EC inhibitor(s) only		IPR001537;IPR029028	tRNA/rRNA methyltransferase, SpoU type;Alpha/beta knot methyltransferases	PF00588	tRNA/rRNA methyltransferase, SpoU type	Non - Mutable in CDS	0.126						clear support
PF3D7_1032400	PIGA	phosphatidylinositol N-acetylglucosaminyltransferase subunit A, putative	Pf3D7_10_v3	-	1302298	1305315	Core	810473	2	5	trophozoite, schizont		OG6_100580	ENSG00000165195	phosphatidylinositol glycan anchor biosynthesis class A	P37287	431	0.91389	0.466	AlphaFill or EC inhibitor(s) only		IPR001296;IPR013234	Glycosyl transferase, family 1;PIGA, GPI anchor biosynthesis	PF00534;PF08288	Glycosyl transferase, family 1;PIGA, GPI anchor biosynthesis	Non - Mutable in CDS	0.798						clear support
PF3D7_1033100	AdoMetDC/ODC	S-adenosylmethionine decarboxylase/ornithine decarboxylase	Pf3D7_10_v3	-	1323813	1331955	Core	810479	10	10	ring, trophozoite, schizont, gametocyte, sporozoite	ring, trophozoite, schizont, gametocyte	OG6_100277	ENSG00000115758	ornithine decarboxylase 1	P11926	408	0.82185	0.358	BindingDB orthology or BLAST match		IPR000183;IPR001985;IPR002433;IPR009006;IPR016067;IPR022643;IPR022644;IPR029066	Ornithine/DAP/Arg decarboxylase;S-adenosylmethionine decarboxylase;Ornithine decarboxylase;Alanine racemase/group IV decarboxylase, C-terminal;S-adenosylmethionine decarboxylase, core;Orn/DAP/Arg decarboxylase 2, C-terminal;Orn/DAP/Arg decarboxylase 2, N-terminal;PLP-binding barrel	PF00278;PF01536;PF02784	Orn/DAP/Arg decarboxylase 2, C-terminal;S-adenosylmethionine decarboxylase;Orn/DAP/Arg decarboxylase 2, N-terminal	Non - Mutable in CDS	0.18	Essential	0.20051	2.74463	X	Disrupted	unclear
PF3D7_1033700	BDP1	bromodomain protein 1	Pf3D7_10_v3	+	1347681	1350687	Core	810485	10	7	ring, trophozoite, schizont, gametocyte, sporozoite	ring*, trophozoite*, gametocyte*	OG6_110242							BindingDB orthology or BLAST match	4	IPR001487;IPR002110;IPR018359;IPR020683;IPR036427;IPR036770	Bromodomain;Ankyrin repeat;Bromodomain, conserved site;Ankyrin repeat-containing domain;Bromodomain-like superfamily;Ankyrin repeat-containing domain superfamily	PF00439;PF12796;PF13637	Bromodomain;Ankyrin repeat-containing domain	Non - Mutable in CDS	0.169	Essential	0.09025	4.14916			clear support
PF3D7_1034900	MRScyt	methionine--tRNA ligase	Pf3D7_10_v3	+	1383164	1386554	Core	810497	4	8	ring, trophozoite, schizont, gametocyte	ring*, trophozoite, gametocyte*	OG6_101119	ENSG00000247626	methionyl-tRNA synthetase 2, mitochondrial	Q96GW9	531	0.80443	0.309	BindingDB orthology or BLAST match		IPR009080;IPR014758;IPR015413;IPR033911;IPR036282	Aminoacyl-tRNA synthetase, class Ia, anticodon-binding;Methionyl-tRNA synthetase;Methionyl/Leucyl tRNA synthetase;Methioninyl-tRNA synthetase core domain;Glutathione S-transferase, C-terminal domain superfamily	PF09334	Methionyl/Leucyl tRNA synthetase	Non - Mutable in CDS	0.123						clear support
PF3D7_1037100	PyKII	pyruvate kinase 2	Pf3D7_10_v3	-	1469672	1472655	Core	810520	4	10	ring, trophozoite, schizont, gametocyte	trophozoite*	OG6_133022							AlphaFill or EC inhibitor(s) only		IPR001697;IPR011037;IPR015793;IPR015795;IPR015813;IPR018209;IPR036918	Pyruvate kinase;Pyruvate kinase-like, insert domain superfamily;Pyruvate kinase, barrel;Pyruvate kinase, C-terminal;Pyruvate/Phosphoenolpyruvate kinase-like domain superfamily;Pyruvate kinase, active site;Pyruvate kinase, C-terminal domain superfamily	PF00224;PF02887	Pyruvate kinase, barrel;Pyruvate kinase, C-terminal	Non - Mutable in CDS	0.119	Essential	0.13017	4.98984			clear support
PF3D7_1037300	AAC1	ADP,ATP carrier protein 1	Pf3D7_10_v3	-	1476917	1480703	Core	810523	8	11	ring, trophozoite, schizont, gametocyte, sporozoite	trophozoite, gametocyte*	OG6_100505	ENSG00000005022;ENSG00000151475;ENSG00000151729;ENSG00000169100	solute carrier family 25 member 5;solute carrier family 25 member 31;solute carrier family 25 member 4;solute carrier family 25 member 6	P05141	296	0.96432	0.618	AlphaFill or EC inhibitor(s) only		IPR002067;IPR002113;IPR018108;IPR023395	Mitochondrial carrier protein;ADP/ATP carrier protein, eucaryote;Mitochondrial substrate/solute carrier;Mitochondrial carrier domain superfamily	PF00153	Mitochondrial substrate/solute carrier	Non - Mutable in CDS	0.178	Slow	0.21009	6.2299	X	Disrupted	clear support
PF3D7_1037500	DYN2	dynamin-like protein	Pf3D7_10_v3	+	1487741	1490305	Core	810525	5	10	schizont, gametocyte*	schizont*, gametocyte*	OG6_100232	ENSG00000079805;ENSG00000087470;ENSG00000106976;ENSG00000197959	dynamin 2;dynamin 1 like;dynamin 1;dynamin 3	K7EPK9	50	0.9579	0.56	BindingDB orthology or BLAST match		IPR000375;IPR001401;IPR003130;IPR022812;IPR027417	Dynamin central domain;Dynamin, GTPase domain;Dynamin GTPase effector;Dynamin superfamily;P-loop containing nucleoside triphosphate hydrolase	PF00350;PF01031;PF02212	Dynamin superfamily;Dynamin central domain;Dynamin GTPase effector	Non - Mutable in CDS	0.124	Slow	0.23012	5.69619	X	Disrupted	clear support
PF3D7_1103600	ALP2a	actin-like protein, putative	Pf3D7_11_v3	+	156062	158420	Core	810600	2	7	ring, trophozoite, schizont, gametocyte, sporozoite*		OG6_171465							AlphaFill or EC inhibitor(s) only		IPR004000;IPR043129	Actin family;ATPase, nucleotide binding domain	PF00022	Actin family	Non - Mutable in CDS	0.282	Slow	0.43023	4.29585	X	Disrupted	unclear
PF3D7_1103700	CK2beta1	casein kinase II beta chain	Pf3D7_11_v3	+	159527	161502	Core	810601	6	6	ring, trophozoite, schizont, gametocyte, sporozoite	trophozoite*	OG6_100687	ENSG00000204435;ENSG00000230700;ENSG00000232960	casein kinase 2 beta;casein kinase 2 beta;casein kinase 2 beta	P67870	188	0.79708	0.367	BindingDB orthology or BLAST match		IPR000704;IPR035991	Casein kinase II, regulatory subunit;Casein kinase II subunit beta-like	PF01214	Casein kinase II, regulatory subunit	Non - Mutable in CDS	0.121	Essential	0.23018	4.80386			clear support
PF3D7_1104200	SNF2L	chromatin remodeling protein	Pf3D7_11_v3	-	182007	187692	Core	810605	3	8	ring, trophozoite, schizont, sporozoite	ring, trophozoite, schizont*, gametocyte*	OG6_100877	ENSG00000102038;ENSG00000153147	SWI/SNF related, matrix associated, actin dependent regulator of chromatin, subfamily a, member 1;SWI/SNF related, matrix associated, actin dependent regulator of chromatin, subfamily a, member 5	A0A0A0MRP6	637	0.54883	0.449	BindingDB orthology or BLAST match		IPR000330;IPR001650;IPR009057;IPR014001;IPR027417	SNF2-related, N-terminal domain;Helicase, C-terminal;Homeobox-like domain superfamily;Helicase superfamily 1/2, ATP-binding domain;P-loop containing nucleoside triphosphate hydrolase	PF00176;PF00271	SNF2-related, N-terminal domain;Helicase, C-terminal	Non - Mutable in CDS	0.126	Essential	0.25054	2.61194	X	Tagged	unclear
PF3D7_1105100	H2B	histone H2B	Pf3D7_11_v3	+	225227	226943	Core	810614	8	7	ring, trophozoite, schizont, gametocyte, sporozoite	ring, trophozoite, schizont, gametocyte	OG6_100082	ENSG00000124635;ENSG00000146047;ENSG00000158373;ENSG00000180596;ENSG00000184678;ENSG00000185130;ENSG00000196890;ENSG00000197903;ENSG00000203814;ENSG00000233822;ENSG00000273703;ENSG00000273802;ENSG00000274290;ENSG00000274641;ENSG00000275713;ENSG00000276410;ENSG00000277224;ENSG00000278588;ENSG00000285449	H2B clustered histone 11;H2B clustered histone 1;H2B clustered histone 5;H2B clustered histone 4;H2B clustered histone 21;H2B clustered histone 13;H2B.U histone 1;H2B clustered histone 12;H2B clustered histone 18;H2B clustered histone 15;H2B clustered histone 14;H2B clustered histone 8;H2B clustered histone 6;H2B clustered histone 17;H2B clustered histone 9;H2B clustered histone 3;H2B clustered h…	P06899	102	0.81474	0.716	AlphaFill or EC inhibitor(s) only		IPR000558;IPR007125;IPR009072	Histone H2B;Histone H2A/H2B/H3;Histone-fold	PF00125	Histone H2A/H2B/H3			Essential	0.10057	1			unclear
PF3D7_1105500	CEN4	centrin-4	Pf3D7_11_v3	+	239262	241179	Core	810618	10	8	trophozoite, schizont, gametocyte, sporozoite*		OG6_533695							AlphaFill or EC inhibitor(s) only		IPR002048;IPR011992;IPR018247	EF-hand domain;EF-hand domain pair;EF-Hand 1, calcium-binding site	PF13499	EF-hand domain	Non - Mutable in CDS	0.16						clear support
PF3D7_1105700	RTCB	tRNA-splicing ligase RtcB, putative	Pf3D7_11_v3	+	246768	249431	Core	810620	9	9	ring, trophozoite, schizont, gametocyte, sporozoite		OG6_101445	ENSG00000100220	RNA 2,3-cyclic phosphate and 5-OH ligase	Q9Y3I0	504	0.98517	0.643	AlphaFill or EC inhibitor(s) only		IPR001233;IPR027513;IPR036025	RNA-splicing ligase, RtcB;RNA-splicing ligase RtcB homologue, eukaryotic;tRNA-splicing ligase RtcB-like superfamily	PF01139	RNA-splicing ligase, RtcB	Non - Mutable in CDS	0.164						clear support
PF3D7_1106000	RUVB2	RuvB-like helicase 2	Pf3D7_11_v3	-	255011	257735	Core	810623	4	17	ring, trophozoite, schizont, gametocyte, sporozoite	trophozoite*	OG6_101792	ENSG00000175792;ENSG00000284901	RuvB like AAA ATPase 1;RuvB like AAA ATPase 1	J3QLR1	130	0.94575	0.608	BindingDB orthology or BLAST match		IPR003593;IPR010339;IPR027238;IPR027417;IPR037938;IPR041048	AAA+ ATPase domain;TIP49, P-loop domain;RuvB-like;P-loop containing nucleoside triphosphate hydrolase;RuvB-like helicase 1;RuvB-like, AAA-lid domain	PF06068;PF17856	TIP49, P-loop domain;RuvB-like, AAA-lid domain	Non - Mutable in CDS	0.119	Essential	0.27032	3.69188			unclear
PF3D7_1106300	XRN1	5'-3' exoribonuclease 1, putative	Pf3D7_11_v3	-	262911	266839	Core	810626	10	10	ring, trophozoite, schizont, gametocyte, sporozoite	trophozoite*, gametocyte*	OG6_156410							EC inhibitor(s) only		IPR004859;IPR016494;IPR027073;IPR041412	Putative 5-3 exonuclease;5'-3' exoribonuclease 1;5'-3' exoribonuclease;Xrn1, helical domain	PF03159;PF17846	Putative 5-3 exonuclease;Xrn1, helical domain	Non - Mutable in CDS	0.222						clear support
PF3D7_1106600		DEAD/DEAH box helicase, putative	Pf3D7_11_v3	+	275163	279995	Core	810629	1	4	trophozoite		OG6_134690							AlphaFill or EC inhibitor(s) only		IPR001650;IPR011545;IPR014001;IPR027417	Helicase, C-terminal;DEAD/DEAH box helicase domain;Helicase superfamily 1/2, ATP-binding domain;P-loop containing nucleoside triphosphate hydrolase	PF00270;PF00271	DEAD/DEAH box helicase domain;Helicase, C-terminal	Non - Mutable in CDS	0.13						clear support
PF3D7_1108200	DTD	D-tyrosyl-tRNA(Tyr) deacylase	Pf3D7_11_v3	+	360881	362238	Core	810646	3	8	ring*, trophozoite*		OG6_101644	ENSG00000125821;ENSG00000284776	D-aminoacyl-tRNA deacylase 1;novel protein	A0A2R8YCT7	126	0.9589	0.444	AlphaFill or EC inhibitor(s) only	16	IPR003732;IPR023509	D-aminoacyl-tRNA deacylase DTD;D-aminoacyl-tRNA deacylase-like superfamily	PF02580	D-aminoacyl-tRNA deacylase DTD	Non - Mutable in CDS	0.138						unclear
PF3D7_1108400	CK2alpha	casein kinase 2, alpha subunit	Pf3D7_11_v3	+	363945	366461	Core	810647	15	15	ring, trophozoite, schizont, gametocyte, sporozoite	ring*, trophozoite, gametocyte*	OG6_100821	ENSG00000070770;ENSG00000101266;ENSG00000254598	casein kinase 2 alpha 2;casein kinase 2 alpha 1;casein kinase 2 alpha 3	P19784	332	0.97901	0.62	BindingDB orthology or BLAST match	1	IPR000719;IPR008271;IPR011009;IPR017441	Protein kinase domain;Serine/threonine-protein kinase, active site;Protein kinase-like domain superfamily;Protein kinase, ATP binding site	PF00069	Protein kinase domain	Non - Mutable in CDS	0.134	Essential	0.13016	5.06238	X	Tagged	clear support
PF3D7_1110400		RNA-binding protein, putative	Pf3D7_11_v3	+	412246	420738	Core	810660	5	4	ring, trophozoite, schizont, gametocyte, sporozoite	ring, trophozoite, schizont*, gametocyte	OG6_533730							BindingDB orthology or BLAST match		IPR000504;IPR035979	RNA recognition motif domain;RNA-binding domain superfamily	PF00076	RNA recognition motif domain	Non - Mutable in CDS	0.561						clear support
PF3D7_1110700	ALP1	actin-like protein, putative	Pf3D7_11_v3	+	427896	430361	Core	810663	3	1	ring*, trophozoite, schizont, gametocyte, sporozoite		OG6_130926							AlphaFill or EC inhibitor(s) only		IPR004000;IPR004001;IPR043129	Actin family;Actin, conserved site;ATPase, nucleotide binding domain	PF00022	Actin family	Non - Mutable in CDS	0.385	Slow	0.60012	5.66902	X	Disrupted	unclear
PF3D7_1111100	RFC5	replication factor C subunit 5, putative	Pf3D7_11_v3	-	436628	438959	Core	810666	4	7	ring, trophozoite, schizont, gametocyte, sporozoite*		OG6_102480	ENSG00000133119	replication factor C subunit 3	P40938	343	0.9342	0.286	AlphaFill or EC inhibitor(s) only		IPR027417	P-loop containing nucleoside triphosphate hydrolase	PF13177		Non - Mutable in CDS	0.12	Essential	0.05047	2.9033	nt	Other	unclear
PF3D7_1111600		endonuclease/exonuclease/phosphatase family protein, putative	Pf3D7_11_v3	+	448912	451698	Core	810670	1	8	trophozoite*, gametocyte, sporozoite		OG6_124640							BindingDB orthology or BLAST match		IPR000300;IPR036691	Inositol polyphosphate-related phosphatase;Endonuclease/exonuclease/phosphatase superfamily			Non - Mutable in CDS	0.122						clear support
PF3D7_1111800		peptidyl-prolyl cis-trans isomerase, putative	Pf3D7_11_v3	+	455313	457030	Core	810672	1	2	trophozoite*, schizont, gametocyte, sporozoite*		OG6_119527							EC inhibitor(s) only		IPR001440;IPR011990;IPR019734	Tetratricopeptide repeat 1;Tetratricopeptide-like helical domain superfamily;Tetratricopeptide repeat	PF00515	Tetratricopeptide repeat 1	Non - Mutable in CDS	0.687						clear support
PF3D7_1111900		Josephin domain-containing protein, putative	Pf3D7_11_v3	+	457356	459438	Core	810673	1	2			OG6_104335	ENSG00000100221;ENSG00000161677	Josephin domain containing 1;Josephin domain containing 2	M0QZL8	146	0.78121	0.233	EC inhibitor(s) only		IPR006155;IPR040053	Josephin domain;Josephin-1/2	PF02099	Josephin domain	Mutable in CDS	0.295						unclear
PF3D7_1112400		nucleic acid binding protein, putative	Pf3D7_11_v3	+	475347	476522	Core	810678	1	3	trophozoite*, schizont, gametocyte*	trophozoite*, gametocyte*	OG6_100876	ENSG00000101945;ENSG00000119487;ENSG00000152455	suppressor of variegation 3-9 homolog 1;MAPK associated protein 1;suppressor of variegation 3-9 homolog 2	G5E9A8	34	0.58152	0.029	BindingDB orthology or BLAST match		IPR004365;IPR012340	OB-fold nucleic acid binding domain, AA-tRNA synthetase-type;Nucleic acid-binding, OB-fold	PF01336	OB-fold nucleic acid binding domain, AA-tRNA synthetase-type	Mutable in CDS	0.122	Essential	0.03007	6.76867			unclear
PF3D7_1113100	PRL	protein tyrosine phosphatase	Pf3D7_11_v3	-	510703	516323	Core	810686	4	12	ring, trophozoite, schizont, gametocyte, sporozoite	ring*, trophozoite*, schizont*, gametocyte*	OG6_101823	ENSG00000112245;ENSG00000184007;ENSG00000184489;ENSG00000275575	protein tyrosine phosphatase 4A1;protein tyrosine phosphatase 4A2;protein tyrosine phosphatase 4A3;protein tyrosine phosphatase 4A3	E9PMY3	63	0.90069	0.349	BindingDB orthology or BLAST match		IPR000340;IPR020422;IPR029021	Dual specificity phosphatase, catalytic domain;Dual specificity protein phosphatase domain;Protein-tyrosine phosphatase-like	PF00782	Dual specificity phosphatase, catalytic domain	Non - Mutable in CDS	0.133				nt	Tagged	clear support
PF3D7_1114700	CLK3	cyclin-dependent-like kinase CLK3	Pf3D7_11_v3	+	553917	559114	Core	810703	8	10	ring, trophozoite, schizont, gametocyte, sporozoite	trophozoite*, schizont*, gametocyte*	OG6_102293	ENSG00000112739	pre-mRNA processing factor 4B	H0YDJ3	397	0.63026	0.471	BindingDB orthology or BLAST match		IPR000719;IPR008271;IPR011009;IPR017441	Protein kinase domain;Serine/threonine-protein kinase, active site;Protein kinase-like domain superfamily;Protein kinase, ATP binding site	PF00069	Protein kinase domain	Non - Mutable in CDS	0.449	Essential	0.05008	6.49578			clear support
PF3D7_1115200	SET7	histone-lysine N-methyltransferase SET7	Pf3D7_11_v3	+	574690	580622	Core	810707	3	9	ring, trophozoite, schizont, gametocyte, sporozoite	schizont*, gametocyte*	OG6_119251							AlphaFill or EC inhibitor(s) only		IPR001214	SET domain	PF00856	SET domain	Non - Mutable in CDS	0.983	Slow	0.5202	4.6415	X	Disrupted	unclear
PF3D7_1115700	FP2A	cysteine proteinase falcipain 2a	Pf3D7_11_v3	-	591136	594805	Core	810712	23	9	ring, trophozoite, schizont	trophozoite*	OG6_100116	ENSG00000135047;ENSG00000136943;ENSG00000143387;ENSG00000163131;ENSG00000174080	cathepsin L;cathepsin V;cathepsin K;cathepsin S;cathepsin F	A0A7P0TAQ0	261	0.90103	0.349	BindingDB orthology or BLAST match	5	IPR000169;IPR000668;IPR013201;IPR025660;IPR038765;IPR039417	Cysteine peptidase, cysteine active site;Peptidase C1A, papain C-terminal;Cathepsin propeptide inhibitor domain (I29);Cysteine peptidase, histidine active site;Papain-like cysteine peptidase superfamily;Papain-like cysteine endopeptidase	PF00112;PF08246	Peptidase C1A, papain C-terminal;Cathepsin propeptide inhibitor domain (I29)	Non - Mutable in CDS	0.12	Slow	0.46009	6.29778	X	Disrupted	unclear
PF3D7_1116200	PDX2	pyridoxine biosynthesis protein PDX2	Pf3D7_11_v3	-	615730	617191	Core	810716	4	10		no data	OG6_103407							EC inhibitor(s) only		IPR002161;IPR021196;IPR029062	Pyridoxal 5'-phosphate synthase subunit PdxT/SNO;PdxT/SNO family, conserved site;Class I glutamine amidotransferase-like	PF01174	Pyridoxal 5'-phosphate synthase subunit PdxT/SNO	Non - Mutable in CDS	0.861						unclear
PF3D7_1116300	CYP19C	peptidyl-prolyl cis-trans isomerase	Pf3D7_11_v3	+	617528	620150	Core	810717	3	4	ring, trophozoite, schizont, gametocyte		OG6_102733	ENSG00000240344	peptidylprolyl isomerase like 3	C9K058	80	0.96474	0.65	AlphaFill or EC inhibitor(s) only		IPR002130;IPR024936;IPR029000	Cyclophilin-type peptidyl-prolyl cis-trans isomerase domain;Cyclophilin-type peptidyl-prolyl cis-trans isomerase;Cyclophilin-like domain superfamily	PF00160	Cyclophilin-type peptidyl-prolyl cis-trans isomerase domain	Non - Mutable in CDS	0.794						clear support
PF3D7_1116800	HSP101	heat shock protein 101	Pf3D7_11_v3	-	635806	641374	Core	810722	20	19	ring, trophozoite, schizont, gametocyte*, sporozoite	ring, trophozoite, schizont*, gametocyte*	OG6_100223	ENSG00000162129	caseinolytic mitochondrial matrix peptidase chaperone subunit B	A0A2R8Y602	282	0.61155	0.312	AlphaFill or EC inhibitor(s) only	4	IPR001270;IPR003593;IPR003959;IPR004176;IPR018368;IPR019489;IPR027417;IPR028299;IPR036628;IPR041546	ClpA/B family;AAA+ ATPase domain;ATPase, AAA-type, core;Clp, repeat (R) domain;ClpA/B, conserved site 1;Clp ATPase, C-terminal;P-loop containing nucleoside triphosphate hydrolase;ClpA/B, conserved site 2;Clp, N-terminal domain superfamily;ClpA/ClpB, AAA lid domain	PF00004;PF02861;PF07724;PF10431;PF17871	ATPase, AAA-type, core;Clp, repeat (R) domain;ATPase, AAA-type, core;Clp ATPase, C-terminal;ClpA/ClpB, AAA lid domain	Non - Mutable in CDS	0.119	Essential	0.11029	3.832	X	Tagged	clear support
PF3D7_1117500	TyrRSapi	tyrosine--tRNA ligase	Pf3D7_11_v3	-	666027	667977	Core	810728	5	11	trophozoite*, schizont*	trophozoite	OG6_101423	ENSG00000139131	tyrosyl-tRNA synthetase 2	H0YHS6	276	0.88505	0.275	BindingDB orthology or BLAST match		IPR002305;IPR002307;IPR024088	Aminoacyl-tRNA synthetase, class Ic;Tyrosine-tRNA ligase;Tyrosine-tRNA ligase, bacterial-type	PF00579	Aminoacyl-tRNA synthetase, class Ic	Non - Mutable in CDS	0.122						clear support
PF3D7_1117700	RAN	GTP-binding nuclear protein RAN/TC4	Pf3D7_11_v3	-	670173	673050	Core	810730	4	12	ring, trophozoite, schizont, gametocyte, sporozoite	ring, trophozoite, schizont, gametocyte	OG6_101761	ENSG00000132341	RAN, member RAS oncogene family	F5H018	195	0.95508	0.697	BindingDB orthology or BLAST match		IPR001806;IPR002041;IPR005225;IPR027417	Small GTPase;Ran GTPase;Small GTP-binding protein domain;P-loop containing nucleoside triphosphate hydrolase	PF00071	Small GTPase	Non - Mutable in CDS	0.492	Essential	0.2002	4.59905			clear support
PF3D7_1117800	MLH	DNA mismatch repair protein MLH	Pf3D7_11_v3	-	673771	677584	Core	810731	4	10	ring, trophozoite, schizont, gametocyte	trophozoite*, gametocyte*	OG6_101011	ENSG00000076242	mutL homolog 1	H0Y5L7	142	0.93513	0.366	AlphaFill or EC inhibitor(s) only		IPR013507;IPR014762;IPR020568;IPR032189;IPR036890;IPR038973	DNA mismatch repair protein, S5 domain 2-like;DNA mismatch repair, conserved site;Ribosomal protein S5 domain 2-type fold;DNA mismatch repair protein Mlh1, C-terminal;Histidine kinase/HSP90-like ATPase superfamily;DNA mismatch repair protein MutL/Mlh/Pms	PF01119;PF13589;PF16413	DNA mismatch repair protein, S5 domain 2-like;DNA mismatch repair protein Mlh1, C-terminal	Non - Mutable in CDS	0.154	Essential	0.05007	6.59513			clear support
PF3D7_1118100	AP1S	AP-1 complex subunit sigma, putative	Pf3D7_11_v3	+	686272	688530	Core	810734	1	6	ring, trophozoite, schizont, gametocyte		OG6_100926	ENSG00000106367;ENSG00000152056;ENSG00000182287	adaptor related protein complex 1 subunit sigma 1;adaptor related protein complex 1 subunit sigma 3;adaptor related protein complex 1 subunit sigma 2	A0A5F9ZI43	147	0.98651	0.612	BindingDB orthology or BLAST match		IPR011012;IPR016635;IPR022775	Longin-like domain superfamily;Adaptor protein complex, sigma subunit;AP complex, mu/sigma subunit	PF01217	AP complex, mu/sigma subunit	Non - Mutable in CDS	0.153	Essential	0.10029	3.84426			unclear
PF3D7_1118200		heat shock protein 90, putative	Pf3D7_11_v3	-	688128	692106	Core	810735	5	11	ring, trophozoite, schizont, gametocyte, sporozoite	trophozoite*, gametocyte*	OG6_103348	ENSG00000126602	TNF receptor associated protein 1	I3L239	212	0.93118	0.41	BindingDB orthology or BLAST match		IPR001404;IPR020568;IPR020575;IPR036890;IPR037196	Heat shock protein Hsp90 family;Ribosomal protein S5 domain 2-type fold;Heat shock protein Hsp90, N-terminal;Histidine kinase/HSP90-like ATPase superfamily;HSP90, C-terminal domain	PF00183	Heat shock protein Hsp90 family	Non - Mutable in CDS	0.151						clear support
PF3D7_1118500	NOP56	nucleolar protein 56, putative	Pf3D7_11_v3	+	702276	705399	Core	810738	5	6	ring, trophozoite, schizont, gametocyte, sporozoite		OG6_101480	ENSG00000101361	NOP56 ribonucleoprotein	A0A494C128	439	0.89238	0.38	AlphaFill or EC inhibitor(s) only		IPR002687;IPR012974;IPR012976;IPR036070	Nop domain;NOP5, N-terminal;NOSIC;Nop domain superfamily	PF01798;PF08156	Nop domain;NOP5, N-terminal	Non - Mutable in CDS	0.123	Essential	0.20063	2.31515			unclear
PF3D7_1118600	MYST	histone acetyltransferase MYST	Pf3D7_11_v3	-	704987	707585	Core	810739	4	18	ring*, trophozoite, schizont, gametocyte*		OG6_100632	ENSG00000103510;ENSG00000172977	lysine acetyltransferase 8;lysine acetyltransferase 5	E9PJI1	291	0.90015	0.457	BindingDB orthology or BLAST match		IPR002717;IPR016181;IPR016197;IPR025995;IPR037995;IPR040706	Histone acetyltransferase domain, MYST-type;Acyl-CoA N-acyltransferase;Chromo-like domain superfamily;RNA binding activity-knot of a chromodomain;Histone acetyltransferase Esa1/KAT5/Tip60;MYST, zinc finger domain	PF01853;PF11717;PF17772	Histone acetyltransferase domain, MYST-type;RNA binding activity-knot of a chromodomain;MYST, zinc finger domain	Non - Mutable in CDS	0.313	Essential	0.22017	4.88427			clear support
PF3D7_1119600		ATP-dependent zinc metalloprotease FTSH, putative	Pf3D7_11_v3	-	738041	742201	Core	810750	2	14	ring, trophozoite, schizont, gametocyte*, sporozoite	trophozoite*	OG6_100384	ENSG00000141385	AFG3 like matrix AAA peptidase subunit 2	Q9Y4W6	600	0.64451	0.468	AlphaFill or EC inhibitor(s) only		IPR000642;IPR003593;IPR003959;IPR003960;IPR005936;IPR011546;IPR027417;IPR037219;IPR041569	Peptidase M41;AAA+ ATPase domain;ATPase, AAA-type, core;ATPase, AAA-type, conserved site;Peptidase, FtsH;Peptidase M41, FtsH extracellular;P-loop containing nucleoside triphosphate hydrolase;Peptidase M41-like;AAA ATPase, AAA+ lid domain	PF00004;PF01434;PF06480;PF17862	ATPase, AAA-type, core;Peptidase M41;Peptidase M41, FtsH extracellular;AAA ATPase, AAA+ lid domain	Non - Mutable in CDS	0.141	Essential	0.02003	8.09544			clear support
PF3D7_1119800	ASF1	alternative splicing factor ASF-1, putative	Pf3D7_11_v3	-	746560	747902	Core	810752	10	6	ring*, trophozoite, schizont*	trophozoite*	OG6_141851							AlphaFill or EC inhibitor(s) only		IPR000504;IPR035979	RNA recognition motif domain;RNA-binding domain superfamily	PF00076	RNA recognition motif domain	Non - Mutable in CDS	0.121						clear support
PF3D7_1120100	PGM1	phosphoglycerate mutase, putative	Pf3D7_11_v3	+	760859	763812	Core	810755	5	8	ring, trophozoite, schizont, gametocyte, sporozoite	ring*, trophozoite, gametocyte*	OG6_101500	ENSG00000164708;ENSG00000171314	phosphoglycerate mutase 2;phosphoglycerate mutase 1	P15259	250	0.97699	0.568	BindingDB orthology or BLAST match	2	IPR001345;IPR005952;IPR013078;IPR029033	Phosphoglycerate/bisphosphoglycerate mutase, active site;Phosphoglycerate mutase 1;Histidine phosphatase superfamily, clade-1;Histidine phosphatase superfamily	PF00300	Histidine phosphatase superfamily, clade-1	Non - Mutable in CDS	0.127	Essential	0.1902	4.60216			clear support
PF3D7_1120500		tRNA nucleotidyltransferase, putative	Pf3D7_11_v3	+	771490	775327	Core	810759	2	8	ring, trophozoite, schizont*, sporozoite*	ring*, trophozoite, gametocyte*	OG6_104034							AlphaFill or EC inhibitor(s) only		IPR002646;IPR043519	Poly A polymerase, head domain;Nucleotidyltransferase superfamily	PF01743	Poly A polymerase, head domain	Non - Mutable in CDS	0.169	Essential	0.23024	4.24369			clear support
PF3D7_1121900	PDK1	3-phosphoinositide-dependent protein kinase 1	Pf3D7_11_v3	-	835823	837872	Core	810774	6	10	trophozoite, schizont, gametocyte		OG6_119330							BindingDB orthology or BLAST match		IPR000719;IPR008271;IPR011009;IPR017441;IPR039046	Protein kinase domain;Serine/threonine-protein kinase, active site;Protein kinase-like domain superfamily;Protein kinase, ATP binding site;PDPK1 family	PF00069	Protein kinase domain	Non - Mutable in CDS	0.249						clear support
PF3D7_1123100	CDPK7	calcium-dependent protein kinase 7	Pf3D7_11_v3	+	909056	916804	Core	810789	10	14	ring, trophozoite, schizont, gametocyte*, sporozoite*	ring, trophozoite, schizont, gametocyte	OG6_114086							BindingDB orthology or BLAST match		IPR000719;IPR001849;IPR002048;IPR008271;IPR011009;IPR011992;IPR017441;IPR018247	Protein kinase domain;Pleckstrin homology domain;EF-hand domain;Serine/threonine-protein kinase, active site;Protein kinase-like domain superfamily;EF-hand domain pair;Protein kinase, ATP binding site;EF-Hand 1, calcium-binding site	PF00069;PF00169	Protein kinase domain;Pleckstrin homology domain	Non - Mutable in CDS	0.214	Essential	0.11006	7.16497			clear support
PF3D7_1123400	ERF3	eukaryotic peptide chain release factor GTP-binding subunit, putative	Pf3D7_11_v3	+	924653	927965	Core	810792	3	10	ring, trophozoite, schizont, gametocyte, sporozoite	ring*, trophozoite, gametocyte*	OG6_101550	ENSG00000103342;ENSG00000189369	G1 to S phase transition 1;G1 to S phase transition 2	P15170	438	0.85334	0.509	BindingDB orthology or BLAST match		IPR000795;IPR004160;IPR009000;IPR009001;IPR027417	Transcription factor, GTP-binding domain;Translation elongation factor EFTu/EF1A, C-terminal;Translation protein, beta-barrel domain superfamily;Translation elongation factor EF1A/initiation factor IF2gamma, C-terminal;P-loop containing nucleoside triphosphate hydrolase	PF00009;PF03143	Transcription factor, GTP-binding domain;Translation elongation factor EFTu/EF1A, C-terminal	Non - Mutable in CDS	0.27	Essential	0.14019	4.70139			clear support
PF3D7_1123800	SMC5	structural maintenance of chromosomes protein 5, putative	Pf3D7_11_v3	+	940025	944624	Core	810796	2	7	trophozoite, schizont, gametocyte, sporozoite	trophozoite*, schizont*	OG6_102083	ENSG00000198887	structural maintenance of chromosomes 5	Q8IY18	657	0.48595	0.186	AlphaFill or EC inhibitor(s) only		IPR027131;IPR027417;IPR038729	Structural maintenance of chromosomes protein 5;P-loop containing nucleoside triphosphate hydrolase;Rad50/SbcC-type AAA domain	PF13476	Rad50/SbcC-type AAA domain	Mutable in CDS	0.413	Essential	0.08008	6.44939			unclear
PF3D7_1124000	ERO1	endoplasmic reticulum oxidoreductin, putative	Pf3D7_11_v3	+	947614	951244	Core	810798	7	10	ring, trophozoite, schizont, gametocyte, sporozoite	trophozoite*, gametocyte	OG6_101008	ENSG00000086619;ENSG00000197930	endoplasmic reticulum oxidoreductase 1 beta;endoplasmic reticulum oxidoreductase 1 alpha	G3V2H0	65	0.69257	0.369	BindingDB orthology or BLAST match		IPR007266;IPR037192	Endoplasmic reticulum oxidoreductin 1;ERO1-like superfamily	PF04137	Endoplasmic reticulum oxidoreductin 1	Non - Mutable in CDS	0.121						clear support
PF3D7_1124500	pdhA	pyruvate dehydrogenase E1 component subunit alpha	Pf3D7_11_v3	+	966719	969467	Core	810803	4	6	ring, trophozoite, schizont, gametocyte, sporozoite	gametocyte*	OG6_100754	ENSG00000131828;ENSG00000163114	pyruvate dehydrogenase E1 subunit alpha 1;pyruvate dehydrogenase E1 subunit alpha 2	P08559	350	0.81876	0.303	AlphaFill or EC inhibitor(s) only		IPR001017;IPR029061	Dehydrogenase, E1 component;Thiamin diphosphate-binding fold	PF00676	Dehydrogenase, E1 component	Non - Mutable in CDS	0.492	Essential	0.04006	7.05585	ND	Disrupted	unclear
PF3D7_1124600	EK	ethanolamine kinase	Pf3D7_11_v3	-	968959	973122	Core	810804	5	6	ring, trophozoite, schizont, gametocyte, sporozoite*	trophozoite*, schizont*	OG6_101726	ENSG00000139163;ENSG00000143845	ethanolamine kinase 1;ethanolamine kinase 2	Q5SXX7	139	0.84996	0.353	BindingDB orthology or BLAST match		IPR011009	Protein kinase-like domain superfamily	PF01633		Non - Mutable in CDS	0.121	Slow	0.31019	4.67925	X	Disrupted	clear support
PF3D7_1125300	mtRNAP	DNA-directed RNA polymerase	Pf3D7_11_v3	+	991682	996497	Core	810811	10	7	trophozoite	trophozoite*, gametocyte	OG6_101824	ENSG00000099821	RNA polymerase mitochondrial	O00411	725	0.52332	0.268	AlphaFill or EC inhibitor(s) only		IPR002092;IPR029262;IPR043502	DNA-directed RNA polymerase, phage-type;DNA-directed RNA polymerase, N-terminal;DNA/RNA polymerase superfamily	PF00940;PF14700	DNA-directed RNA polymerase, phage-type;DNA-directed RNA polymerase, N-terminal	Non - Mutable in CDS	0.147						clear support
PF3D7_1126000	ThrRS	threonine--tRNA ligase	Pf3D7_11_v3	-	1013901	1017911	Core	810817	5	14	ring, trophozoite, schizont, gametocyte, sporozoite	ring*, trophozoite, gametocyte*	OG6_100294	ENSG00000113407;ENSG00000143374;ENSG00000185418	threonyl-tRNA synthetase 1;threonyl-tRNA synthetase 2, mitochondrial;threonyl-tRNA synthetase 3	H0YKB9	148	0.92111	0.527	BindingDB orthology or BLAST match		IPR002314;IPR002320;IPR004154;IPR012947;IPR018163;IPR033728	Aminoacyl-tRNA synthetase, class II (G/ P/ S/T);Threonine-tRNA ligase, class IIa;Anticodon-binding;Threonyl/alanyl tRNA synthetase, SAD;Threonyl/alanyl tRNA synthetase, class II-like, putative editing domain superfamily;Threonine-tRNA ligase catalytic core domain	PF00587;PF03129;PF07973	Aminoacyl-tRNA synthetase, class II (G/ P/ S/T);Anticodon-binding;Threonyl/alanyl tRNA synthetase, SAD	Non - Mutable in CDS	0.119	Essential	0.08011	5.88387			clear support
PF3D7_1126100	ATG7	autophagy-related protein 7, putative	Pf3D7_11_v3	-	1018358	1022935	Core	810818	5	15	ring*, trophozoite, schizont, gametocyte*, sporozoite*		OG6_102679	ENSG00000197548	autophagy related 7	H7C2R3	85	0.76964	0.247	BindingDB orthology or BLAST match		IPR000594;IPR006285;IPR032197;IPR035985	THIF-type NAD/FAD binding fold;Ubiquitin-like modifier-activating enzyme Atg7;Ubiquitin-like modifier-activating enzyme Atg7, N-terminal;Ubiquitin-activating enzyme	PF00899;PF16420	THIF-type NAD/FAD binding fold;Ubiquitin-like modifier-activating enzyme Atg7, N-terminal	Non - Mutable in CDS	0.127						clear support
PF3D7_1126800	SR-MG	alternative splicing factor SR-MG, putative	Pf3D7_11_v3	+	1049176	1052926	Core	810826	2	7	ring, trophozoite, gametocyte, sporozoite*	gametocyte	OG6_107066	ENSG00000188529	serine and arginine rich splicing factor 10	Q6IQ42	59	0.71086	0.39	AlphaFill or EC inhibitor(s) only		IPR000504;IPR035979	RNA recognition motif domain;RNA-binding domain superfamily	PF00076	RNA recognition motif domain	Non - Mutable in CDS	0.994				X	Tagged	unclear
PF3D7_1127100	dUTPase	deoxyuridine 5'-triphosphate nucleotidohydrolase	Pf3D7_11_v3	-	1059925	1061367	Core	810829	3	7	ring, trophozoite, schizont, gametocyte, sporozoite	trophozoite, gametocyte*	OG6_101166	ENSG00000128951	deoxyuridine triphosphatase	H0YMP1	92	0.73559	0.239	BindingDB orthology or BLAST match	6	IPR008181;IPR029054;IPR033704;IPR036157	Deoxyuridine triphosphate nucleotidohydrolase;dUTPase-like;dUTPase, trimeric;dUTPase-like superfamily	PF00692	dUTPase-like	Non - Mutable in CDS	0.847						unclear
PF3D7_1127500		protein disulfide-isomerase, putative	Pf3D7_11_v3	+	1067055	1071027	Core	810833	2	4	trophozoite*, schizont*, gametocyte	gametocyte*	OG6_533311							EC inhibitor(s) only		IPR013766;IPR036249	Thioredoxin domain;Thioredoxin-like superfamily	PF00085;PF13848	Thioredoxin domain	Non - Mutable in CDS	0.339	Slow	0.23013	5.45978	X	Disrupted	clear support
PF3D7_1128400	FPPS/GGPPS	bifunctional farnesyl/geranylgeranyl diphosphate synthase	Pf3D7_11_v3	-	1104154	1107028	Core	810842	6	8	ring, trophozoite, schizont, gametocyte, sporozoite		OG6_101661	ENSG00000160752	farnesyl diphosphate synthase	A0A087X090	246	0.95618	0.333	BindingDB orthology or BLAST match		IPR000092;IPR008949;IPR033749;IPR039702	Polyprenyl synthetase;Isoprenoid synthase domain superfamily;Polyprenyl synthetase, conserved site;Farnesyl pyrophosphate synthase-like	PF00348	Polyprenyl synthetase	Non - Mutable in CDS	0.142	Essential	0.13025	4.17384			clear support
PF3D7_1128500	mHCF101	Fe-S cluster assembly factor HCF101, putative	Pf3D7_11_v3	+	1107772	1110152	Core	810843	2	5	ring, trophozoite, gametocyte*, sporozoite*		OG6_100169	ENSG00000095906;ENSG00000103274;ENSG00000151413	nucleotide binding protein 2;nucleotide binding protein 1;nucleotide binding protein like	Q9Y5Y2	257	0.84562	0.3	AlphaFill or EC inhibitor(s) only		IPR002744;IPR010376;IPR027417;IPR033756;IPR034904	MIP18 family-like;Gamma-butyrobetaine hydroxylase-like, N-terminal;P-loop containing nucleoside triphosphate hydrolase;Flagellum site-determining protein YlxH/ Fe-S cluster assembling factor NBP35;Fe-S cluster assembly domain superfamily	PF01883;PF06155;PF10609	MIP18 family-like;Gamma-butyrobetaine hydroxylase-like, N-terminal;Flagellum site-determining protein YlxH/ Fe-S cluster assembling factor NBP35	Non - Mutable in CDS	0.126	Essential	0.11018	4.84325			clear support
PF3D7_1128700	GPI8	GPI-anchor transamidase, putative	Pf3D7_11_v3	+	1112700	1115761	Core	810845	5	8	trophozoite*, schizont*, gametocyte		OG6_101767	ENSG00000142892	phosphatidylinositol glycan anchor biosynthesis class K	A6NEM5	273	0.74703	0.297	EC inhibitor(s) only		IPR001096;IPR028361	Peptidase C13, legumain;GPI-anchor transamidase	PF01650	Peptidase C13, legumain	Non - Mutable in CDS	0.214	Essential	0.26043	3.07752			unclear
PF3D7_1129000	SPDS	spermidine synthase	Pf3D7_11_v3	+	1120716	1123490	Core	810848	8	9	ring, trophozoite, schizont	ring*, trophozoite	OG6_100634	ENSG00000116649	spermidine synthase	P19623	292	0.92052	0.435	BindingDB orthology or BLAST match	15	IPR001045;IPR029063;IPR030373;IPR035246	Spermidine/spermine synthases;S-adenosyl-L-methionine-dependent methyltransferase;Polyamine biosynthesis domain, conserved site;Spermidine synthase, tetramerisation domain	PF01564;PF17284	Spermidine synthase, tetramerisation domain	Non - Mutable in CDS	0.166	Essential	0.23042	3.12316	X	Tagged	unclear
PF3D7_1129400	NSUN3	RNA cytosine C(5)-methyltransferase, putative	Pf3D7_11_v3	-	1137082	1140631	Core	810852	2	10	ring, trophozoite, schizont, gametocyte, sporozoite*	trophozoite*	OG6_100487	ENSG00000111641	NOP2 nucleolar protein	F5GYR3	185	0.60043	0.314	AlphaFill or EC inhibitor(s) only		IPR001678;IPR011023;IPR018314;IPR023267;IPR029063	SAM-dependent methyltransferase RsmB/NOP2-type;Nop2p;Bacterial Fmu (Sun)/eukaryotic nucleolar NOL1/Nop2p, conserved site;RNA (C5-cytosine) methyltransferase;S-adenosyl-L-methionine-dependent methyltransferase	PF01189	SAM-dependent methyltransferase RsmB/NOP2-type	Non - Mutable in CDS	0.12	Essential	0.10015	1			unclear
PF3D7_1130400	RPT5	26S protease regulatory subunit 6A, putative	Pf3D7_11_v3	+	1168333	1171161	Core	810861	10	13	ring, trophozoite, schizont, gametocyte, sporozoite	trophozoite*, schizont*, gametocyte*	OG6_101915	ENSG00000165916	proteasome 26S subunit, ATPase 3	R4GNH3	417	0.92469	0.715	AlphaFill or EC inhibitor(s) only		IPR003593;IPR003959;IPR003960;IPR005937;IPR027417;IPR032501;IPR041569	AAA+ ATPase domain;ATPase, AAA-type, core;ATPase, AAA-type, conserved site;26S proteasome regulatory subunit P45-like;P-loop containing nucleoside triphosphate hydrolase;Proteasomal ATPase OB C-terminal domain;AAA ATPase, AAA+ lid domain	PF00004;PF16450;PF17862	ATPase, AAA-type, core;Proteasomal ATPase OB C-terminal domain;AAA ATPase, AAA+ lid domain	Non - Mutable in CDS	0.125	Essential	0.09025	4.19634			clear support
PF3D7_1130700	SMC1	structural maintenance of chromosomes protein 1	Pf3D7_11_v3	-	1179639	1185871	Core	810864	3	11	ring, trophozoite, schizont, gametocyte, sporozoite	trophozoite, gametocyte	OG6_101499	ENSG00000072501;ENSG00000077935	structural maintenance of chromosomes 1A;structural maintenance of chromosomes 1B	V9GYN9	49	0.66922	0.469	AlphaFill or EC inhibitor(s) only		IPR003395;IPR010935;IPR027417;IPR036277	RecF/RecN/SMC, N-terminal;SMCs flexible hinge;P-loop containing nucleoside triphosphate hydrolase;SMCs flexible hinge superfamily	PF02463;PF06470	RecF/RecN/SMC, N-terminal;SMCs flexible hinge	Non - Mutable in CDS	0.133	Essential	0.03008	6.49373			clear support
PF3D7_1132200	TCP1	T-complex protein 1 subunit alpha	Pf3D7_11_v3	-	1248292	1251089	Core	810878	7	7	ring, trophozoite, schizont, gametocyte, sporozoite	ring*, trophozoite, gametocyte*	OG6_101890	ENSG00000120438	t-complex 1	F5H676	111	0.99239	0.703	AlphaFill or EC inhibitor(s) only		IPR002194;IPR002423;IPR012715;IPR017998;IPR027409;IPR027410;IPR027413	Chaperonin TCP-1, conserved site;Chaperonin Cpn60/TCP-1 family;T-complex protein 1, alpha subunit;Chaperone tailless complex polypeptide 1 (TCP-1);GroEL-like apical domain superfamily;TCP-1-like chaperonin intermediate domain superfamily;GroEL-like equatorial domain superfamily	PF00118	Chaperonin Cpn60/TCP-1 family	Non - Mutable in CDS	0.174				X	Tagged	clear support
PF3D7_1132800	AQP	aquaglyceroporin	Pf3D7_11_v3	+	1270935	1273096	Core	810885	9	13	ring, trophozoite, schizont, gametocyte, sporozoite	schizont*	OG6_100415	ENSG00000103569;ENSG00000143595;ENSG00000165272	aquaporin 9;aquaporin 10;aquaporin 3 (Gill blood group)	Q96PS8	252	0.90986	0.337	BindingDB orthology or BLAST match		IPR000425;IPR023271	Major intrinsic protein;Aquaporin-like	PF00230	Major intrinsic protein	Non - Mutable in CDS	0.151				X	Tagged	clear support
PF3D7_1133400	AMA1	apical membrane antigen 1	Pf3D7_11_v3	+	1292966	1296696	Core	810891	56	9	ring, trophozoite, schizont, sporozoite		OG6_130922							AlphaFill or EC inhibitor(s) only	19	IPR003298;IPR024056	Apical membrane antigen 1;Apical membrane antigen 1 domain superfamily	PF02430	Apical membrane antigen 1	Non - Mutable in CDS	0.776				ND	Mutated	unclear
PF3D7_1133800	U5MTase	RNA (uracil-5-)methyltransferase	Pf3D7_11_v3	+	1308312	1312020	Core	810895	2	4	ring, trophozoite, schizont, gametocyte, sporozoite	trophozoite, schizont*, gametocyte*	OG6_100839	ENSG00000099899	tRNA methyltransferase 2 homolog A	H7C100	123	0.72022	0.22	AlphaFill or EC inhibitor(s) only		IPR010280;IPR029063;IPR030390;IPR030391	(Uracil-5)-methyltransferase family;S-adenosyl-L-methionine-dependent methyltransferase;RNA methyltransferase TrmA, active site;RNA methyltransferase TrmA, conserved site	PF05958	(Uracil-5)-methyltransferase family	Non - Mutable in CDS	0.123	Essential	0.32034	3.53975			unclear
PF3D7_1134000	HSP70-3	heat shock protein 70	Pf3D7_11_v3	+	1318721	1322792	Core	810898	11	16	ring, trophozoite, schizont, gametocyte, sporozoite	trophozoite, gametocyte*	OG6_100423	ENSG00000113013	heat shock protein family A (Hsp70) member 9	A0A7I2V2G2	597	0.95395	0.648	BindingDB orthology or BLAST match		IPR012725;IPR013126;IPR018181;IPR029047;IPR029048;IPR043129	Chaperone DnaK;Heat shock protein 70 family;Heat shock protein 70, conserved site;Heat shock protein 70kD, peptide-binding domain superfamily;Heat shock protein 70kD, C-terminal domain superfamily;ATPase, nucleotide binding domain	PF00012	Heat shock protein 70 family	Non - Mutable in CDS	0.182						clear support
PF3D7_1134500		alpha/beta hydrolase, putative	Pf3D7_11_v3	+	1343384	1349822	Core	810903	2	5	ring*, trophozoite*, schizont*	trophozoite*, schizont*, gametocyte*	OG6_104869	ENSG00000122335	serine active site containing 1	U3KQG3	37	0.59368	0.027	EC inhibitor(s) only		IPR012908;IPR029058	GPI inositol-deacylase PGAP1-like;Alpha/Beta hydrolase fold	PF07819	GPI inositol-deacylase PGAP1-like	Non - Mutable in CDS	0.181						clear support
PF3D7_1134700	RPA2	DNA-directed RNA polymerase I subunit RPA2, putative	Pf3D7_11_v3	-	1358907	1364530	Core	810905	1	7	ring, trophozoite, gametocyte, sporozoite*	ring*, trophozoite*, gametocyte*	OG6_102249	ENSG00000125630	RNA polymerase I subunit B	Q9H9Y6	1098	0.92	0.347	AlphaFill or EC inhibitor(s) only		IPR007120;IPR007121;IPR007641;IPR007644;IPR007645;IPR015712	DNA-directed RNA polymerase, subunit 2, hybrid-binding domain;RNA polymerase, beta subunit, conserved site;RNA polymerase Rpb2, domain 7;RNA polymerase, beta subunit, protrusion;RNA polymerase Rpb2, domain 3;DNA-directed RNA polymerase, subunit 2	PF00562;PF04560;PF04563;PF04565	DNA-directed RNA polymerase, subunit 2, hybrid-binding domain;RNA polymerase Rpb2, domain 7;RNA polymerase, beta subunit, protrusion;RNA polymerase Rpb2, domain 3	Non - Mutable in CDS	0.12	Essential	0.38031	3.75057			unclear
PF3D7_1135100	PPM8	protein phosphatase PPM8, putative	Pf3D7_11_v3	-	1374293	1377710	Core	810909	4	6	ring, trophozoite, schizont, gametocyte, sporozoite	schizont*	OG6_101170	ENSG00000164951;ENSG00000172840	pyruvate dehyrogenase phosphatase catalytic subunit 1;pyruvate dehyrogenase phosphatase catalytic subunit 2	H3BRB7	27	0.70831	0	EC inhibitor(s) only		IPR001932;IPR015655;IPR036457	PPM-type phosphatase domain;Protein phosphatase 2C family;PPM-type phosphatase domain superfamily	PF00481	PPM-type phosphatase domain	Non - Mutable in CDS	0.12				X	Tagged	clear support
PF3D7_1135900		3-oxo-5-alpha-steroid 4-dehydrogenase, putative	Pf3D7_11_v3	-	1398462	1401319	Core	810917	1	8	ring, trophozoite, schizont, gametocyte, sporozoite	schizont*	OG6_102127	ENSG00000099797	trans-2,3-enoyl-CoA reductase	Q9NZ01	292	0.94179	0.37	BindingDB orthology or BLAST match		IPR001104;IPR029071;IPR039357	3-oxo-5-alpha-steroid 4-dehydrogenase, C-terminal;Ubiquitin-like domain superfamily;3-oxo-5-alpha-steroid 4-dehydrogenase/very-long-chain enoyl-CoA reductase	PF02544	3-oxo-5-alpha-steroid 4-dehydrogenase, C-terminal	Non - Mutable in CDS	0.123	Essential	0.08008	6.45655			clear support
PF3D7_1136500	CK1	casein kinase 1	Pf3D7_11_v3	-	1431881	1435170	Core	810923	5	12	ring, trophozoite, schizont, gametocyte, sporozoite	no data	OG6_100396	ENSG00000113712;ENSG00000141551;ENSG00000180138;ENSG00000213923;ENSG00000283900	casein kinase 1 alpha 1;casein kinase 1 delta;casein kinase 1 alpha 1 like;casein kinase 1 epsilon;TPTEP2-CSNK1E readthrough	B0QY36	225	0.98573	0.716	BindingDB orthology or BLAST match		IPR000719;IPR008271;IPR011009;IPR017441	Protein kinase domain;Serine/threonine-protein kinase, active site;Protein kinase-like domain superfamily;Protein kinase, ATP binding site	PF00069	Protein kinase domain	Non - Mutable in CDS	0.225	Essential	0.06008	6.41353			clear support
PF3D7_1136900	SUB2	subtilisin-like protease 2	Pf3D7_11_v3	+	1455197	1460871	Core	810927	9	14	ring*, schizont, gametocyte*, sporozoite*	gametocyte*	OG6_100121	ENSG00000169174	proprotein convertase subtilisin/kexin type 9	A0A669KBG0	303	0.47401	0.205	BindingDB orthology or BLAST match		IPR000209;IPR015500;IPR022398;IPR023828;IPR036852;IPR040935	Peptidase S8/S53 domain;Peptidase S8, subtilisin-related;Peptidase S8, subtilisin, His-active site;Peptidase S8, subtilisin, Ser-active site;Peptidase S8/S53 domain superfamily;Prodomain subtilisin 2	PF00082;PF18513	Peptidase S8/S53 domain;Prodomain subtilisin 2	Non - Mutable in CDS	0.139	Essential	0.1502	4.5616	nt	Tagged	clear support
PF3D7_1138800		WD repeat-containing protein, putative	Pf3D7_11_v3	-	1532674	1540545	Core	810946	4	2	trophozoite*, schizont	ring*, trophozoite*, gametocyte*	OG6_102926	ENSG00000148835	TATA-box binding protein associated factor 5	Q15542	577	0.59884	0.187	AlphaFill or EC inhibitor(s) only		IPR001680;IPR019775;IPR036322;IPR037264	WD40 repeat;WD40 repeat, conserved site;WD40-repeat-containing domain superfamily;TFIID subunit TAF5, NTD2 domain superfamily			Non - Mutable in CDS	0.125						clear support
PF3D7_1139700		adrenodoxin reductase, putative	Pf3D7_11_v3	-	1582539	1585322	Core	810953	2	4	trophozoite*, schizont*, sporozoite		OG6_101920	ENSG00000161513	ferredoxin reductase	J3QKZ8	159	0.88886	0.327	AlphaFill or EC inhibitor(s) only		IPR021163	Ferredoxin-NADP+ reductase, adrenodoxin-type			Non - Mutable in CDS	0.119	Essential	0.1	1			unclear
PF3D7_1141400	PIGH	phosphatidylinositol N-acetylglucosaminyltransferase subunit H, putative	Pf3D7_11_v3	+	1663373	1665749	Core	810971	1	2	ring*, trophozoite, schizont, gametocyte	trophozoite*, schizont*, gametocyte*	OG6_105076	ENSG00000100564	phosphatidylinositol glycan anchor biosynthesis class H	Q14442	163	0.63621	0.227	EC inhibitor(s) only		IPR019328	GPI-GlcNAc transferase complex, PIG-H component, conserved domain	PF10181	GPI-GlcNAc transferase complex, PIG-H component, conserved domain	Non - Mutable in CDS	0.226	Essential	0.19011	5.75349			clear support
PF3D7_1141600	DPM1	dolichol-phosphate mannosyltransferase	Pf3D7_11_v3	-	1668302	1669090	Core	810973	4	7	ring, trophozoite, schizont, gametocyte		OG6_100818	ENSG00000000419	dolichyl-phosphate mannosyltransferase subunit 1, catalytic	A0A804HJ93	132	0.91375	0.508	AlphaFill or EC inhibitor(s) only		IPR001173;IPR029044;IPR039528	Glycosyltransferase 2-like;Nucleotide-diphospho-sugar transferases;DPM1-like	PF00535	Glycosyltransferase 2-like	Non - Mutable in CDS	0.128						clear support
PF3D7_1142400	CPO	coproporphyrinogen-III oxidase	Pf3D7_11_v3	-	1701397	1703791	Core	810981	4	7	ring, trophozoite, schizont, sporozoite*	trophozoite*	OG6_101984	ENSG00000080819;ENSG00000285635	coproporphyrinogen oxidase;novel transcript	P36551	310	0.6544	0.387	EC inhibitor(s) only		IPR001260;IPR036406	Coproporphyrinogen III oxidase, aerobic;Oxygen-dependent coproporphyrinogen III oxidase superfamily	PF01218	Coproporphyrinogen III oxidase, aerobic	Non - Mutable in CDS	0.121	Slow	0.58014	5.26122	X	Disrupted	unclear
PF3D7_1142700		methyltransferase, putative	Pf3D7_11_v3	-	1709869	1712608	Core	810984	2	2	ring, trophozoite, schizont		OG6_105985							AlphaFill or EC inhibitor(s) only		IPR002110;IPR019410;IPR020683;IPR029063;IPR036770	Ankyrin repeat;Lysine methyltransferase;Ankyrin repeat-containing domain;S-adenosyl-L-methionine-dependent methyltransferase;Ankyrin repeat-containing domain superfamily	PF10294;PF12796	Lysine methyltransferase;Ankyrin repeat-containing domain	Non - Mutable in CDS	0.128	Essential	0.11004	7.77626			clear support
PF3D7_1144500	AOS1	SUMO-activating enzyme subunit 1	Pf3D7_11_v3	+	1767459	1769954	Core	811000	2	6	ring, trophozoite, schizont, gametocyte		OG6_102966	ENSG00000142230	SUMO1 activating enzyme subunit 1	M0R286	98	0.84702	0.194	BindingDB orthology or BLAST match		IPR000594;IPR035985	THIF-type NAD/FAD binding fold;Ubiquitin-activating enzyme	PF00899	THIF-type NAD/FAD binding fold	Non - Mutable in CDS	0.154	Essential	0.14015	5.11572			clear support
PF3D7_1144900	RAB6	ras-related protein Rab-6	Pf3D7_11_v3	-	1777078	1779609	Core	811004	7	10	trophozoite, schizont, gametocyte*	schizont*	OG6_100976	ENSG00000154917;ENSG00000175582	RAB6B, member RAS oncogene family;RAB6A, member RAS oncogene family	C9JU14	83	0.96083	0.723	AlphaFill or EC inhibitor(s) only		IPR001806;IPR005225;IPR027417	Small GTPase;Small GTP-binding protein domain;P-loop containing nucleoside triphosphate hydrolase	PF00071	Small GTPase	Non - Mutable in CDS	0.78	Essential	0.20016	5.08479			clear support
PF3D7_1145400	DYN1	dynamin-like protein	Pf3D7_11_v3	-	1800111	1804509	Core	811008	13	14	ring, trophozoite, schizont, gametocyte, sporozoite	trophozoite*, schizont, gametocyte*	OG6_115137							BindingDB orthology or BLAST match		IPR000375;IPR001401;IPR003130;IPR019762;IPR022812;IPR027417	Dynamin central domain;Dynamin, GTPase domain;Dynamin GTPase effector;Dynamin, GTPase region, conserved site;Dynamin superfamily;P-loop containing nucleoside triphosphate hydrolase	PF00350;PF01031;PF02212	Dynamin superfamily;Dynamin central domain;Dynamin GTPase effector	Non - Mutable in CDS	0.12						clear support
PF3D7_1145700		bicoid-interacting protein BIN3, putative	Pf3D7_11_v3	+	1812871	1814731	Core	811011	1	5	ring*, schizont*		OG6_103556	ENSG00000146834	methylphosphate capping enzyme	Q7L2J0	241	0.55543	0.249	EC inhibitor(s) only		IPR010675;IPR029063;IPR039772	RNA methyltransferase bin3, C-terminal;S-adenosyl-L-methionine-dependent methyltransferase;RNA methyltransferase Bin3-like	PF06859	RNA methyltransferase bin3, C-terminal	Non - Mutable in CDS	0.131						clear support
PF3D7_1146000	RSA4	ribosome assembly protein 4, putative	Pf3D7_11_v3	-	1820807	1823494	Core	811014	9	4	ring, trophozoite, schizont, gametocyte, sporozoite		OG6_101916	ENSG00000073536	notchless homolog 1	Q9NVX2	409	0.80117	0.416	AlphaFill or EC inhibitor(s) only		IPR001680;IPR012972;IPR019775;IPR020472;IPR036322	WD40 repeat;NLE;WD40 repeat, conserved site;G-protein beta WD-40 repeat;WD40-repeat-containing domain superfamily	PF00400;PF08154	WD40 repeat;NLE	Non - Mutable in CDS	0.13						clear support
PF3D7_1147500	FTB	protein farnesyltransferase subunit beta	Pf3D7_11_v3	-	1889494	1892695	Core	811026	4	7	ring*, trophozoite, schizont, gametocyte*, sporozoite*		OG6_101706	ENSG00000125954;ENSG00000257365	CHURC1-FNTB readthrough;farnesyltransferase, CAAX box, beta	P49356	367	0.78021	0.354	BindingDB orthology or BLAST match		IPR001330;IPR008930;IPR026872	PFTB repeat;Terpenoid cyclases/protein prenyltransferase alpha-alpha toroid;Protein farnesyltransferase subunit beta	PF00432	PFTB repeat	Non - Mutable in CDS	0.128	Essential	0.10003	1			unclear
PF3D7_1148000		serine/threonine protein kinase, putative	Pf3D7_11_v3	-	1908678	1914041	Core	811031	1	9	ring*, trophozoite, schizont, gametocyte, sporozoite	trophozoite*, gametocyte*	OG6_101432	ENSG00000146872;ENSG00000198586	tousled like kinase 2;tousled like kinase 1	J3QLK5	335	0.48768	0.269	BindingDB orthology or BLAST match		IPR000719;IPR008271;IPR011009;IPR017441	Protein kinase domain;Serine/threonine-protein kinase, active site;Protein kinase-like domain superfamily;Protein kinase, ATP binding site	PF00069	Protein kinase domain	Non - Mutable in CDS	0.119	Essential	0.04007	6.82342			clear support
PF3D7_1201500		GPN-loop GTPase, putative	Pf3D7_12_v3	+	98774	100913	Core	811068	2	4	ring, trophozoite, schizont, gametocyte, sporozoite	ring*, trophozoite*, gametocyte*	OG6_101544	ENSG00000198522	GPN-loop GTPase 1	Q9HCN4	291	0.75033	0.457	AlphaFill or EC inhibitor(s) only		IPR004130;IPR027417;IPR030230	GPN-loop GTPase;P-loop containing nucleoside triphosphate hydrolase;GPN-loop GTPase 1	PF03029	GPN-loop GTPase	Non - Mutable in CDS	0.122						clear support
PF3D7_1202000	PSH2	ATP-dependent DNA/RNA helicase PSH2	Pf3D7_12_v3	-	109107	113173	Core	811073	2	12	ring, trophozoite, schizont, gametocyte*	trophozoite*, gametocyte*	OG6_179346							AlphaFill or EC inhibitor(s) only		IPR001650;IPR011545;IPR014001;IPR027417	Helicase, C-terminal;DEAD/DEAH box helicase domain;Helicase superfamily 1/2, ATP-binding domain;P-loop containing nucleoside triphosphate hydrolase	PF00270;PF00271	DEAD/DEAH box helicase domain;Helicase, C-terminal	Non - Mutable in CDS	0.119	Essential	0.21027	4.00113			clear support
PF3D7_1202400	CYP26	peptidyl-prolyl cis-trans isomerase	Pf3D7_12_v3	-	141230	143553	Core	811077	2	5	ring, trophozoite, schizont, gametocyte, sporozoite		OG6_134701							BindingDB orthology or BLAST match		IPR002130;IPR029000	Cyclophilin-type peptidyl-prolyl cis-trans isomerase domain;Cyclophilin-like domain superfamily	PF00160	Cyclophilin-type peptidyl-prolyl cis-trans isomerase domain	Non - Mutable in CDS	0.599						clear support
PF3D7_1203500	SUA5	threonylcarbamoyl-AMP synthase, putative	Pf3D7_12_v3	-	182030	184141	Core	811088	16	6	ring, trophozoite*, schizont, gametocyte*, sporozoite*	ring*, trophozoite*, gametocyte*	OG6_100577	ENSG00000196449	yrdC N6-threonylcarbamoyltransferase domain containing	Q86U90	220	0.70995	0.195	AlphaFill or EC inhibitor(s) only		IPR005145;IPR006070;IPR017945	Putative GTP-binding controlling metal-binding domain;YrdC-like domain;DHBP synthase RibB-like alpha/beta domain superfamily	PF01300;PF03481	YrdC-like domain;Putative GTP-binding controlling metal-binding domain	Non - Mutable in CDS	0.128						clear support
PF3D7_1203600	CC1HL	cytochrome c1 heme lyase, putative	Pf3D7_12_v3	+	184499	186309	Core	811089	7	6	ring*, trophozoite, schizont, gametocyte, sporozoite*		OG6_101849	ENSG00000004961	holocytochrome c synthase	P53701	153	0.73462	0.366	EC inhibitor(s) only		IPR000511	Cytochrome c/c1 haem-lyase	PF01265	Cytochrome c/c1 haem-lyase	Non - Mutable in CDS	0.12	Essential	0.06005	7.30735			clear support
PF3D7_1203900	UBC	ubiquitin-conjugating enzyme E2	Pf3D7_12_v3	+	193786	195506	Core	811091	4	8	ring, trophozoite, schizont, gametocyte		OG6_100671	ENSG00000072401;ENSG00000078967;ENSG00000109332;ENSG00000131508	ubiquitin conjugating enzyme E2 D1;ubiquitin conjugating enzyme E2 D4 (putative);ubiquitin conjugating enzyme E2 D3;ubiquitin conjugating enzyme E2 D2	P62837	147	0.99818	0.755	BindingDB orthology or BLAST match		IPR000608;IPR016135;IPR023313	Ubiquitin-conjugating enzyme E2;Ubiquitin-conjugating enzyme/RWD-like;Ubiquitin-conjugating enzyme, active site	PF00179	Ubiquitin-conjugating enzyme E2	Non - Mutable in CDS	0.554	Essential	0.21014	5.31062			unclear
PF3D7_1204600		cytidine deaminase, putative	Pf3D7_12_v3	+	212829	214204	Core	811099	1	5	ring, trophozoite, schizont, gametocyte, sporozoite		OG6_103273	ENSG00000213638	adenosine deaminase tRNA specific 3	D6W601	268	0.73678	0.243	EC inhibitor(s) only		IPR002125;IPR016193	Cytidine and deoxycytidylate deaminase domain;Cytidine deaminase-like	PF00383	Cytidine and deoxycytidylate deaminase domain	Non - Mutable in CDS	0.142	Essential	0.17024	4.22107			clear support
PF3D7_1208600	TIM10	mitochondrial import inner membrane translocase subunit TIM10, putative	Pf3D7_12_v3	+	401950	402905	Core	811139	4	9	ring, trophozoite, schizont, gametocyte		OG6_103064	ENSG00000134809	translocase of inner mitochondrial membrane 10	P62072	75	0.91041	0.36	BindingDB orthology or BLAST match		IPR004217;IPR027100;IPR035427	Tim10-like;Mitochondrial import inner membrane translocase subunit Tim10;Tim10-like domain superfamily	PF02953	Tim10-like	Non - Mutable in CDS	0.144	Essential	0.07004	7.81544			unclear
PF3D7_1210000	RPL1	50S ribosomal protein L1, apicoplast, putative	Pf3D7_12_v3	+	452016	454311	Core	811153	6	7	trophozoite*, schizont*	trophozoite*, gametocyte*	OG6_100942	ENSG00000169288	mitochondrial ribosomal protein L1	Q9BYD6	220	0.59607	0.223	AlphaFill or EC inhibitor(s) only		IPR023674;IPR028364	Ribosomal protein L1-like;Ribosomal protein L1/ribosomal biogenesis protein	PF00687	Ribosomal protein L1/ribosomal biogenesis protein	Non - Mutable in CDS	0.191	Essential	0.05003	8.3262			clear support
PF3D7_1210900	PIGM	GPI mannosyltransferase 1	Pf3D7_12_v3	+	480479	483033	Core	811161	4	10	trophozoite, schizont, gametocyte, sporozoite		OG6_102429	ENSG00000143315	phosphatidylinositol glycan anchor biosynthesis class M	Q9H3S5	402	0.89136	0.353	EC inhibitor(s) only		IPR007704	GPI mannosyltransferase 1	PF05007	GPI mannosyltransferase 1	Non - Mutable in CDS	0.181	Essential	0.17013	5.48045			clear support
PF3D7_1211400	PfJ4	heat shock protein DNAJ homologue Pfj4	Pf3D7_12_v3	+	504868	507780	Core	811166	5	8	ring, trophozoite, schizont, gametocyte, sporozoite	trophozoite*, gametocyte*	OG6_102921	ENSG00000105993;ENSG00000135924	DnaJ heat shock protein family (Hsp40) member B6;DnaJ heat shock protein family (Hsp40) member B2	C9JB42	66	0.97253	0.652	BindingDB orthology or BLAST match		IPR001623;IPR018253;IPR036869	DnaJ domain;DnaJ domain, conserved site;Chaperone J-domain superfamily	PF00226	DnaJ domain	Non - Mutable in CDS	0.261	Insufficient data	0.99144	0.658095			clear support
PF3D7_1211700	MCM5	DNA replication licensing factor MCM5, putative	Pf3D7_12_v3	+	520520	524930	Core	811169	3	16	ring*, trophozoite, schizont, gametocyte, sporozoite	trophozoite*, schizont*	OG6_102165	ENSG00000100297	minichromosome maintenance complex component 5	P33992	689	0.86025	0.414	AlphaFill or EC inhibitor(s) only		IPR001208;IPR012340;IPR018525;IPR027417;IPR031327;IPR033762;IPR041562	MCM domain;Nucleic acid-binding, OB-fold;Mini-chromosome maintenance, conserved site;P-loop containing nucleoside triphosphate hydrolase;Mini-chromosome maintenance protein;MCM OB domain;MCM, AAA-lid domain	PF00493;PF17207;PF17855	MCM domain;MCM OB domain;MCM, AAA-lid domain	Non - Mutable in CDS	0.252				nt	Tagged	clear support
PF3D7_1211900	ATP4	non-SERCA-type Ca2+ -transporting P-ATPase	Pf3D7_12_v3	-	527829	533965	Core	811171	10	10	ring, trophozoite, schizont, gametocyte, sporozoite	ring*, trophozoite*, schizont*	OG6_100158	ENSG00000017260;ENSG00000064270;ENSG00000074370;ENSG00000174437;ENSG00000196296	ATPase secretory pathway Ca2+ transporting 1;ATPase secretory pathway Ca2+ transporting 2;ATPase sarcoplasmic/endoplasmic reticulum Ca2+ transporting 3;ATPase sarcoplasmic/endoplasmic reticulum Ca2+ transporting 2;ATPase sarcoplasmic/endoplasmic reticulum Ca2+ transporting 1	H0YAH2	49	0.83278	0.388	BindingDB orthology or BLAST match		IPR001757;IPR004014;IPR006068;IPR008250;IPR018303;IPR023298;IPR023299;IPR036412	P-type ATPase;Cation-transporting P-type ATPase, N-terminal;Cation-transporting P-type ATPase, C-terminal;P-type ATPase, A domain superfamily;P-type ATPase, phosphorylation site;P-type ATPase, transmembrane domain superfamily;P-type ATPase, cytoplasmic domain N;HAD-like superfamily	PF00122;PF00689;PF00690;PF00702;PF13246	Cation-transporting P-type ATPase, C-terminal;Cation-transporting P-type ATPase, N-terminal	Non - Mutable in CDS	0.119	Slow	0.6402	4.57936	X	Disrupted	unclear
PF3D7_1212000	TPx(Gl)	glutathione peroxidase-like thioredoxin peroxidase	Pf3D7_12_v3	-	534549	536310	Core	811172	7	8	schizont*	trophozoite*	OG6_100297	ENSG00000116157;ENSG00000164294;ENSG00000167468	glutathione peroxidase 7;glutathione peroxidase 8 (putative);glutathione peroxidase 4	K7ERP4	154	0.93703	0.403	BindingDB orthology or BLAST match		IPR000889;IPR036249	Glutathione peroxidase;Thioredoxin-like superfamily	PF00255	Glutathione peroxidase	Non - Mutable in CDS	0.133						clear support
PF3D7_1212500	GAT	glycerol-3-phosphate 1-O-acyltransferase	Pf3D7_12_v3	-	551620	554600	Core	811177	3	8	ring, trophozoite, schizont, gametocyte, sporozoite*		OG6_105381							EC inhibitor(s) only		IPR002123	Phospholipid/glycerol acyltransferase	PF01553	Phospholipid/glycerol acyltransferase	Non - Mutable in CDS	0.161	Essential	0.10009	6.236			clear support
PF3D7_1212900	BDP2	bromodomain protein 2, putative	Pf3D7_12_v3	-	568097	573525	Core	811180	6	2	ring, trophozoite, schizont, sporozoite	ring, trophozoite, schizont, gametocyte	OG6_127990							AlphaFill or EC inhibitor(s) only		IPR001487;IPR018359;IPR036427	Bromodomain;Bromodomain, conserved site;Bromodomain-like superfamily	PF00439	Bromodomain	Non - Mutable in CDS	0.173	Slow	0.65011	5.78074	X	Disrupted	unclear
PF3D7_1213600	DLC8	dynein light chain 1, putative	Pf3D7_12_v3	+	586314	587973	Core	811185	2	12	trophozoite, schizont, gametocyte		OG6_101264	ENSG00000088986;ENSG00000264364	dynein light chain LC8-type 1;dynein light chain LC8-type 2	P63167	89	0.96012	0.775	BindingDB orthology or BLAST match	1	IPR001372;IPR019763;IPR037177	Dynein light chain, type 1/2;Dynein light chain, type 1/2, conserved site;Dynein light chain superfamily	PF01221	Dynein light chain, type 1/2	Non - Mutable in CDS	0.929						unclear
PF3D7_1213800	PRS	proline--tRNA ligase	Pf3D7_12_v3	-	589729	593777	Core	811187	5	13	ring, trophozoite, schizont, gametocyte	trophozoite*	OG6_100749	ENSG00000136628	glutamyl-prolyl-tRNA synthetase 1	P07814	601	0.7395	0.439	BindingDB orthology or BLAST match	19	IPR002314;IPR002316;IPR004154;IPR004499;IPR007214;IPR016061;IPR017449;IPR033721;IPR036754	Aminoacyl-tRNA synthetase, class II (G/ P/ S/T);Proline-tRNA ligase, class IIa;Anticodon-binding;Proline-tRNA ligase, class IIa, archaeal-type;YbaK/aminoacyl-tRNA synthetase-associated domain;Proline-tRNA ligase, class II, C-terminal;Prolyl-tRNA synthetase, class II;Prolyl-tRNA synthetase, catalytic domain;YbaK/aminoacyl-tRNA synthetase-associated domain superfamily	PF00587;PF03129;PF04073;PF09180	Aminoacyl-tRNA synthetase, class II (G/ P/ S/T);Anticodon-binding;YbaK/aminoacyl-tRNA synthetase-associated domain;Proline-tRNA ligase, class II, C-terminal	Non - Mutable in CDS	0.12	Essential	0.14017	4.93098			clear support
PF3D7_1213900		W2 domain-containing protein, putative	Pf3D7_12_v3	-	594197	598788	Core	811188	1	5	ring*, trophozoite*	ring, trophozoite, schizont*, gametocyte	OG6_101778	ENSG00000145191	eukaryotic translation initiation factor 2B subunit epsilon	A0A3B3ISM8	357	0.79462	0.261	EC inhibitor(s) only		IPR001451;IPR011004;IPR016024;IPR029044	Hexapeptide repeat;Trimeric LpxA-like superfamily;Armadillo-type fold;Nucleotide-diphospho-sugar transferases	PF00132	Hexapeptide repeat	Non - Mutable in CDS	0.184	Essential	0.14024	4.21137			clear support
PF3D7_1214300		geranylgeranyl transferase type-2 subunit beta, putative	Pf3D7_12_v3	-	608122	610094	Core	8445021	1	6	ring, trophozoite, schizont, gametocyte, sporozoite*		OG6_156439							AlphaFill or EC inhibitor(s) only		IPR001330;IPR008930;IPR026873	PFTB repeat;Terpenoid cyclases/protein prenyltransferase alpha-alpha toroid;Geranylgeranyl transferase type-2 subunit beta	PF00432	PFTB repeat	Non - Mutable in CDS	0.124						clear support
PF3D7_1214600		adrenodoxin-type ferredoxin, putative	Pf3D7_12_v3	-	613217	614983	Core	811194	2	5	ring, trophozoite, schizont, gametocyte		OG6_100695	ENSG00000137714;ENSG00000167807;ENSG00000267673	ferredoxin 1;novel transcript;ferredoxin 2	Q6P4F2	129	0.74112	0.473	AlphaFill or EC inhibitor(s) only		IPR001041;IPR001055;IPR036010	2Fe-2S ferredoxin-type iron-sulfur binding domain;Adrenodoxin;2Fe-2S ferredoxin-like superfamily	PF00111	2Fe-2S ferredoxin-type iron-sulfur binding domain	Non - Mutable in CDS	0.303	Essential	0.13028	3.90912			unclear
PF3D7_1215200	CYP32	peptidyl-prolyl cis-trans isomerase	Pf3D7_12_v3	+	626798	628578	Core	811200	4	6	trophozoite, schizont, gametocyte, sporozoite		OG6_139500							AlphaFill or EC inhibitor(s) only		IPR002130;IPR029000	Cyclophilin-type peptidyl-prolyl cis-trans isomerase domain;Cyclophilin-like domain superfamily	PF00160	Cyclophilin-type peptidyl-prolyl cis-trans isomerase domain	Non - Mutable in CDS	0.992	Essential	0.12006	7.06821			unclear
PF3D7_1215300	CPN10	10 kDa chaperonin	Pf3D7_12_v3	-	628691	629995	Core	811201	4	11	ring, trophozoite, schizont, gametocyte		OG6_100490	ENSG00000115541	heat shock protein family E (Hsp10) member 1	P61604	102	0.90094	0.412	BindingDB orthology or BLAST match		IPR011032;IPR018369;IPR020818	GroES-like superfamily;Chaperonin GroES, conserved site;GroES chaperonin family	PF00166	GroES chaperonin family	Non - Mutable in CDS	0.978	Essential	0.08085	1.70503			unclear
PF3D7_1216000		serine--tRNA ligase, putative	Pf3D7_12_v3	+	644215	646624	Core	811207	3	11	ring, trophozoite, schizont, gametocyte, sporozoite*	trophozoite*, gametocyte*	OG6_100275	ENSG00000031698;ENSG00000104835;ENSG00000269547;ENSG00000282835;ENSG00000283104	seryl-tRNA synthetase 1;seryl-tRNA synthetase 2, mitochondrial;novel protein;novel protein;seryl-tRNA synthetase 2, mitochondrial	M0R259	298	0.85393	0.282	BindingDB orthology or BLAST match		IPR002314;IPR002317	Aminoacyl-tRNA synthetase, class II (G/ P/ S/T);Serine-tRNA ligase, type1	PF00587	Aminoacyl-tRNA synthetase, class II (G/ P/ S/T)	Non - Mutable in CDS	0.173	Essential	0.25066	2.21128			unclear
PF3D7_1216300	SRP19	signal recognition particle subunit SRP19	Pf3D7_12_v3	-	651074	652591	Core	811210	4	10	ring, trophozoite*, schizont	ring*, trophozoite*	OG6_101284	ENSG00000153037	signal recognition particle 19	A0A2R8Y4M3	68	0.78638	0.338	EC inhibitor(s) only		IPR002778;IPR036521	Signal recognition particle, SRP19 subunit;Signal recognition particle, subunit SRP19-like superfamily	PF01922	Signal recognition particle, SRP19 subunit	Non - Mutable in CDS	0.129	Essential	0.03005	7.50781			unclear
PF3D7_1217200	MRD1	multiple RNA-binding domain-containing protein 1, putative	Pf3D7_12_v3	+	678393	682293	Core	811218	2	8	ring, trophozoite, schizont, gametocyte*, sporozoite*	ring, trophozoite*, gametocyte*	OG6_102169	ENSG00000122965	RNA binding motif protein 19	H0YIL2	74	0.51853	0.338	AlphaFill or EC inhibitor(s) only		IPR000504;IPR034423;IPR035979	RNA recognition motif domain;Probable RNA-binding protein 19, RNA recognition motif 5;RNA-binding domain superfamily	PF00076	RNA recognition motif domain	Non - Mutable in CDS	0.129	Essential	0.06005	7.2263			clear support
PF3D7_1217300	EngA	GTP-binding protein EngA	Pf3D7_12_v3	+	682326	686101	Core	811219	11	8	trophozoite, schizont, gametocyte*	trophozoite*, gametocyte*	OG6_103479							AlphaFill or EC inhibitor(s) only		IPR005225;IPR006073;IPR016484;IPR027417;IPR032859	Small GTP-binding protein domain;GTP binding domain;GTP-binding protein EngA;P-loop containing nucleoside triphosphate hydrolase;GTPase Der, C-terminal KH-domain-like	PF01926;PF14714	GTP binding domain;GTPase Der, C-terminal KH-domain-like	Non - Mutable in CDS	0.36	Essential	0.07005	7.54304			clear support
PF3D7_1218500	DRPC	dynamin-like protein, putative	Pf3D7_12_v3	-	725394	730447	Core	811231	5	9	ring, trophozoite*, schizont	ring	OG6_130925							AlphaFill or EC inhibitor(s) only		IPR022812;IPR027417	Dynamin superfamily;P-loop containing nucleoside triphosphate hydrolase	PF00350	Dynamin superfamily	Non - Mutable in CDS	0.13						clear support
PF3D7_1218600	RRS	arginine--tRNA ligase	Pf3D7_12_v3	-	731430	735541	Core	811232	2	7	ring, trophozoite, schizont, gametocyte, sporozoite	trophozoite*	OG6_100350	ENSG00000113643;ENSG00000146282	arginyl-tRNA synthetase 1;arginyl-tRNA synthetase 2, mitochondrial	P54136	575	0.91756	0.362	BindingDB orthology or BLAST match	1	IPR001278;IPR001412;IPR005148;IPR008909;IPR009080;IPR035684;IPR036695	Arginine-tRNA ligase;Aminoacyl-tRNA synthetase, class I, conserved site;Arginyl tRNA synthetase N-terminal domain;DALR anticodon binding;Aminoacyl-tRNA synthetase, class Ia, anticodon-binding;Arginyl-tRNA synthetase, catalytic core domain;Arginyl tRNA synthetase N-terminal domain superfamily	PF00750;PF03485;PF05746	Arginyl-tRNA synthetase, catalytic core domain;Arginyl tRNA synthetase N-terminal domain;DALR anticodon binding	Non - Mutable in CDS	0.12	Essential	0.1	1			unclear
PF3D7_1219100	CHC	clathrin heavy chain, putative	Pf3D7_12_v3	+	757218	764201	Core	811238	3	12	ring, trophozoite, schizont, gametocyte	ring*, trophozoite, schizont*, gametocyte*	OG6_101144	ENSG00000070371;ENSG00000141367	clathrin heavy chain like 1;clathrin heavy chain	J3QL20	95	0.88334	0.284	BindingDB orthology or BLAST match		IPR000547;IPR016024;IPR016025;IPR016341;IPR022365	Clathrin, heavy chain/VPS, 7-fold repeat;Armadillo-type fold;Clathrin heavy chain, N-terminal;Clathrin, heavy chain;Clathrin, heavy chain, propeller repeat	PF00637;PF01394	Clathrin, heavy chain/VPS, 7-fold repeat;Clathrin, heavy chain, propeller repeat	Non - Mutable in CDS	0.121	Essential	0.18047	2.91672			unclear
PF3D7_1219600	ATP2	phospholipid-transporting ATPase 2	Pf3D7_12_v3	-	785247	791068	Core	811242	6	12	ring, trophozoite, schizont, gametocyte, sporozoite	ring*, trophozoite, schizont, gametocyte*	OG6_100089	ENSG00000058063;ENSG00000068650;ENSG00000081923;ENSG00000101974;ENSG00000104043;ENSG00000124406;ENSG00000130270;ENSG00000132932;ENSG00000143515	ATPase phospholipid transporting 11B (putative);ATPase phospholipid transporting 11A;ATPase phospholipid transporting 8B1;ATPase phospholipid transporting 11C;ATPase phospholipid transporting 8B4 (putative);ATPase phospholipid transporting 8A1;ATPase phospholipid transporting 8B3;ATPase phospholipid transporting 8A2;ATPase phospholipid transporting 8B2	H7C4E6	237	0.94517	0.354	AlphaFill or EC inhibitor(s) only		IPR001757;IPR006539;IPR008250;IPR018303;IPR023298;IPR023299;IPR026871;IPR032630;IPR032631;IPR036412	P-type ATPase;P-type ATPase, subfamily IV;P-type ATPase, A domain superfamily;P-type ATPase, phosphorylation site;P-type ATPase, transmembrane domain superfamily;P-type ATPase, cytoplasmic domain N;Phospholipid-transporting P-type ATPase;P-type ATPase, C-terminal;P-type ATPase, N-terminal;HAD-like superfamily	PF16209;PF16212	P-type ATPase, N-terminal;P-type ATPase, C-terminal	Non - Mutable in CDS	0.119	Essential	0.10028	1	X	Tagged	unclear
PF3D7_1219700	RKIP	raf kinase inhibitor	Pf3D7_12_v3	-	792877	793449	Core	811243	4	2	ring*, trophozoite*, schizont*, sporozoite*		OG6_132528							AlphaFill or EC inhibitor(s) only	2	IPR001858;IPR008914;IPR035810;IPR036610	Phosphatidylethanolamine-binding, conserved site;Phosphatidylethanolamine-binding protein;Phosphatidylethanolamine-binding protein, eukaryotic;PEBP-like superfamily	PF01161	Phosphatidylethanolamine-binding protein	Non - Mutable in CDS	0.174						clear support
PF3D7_1219900		ribulose-phosphate 3-epimerase, putative	Pf3D7_12_v3	+	796233	797465	Core	811244	2	10	ring, trophozoite, schizont, gametocyte		OG6_100819	ENSG00000197713	ribulose-5-phosphate-3-epimerase	C9J9T0	188	0.95112	0.468	AlphaFill or EC inhibitor(s) only	1	IPR000056;IPR011060;IPR026019	Ribulose-phosphate 3-epimerase-like;Ribulose-phosphate binding barrel;Ribulose-phosphate 3-epimerase	PF00834	Ribulose-phosphate 3-epimerase-like	Non - Mutable in CDS	0.12						clear support
PF3D7_1220100	PRP17	pre-mRNA-processing factor 17, putative	Pf3D7_12_v3	+	801760	804675	Core	811246	12	7	ring, trophozoite, schizont, gametocyte, sporozoite	trophozoite*	OG6_102256	ENSG00000168438	cell division cycle 40	O60508	367	0.59456	0.403	AlphaFill or EC inhibitor(s) only		IPR001680;IPR020472;IPR032847;IPR036322	WD40 repeat;G-protein beta WD-40 repeat;Pre-mRNA-processing factor 17;WD40-repeat-containing domain superfamily	PF00400	WD40 repeat	Non - Mutable in CDS	0.225	Essential	0.06025	4.17035			clear support
PF3D7_1220500	TSR3	ribosome biogenesis protein TSR3, putative	Pf3D7_12_v3	-	818360	819893	Core	811249	3	6			OG6_101679	ENSG00000007520	TSR3 ribosome maturation factor	Q9UJK0	193	0.55485	0.29	AlphaFill or EC inhibitor(s) only		IPR007177;IPR007209;IPR022968	16S/18S rRNA aminocarboxypropyltransferase Tsr3, C-terminal;RNase L inhibitor RLI, possible metal-binding domain;16S/18S rRNA aminocarboxypropyltransferase Tsr3	PF04034;PF04068	16S/18S rRNA aminocarboxypropyltransferase Tsr3, C-terminal;RNase L inhibitor RLI, possible metal-binding domain	Non - Mutable in CDS	0.162						clear support
PF3D7_1221600		protein TSSC1, putative	Pf3D7_12_v3	+	863593	865537	Core	811260	1	2			OG6_103789	ENSG00000032389	EARP complex and GARP complex interacting protein 1	Q53HC9	350	0.83074	0.26	AlphaFill or EC inhibitor(s) only		IPR001680;IPR019775;IPR036322;IPR040323	WD40 repeat;WD40 repeat, conserved site;WD40-repeat-containing domain superfamily;EARP and GARP complex-interacting protein 1	PF00400	WD40 repeat	Non - Mutable in CDS	0.169	Essential	0.1	1			unclear
PF3D7_1222300	GRP94	endoplasmin, putative	Pf3D7_12_v3	-	882766	886332	Core	811266	8	11	ring, trophozoite, schizont, gametocyte	trophozoite, schizont*, gametocyte	OG6_100204	ENSG00000080824;ENSG00000096384;ENSG00000166598	heat shock protein 90 alpha family class A member 1;heat shock protein 90 alpha family class B member 1;heat shock protein 90 beta family member 1	G3V2J8	149	0.78229	0.463	BindingDB orthology or BLAST match	2	IPR001404;IPR003594;IPR019805;IPR020568;IPR020575;IPR036890;IPR037196	Heat shock protein Hsp90 family;Histidine kinase/HSP90-like ATPase;Heat shock protein Hsp90, conserved site;Ribosomal protein S5 domain 2-type fold;Heat shock protein Hsp90, N-terminal;Histidine kinase/HSP90-like ATPase superfamily;HSP90, C-terminal domain	PF00183;PF02518	Heat shock protein Hsp90 family;Histidine kinase/HSP90-like ATPase	Non - Mutable in CDS	0.148	Essential	0.07007	6.6291	nt	Tagged	clear support
PF3D7_1222500	DPH6	diphthine--ammonia ligase, putative	Pf3D7_12_v3	-	898838	903247	Core	811268	2	2	ring, trophozoite, schizont, gametocyte, sporozoite		OG6_101395	ENSG00000134146	diphthamine biosynthesis 6	Q7L8W6	246	0.97971	0.447	AlphaFill or EC inhibitor(s) only		IPR002761;IPR030662	Diphthamide synthase domain;Diphthine--ammonia ligase/Uncharacterised protein MJ0570	PF01902	Diphthamide synthase domain	Non - Mutable in CDS	0.149						clear support
PF3D7_1223100	PKAr	cAMP-dependent protein kinase regulatory subunit	Pf3D7_12_v3	-	927063	930026	Core	811274	15	11	ring*, trophozoite, schizont, gametocyte, sporozoite	trophozoite*, schizont, gametocyte	OG6_100449	ENSG00000005249;ENSG00000108946;ENSG00000114302;ENSG00000188191;ENSG00000284096	protein kinase cAMP-dependent type II regulatory subunit beta;protein kinase cAMP-dependent type I regulatory subunit alpha;protein kinase cAMP-dependent type II regulatory subunit alpha;protein kinase cAMP-dependent type I regulatory subunit beta;protein kinase cAMP-dependent type II regulatory subunit beta	C9JR00	141	0.696	0.319	BindingDB orthology or BLAST match	3	IPR000595;IPR012198;IPR018488;IPR018490	Cyclic nucleotide-binding domain;cAMP-dependent protein kinase regulatory subunit;Cyclic nucleotide-binding, conserved site;Cyclic nucleotide-binding-like	PF00027	Cyclic nucleotide-binding domain	Non - Mutable in CDS	0.399						clear support
PF3D7_1223300	GyrA	DNA gyrase subunit A	Pf3D7_12_v3	-	934432	938673	Core	811276	9	8		trophozoite*, schizont*	OG6_105177							BindingDB orthology or BLAST match		IPR002205;IPR006691;IPR013760;IPR035516	DNA topoisomerase, type IIA, subunit A/C-terminal;DNA gyrase/topoisomerase IV, subunit A, C-terminal repeat;DNA topoisomerase, type IIA-like domain superfamily;DNA gyrase/topoisomerase IV, subunit A, C-terminal	PF00521;PF03989	DNA topoisomerase, type IIA, subunit A/C-terminal;DNA gyrase/topoisomerase IV, subunit A, C-terminal repeat	Non - Mutable in CDS	0.119						clear support
PF3D7_1223400		phospholipid-transporting ATPase, putative	Pf3D7_12_v3	+	939816	947433	Core	811277	3	15	ring, trophozoite, schizont, gametocyte, sporozoite	ring, trophozoite, schizont, gametocyte	OG6_101160	ENSG00000054793;ENSG00000166377;ENSG00000274273;ENSG00000282266	ATPase phospholipid transporting 9A (putative);ATPase phospholipid transporting 9B (putative);ATPase phospholipid transporting 9B (putative);ATPase phospholipid transporting 9B (putative)	A0A0A0MR22	882	0.91639	0.345	AlphaFill or EC inhibitor(s) only		IPR001757;IPR006539;IPR008250;IPR018303;IPR023298;IPR023299;IPR032630;IPR032631;IPR036412	P-type ATPase;P-type ATPase, subfamily IV;P-type ATPase, A domain superfamily;P-type ATPase, phosphorylation site;P-type ATPase, transmembrane domain superfamily;P-type ATPase, cytoplasmic domain N;P-type ATPase, C-terminal;P-type ATPase, N-terminal;HAD-like superfamily	PF00122;PF13246;PF16209;PF16212	P-type ATPase, N-terminal;P-type ATPase, C-terminal	Non - Mutable in CDS	0.126	Slow	0.38029	3.87387	X	Disrupted	unclear
PF3D7_1224300	PABP1	polyadenylate-binding protein 1, putative	Pf3D7_12_v3	+	985545	993212	Core	811286	14	14	ring, trophozoite, schizont, gametocyte, sporozoite	ring, trophozoite, schizont*, gametocyte*	OG6_100425	ENSG00000070756;ENSG00000090621;ENSG00000101104;ENSG00000151846	poly(A) binding protein cytoplasmic 1;poly(A) binding protein cytoplasmic 4;poly(A) binding protein cytoplasmic 1 like;poly(A) binding protein cytoplasmic 3	E5RGH3	108	0.95843	0.713	BindingDB orthology or BLAST match		IPR000504;IPR002004;IPR006515;IPR035979;IPR036053	RNA recognition motif domain;Polyadenylate-binding protein/Hyperplastic disc protein;Polyadenylate binding protein, human types 1, 2, 3, 4;RNA-binding domain superfamily;PABC (PABP) domain	PF00076;PF00658	RNA recognition motif domain;Polyadenylate-binding protein/Hyperplastic disc protein	Non - Mutable in CDS	0.149	Essential	0.06012	5.58357			clear support
PF3D7_1224600	CCHL	cytochrome c heme lyase, putative	Pf3D7_12_v3	-	1000407	1002443	Core	811289	3	6	ring, trophozoite, schizont, gametocyte, sporozoite		OG6_101849	ENSG00000004961	holocytochrome c synthase	P53701	192	0.76104	0.359	EC inhibitor(s) only		IPR000511	Cytochrome c/c1 haem-lyase	PF01265	Cytochrome c/c1 haem-lyase	Non - Mutable in CDS	0.125	Essential	0.06005	7.30735			clear support
PF3D7_1224900	SF3B6	splicing factor 3B subunit 6, putative	Pf3D7_12_v3	-	1010680	1011767	Core	811292	2	8	ring, trophozoite, schizont, gametocyte, sporozoite	ring*, trophozoite*, gametocyte*	OG6_102600	ENSG00000115128	splicing factor 3b subunit 6	Q9Y3B4	100	0.86785	0.67	AlphaFill or EC inhibitor(s) only		IPR000504;IPR034150;IPR035979	RNA recognition motif domain;SF3B6, RNA recognition motif;RNA-binding domain superfamily	PF00076	RNA recognition motif domain	Non - Mutable in CDS	0.985						unclear
PF3D7_1227900	RPUSP	RNA pseudouridylate synthase, putative	Pf3D7_12_v3	+	1138391	1140356	Core	811322	1	5		trophozoite*, gametocyte*	OG6_102367							EC inhibitor(s) only		IPR006145;IPR020103	Pseudouridine synthase, RsuA/RluA;Pseudouridine synthase, catalytic domain superfamily	PF00849	Pseudouridine synthase, RsuA/RluA	Non - Mutable in CDS	0.127	Essential	0.02005	7.23056			clear support
PF3D7_1228300	NEK1	NIMA related kinase 1	Pf3D7_12_v3	+	1147010	1152807	Core	811326	6	6	trophozoite, schizont, gametocyte	trophozoite*, schizont*	OG6_104455	ENSG00000117650	NIMA related kinase 2	F6U4U2	339	0.75518	0.339	AlphaFill or EC inhibitor(s) only		IPR000719;IPR008271;IPR011009	Protein kinase domain;Serine/threonine-protein kinase, active site;Protein kinase-like domain superfamily	PF00069	Protein kinase domain	Non - Mutable in CDS	0.806	Essential	0.11015	5.23261			unclear
PF3D7_1228500		RNA pseudouridylate synthase, putative	Pf3D7_12_v3	+	1158372	1160646	Core	811328	1	5	trophozoite, schizont*	trophozoite*, schizont*	OG6_102367							EC inhibitor(s) only		IPR002942;IPR020103	RNA-binding S4 domain;Pseudouridine synthase, catalytic domain superfamily	PF01479	RNA-binding S4 domain	Non - Mutable in CDS	0.134	Essential	0.02005	7.23056			clear support
PF3D7_1229500	CCT3	T-complex protein 1 subunit gamma	Pf3D7_12_v3	+	1210828	1214240	Core	811337	7	7	ring, trophozoite, schizont, gametocyte, sporozoite	ring*, trophozoite, gametocyte*	OG6_100235	ENSG00000150753;ENSG00000163468	chaperonin containing TCP1 subunit 5;chaperonin containing TCP1 subunit 3	E9PQ35	144	0.97081	0.549	AlphaFill or EC inhibitor(s) only		IPR002194;IPR002423;IPR012719;IPR017998;IPR027409;IPR027410;IPR027413	Chaperonin TCP-1, conserved site;Chaperonin Cpn60/TCP-1 family;T-complex protein 1, gamma subunit;Chaperone tailless complex polypeptide 1 (TCP-1);GroEL-like apical domain superfamily;TCP-1-like chaperonin intermediate domain superfamily;GroEL-like equatorial domain superfamily	PF00118	Chaperonin Cpn60/TCP-1 family	Non - Mutable in CDS	0.151	Essential	0.1402	4.61489			clear support
PF3D7_1230400	ClpQ	ATP-dependent protease subunit ClpQ	Pf3D7_12_v3	-	1251464	1253144	Core	811345	14	10	ring*, trophozoite, schizont, gametocyte, sporozoite*		OG6_107204							AlphaFill or EC inhibitor(s) only		IPR001353;IPR022281;IPR029055	Proteasome, subunit alpha/beta;ATP-dependent protease, HslV subunit;Nucleophile aminohydrolases, N-terminal	PF00227	Proteasome, subunit alpha/beta	Non - Mutable in CDS	0.431						clear support
PF3D7_1230600	NSUN4	RNA cytosine C(5)-methyltransferase, putative	Pf3D7_12_v3	+	1256554	1258824	Core	811347	1	7	ring, trophozoite, schizont, gametocyte, sporozoite		OG6_100487	ENSG00000111641	NOP2 nucleolar protein	P46087	323	0.76503	0.251	AlphaFill or EC inhibitor(s) only		IPR001678;IPR023267;IPR029063	SAM-dependent methyltransferase RsmB/NOP2-type;RNA (C5-cytosine) methyltransferase;S-adenosyl-L-methionine-dependent methyltransferase	PF01189	SAM-dependent methyltransferase RsmB/NOP2-type	Non - Mutable in CDS	0.142	Essential	0.10015	1			unclear
PF3D7_1230700	SEC13	protein transport protein SEC13	Pf3D7_12_v3	+	1258922	1262608	Core	811348	6	15	ring, trophozoite, schizont, gametocyte, sporozoite		OG6_101941	ENSG00000157020	SEC13 homolog, nuclear pore and COPII coat complex component	A8MXL6	281	0.92729	0.359	AlphaFill or EC inhibitor(s) only		IPR001680;IPR036322;IPR037363;IPR037596	WD40 repeat;WD40-repeat-containing domain superfamily;Sec13/Seh1 family;Protein Sec13	PF00400	WD40 repeat	Non - Mutable in CDS	0.989	Essential	0.15015	5.21717	ND	Mutated	unclear
PF3D7_1230900	RIO1	serine/threonine protein kinase RIO1, putative	Pf3D7_12_v3	+	1266588	1270610	Core	811350	12	2	ring, trophozoite, schizont, gametocyte, sporozoite	ring, trophozoite*, gametocyte*	OG6_101068	ENSG00000124784	RIO kinase 1	Q9BRS2	312	0.4885	0.397	AlphaFill or EC inhibitor(s) only		IPR000687;IPR011009;IPR018935	RIO kinase;Protein kinase-like domain superfamily;RIO kinase, conserved site	PF01163		Non - Mutable in CDS	0.248	Slow	0.29017	4.88602	X	Disrupted	clear support
PF3D7_1231100	RAB2	ras-related protein Rab-2	Pf3D7_12_v3	+	1275574	1278214	Core	811352	5	6	ring, trophozoite, schizont, gametocyte, sporozoite		OG6_101535	ENSG00000104388;ENSG00000129472	RAB2A, member RAS oncogene family;RAB2B, member RAS oncogene family	E9PE37	62	0.95648	0.839	BindingDB orthology or BLAST match		IPR001806;IPR005225;IPR027417	Small GTPase;Small GTP-binding protein domain;P-loop containing nucleoside triphosphate hydrolase	PF00071	Small GTPase	Non - Mutable in CDS	0.165	Essential	0.21058	2.49276			unclear
PF3D7_1231600	PRP2	pre-mRNA-splicing factor ATP-dependent RNA helicase PRP2, putative	Pf3D7_12_v3	-	1300633	1305728	Core	811357	10	10	ring, trophozoite, schizont, gametocyte	trophozoite*, gametocyte*	OG6_532724							AlphaFill or EC inhibitor(s) only		IPR001650;IPR002464;IPR007502;IPR011545;IPR011709;IPR014001;IPR027417	Helicase, C-terminal;DNA/RNA helicase, ATP-dependent, DEAH-box type, conserved site;Helicase-associated domain;DEAD/DEAH box helicase domain;Domain of unknown function DUF1605;Helicase superfamily 1/2, ATP-binding domain;P-loop containing nucleoside triphosphate hydrolase	PF00270;PF00271;PF04408;PF07717	DEAD/DEAH box helicase domain;Helicase, C-terminal;Helicase-associated domain;Domain of unknown function DUF1605	Non - Mutable in CDS	0.47						clear support
PF3D7_1232000	aFRS	phenylalanine--tRNA ligase	Pf3D7_12_v3	-	1325076	1328093	Core	811360	3	12	trophozoite, schizont*	trophozoite*	OG6_532534							AlphaFill or EC inhibitor(s) only		IPR002319;IPR004530;IPR005121;IPR036690	Phenylalanyl-tRNA synthetase;Phenylalanyl-tRNA synthetase, class IIc, mitochondrial;Ferrodoxin-fold anticodon-binding domain;Ferrodoxin-fold anticodon-binding domain superfamily	PF01409	Phenylalanyl-tRNA synthetase	Non - Mutable in CDS	0.221						clear support
PF3D7_1232100	CPN60	60 kDa chaperonin	Pf3D7_12_v3	-	1328121	1332034	Core	811361	8	8	ring*, trophozoite, schizont, gametocyte	trophozoite, schizont*, gametocyte*	OG6_130266							AlphaFill or EC inhibitor(s) only	1	IPR001844;IPR002423;IPR027409;IPR027410;IPR027413	Chaperonin Cpn60;Chaperonin Cpn60/TCP-1 family;GroEL-like apical domain superfamily;TCP-1-like chaperonin intermediate domain superfamily;GroEL-like equatorial domain superfamily	PF00118	Chaperonin Cpn60/TCP-1 family	Non - Mutable in CDS	0.148	Essential	0.02018	4.81913			clear support
PF3D7_1232900		nucleotidyltransferase, putative	Pf3D7_12_v3	-	1351394	1355027	Core	811369	1	4	trophozoite, gametocyte*		OG6_101058	ENSG00000083223;ENSG00000134744	terminal uridylyl transferase 7;terminal uridylyl transferase 4	Q5VYT0	120	0.8478	0.217	AlphaFill or EC inhibitor(s) only		IPR043519	Nucleotidyltransferase superfamily	PF19088		Non - Mutable in CDS	0.124	Essential	0.14011	5.83699			clear support
PF3D7_1233000	EF-G	elongation factor G	Pf3D7_12_v3	-	1355049	1358076	Core	811370	10	6	trophozoite	trophozoite*	OG6_100770	ENSG00000168827	G elongation factor mitochondrial 1	Q96RP9	714	0.90241	0.429	AlphaFill or EC inhibitor(s) only		IPR000640;IPR000795;IPR004161;IPR004540;IPR005225;IPR005517;IPR009000;IPR009022;IPR020568;IPR027417;IPR031157;IPR035647;IPR035649;IPR041095	Elongation factor EFG, domain V-like;Transcription factor, GTP-binding domain;Translation elongation factor EFTu-like, domain 2;Translation elongation factor EFG/EF2;Small GTP-binding protein domain;Translation elongation factor EFG/EF2, domain IV;Translation protein, beta-barrel domain superfamily;Elongation factor G, domain III;Ribosomal protein S5 domain 2-type fold;P-loop containing nucleosid…	PF00009;PF00679;PF03144;PF03764;PF14492	Transcription factor, GTP-binding domain;Elongation factor EFG, domain V-like;Translation elongation factor EFTu-like, domain 2;Translation elongation factor EFG/EF2, domain IV;Elongation Factor G, domain II	Non - Mutable in CDS	0.119	Essential	0.05009	6.19747			clear support
PF3D7_1233900	SENP1	sentrin-specific protease 1	Pf3D7_12_v3	+	1407068	1411277	Core	811379	5	5	trophozoite*	trophozoite*, gametocyte*	OG6_101235	ENSG00000079387	SUMO specific peptidase 1	Q9P0U3	303	0.40741	0.274	BindingDB orthology or BLAST match		IPR003653;IPR038765	Ulp1 protease family, C-terminal catalytic domain;Papain-like cysteine peptidase superfamily	PF02902	Ulp1 protease family, C-terminal catalytic domain	Non - Mutable in CDS	0.12	Essential	0.22042	3.11927			unclear
PF3D7_1234300		DNA polymerase epsilon subunit B, putative	Pf3D7_12_v3	-	1433803	1436007	Core	811383	1	6	trophozoite*, schizont*	trophozoite*, gametocyte*	OG6_102104	ENSG00000100479	DNA polymerase epsilon 2, accessory subunit	P56282	442	0.767	0.206	EC inhibitor(s) only		IPR007185;IPR016266	DNA polymerase alpha/delta/epsilon, subunit B;DNA polymerase epsilon, subunit B	PF04042	DNA polymerase alpha/delta/epsilon, subunit B	Non - Mutable in CDS	0.125	Essential	0.1	1			unclear
PF3D7_1234800	SF3B3	splicing factor 3B subunit 3, putative	Pf3D7_12_v3	+	1451196	1457549	Core	811388	8	9	ring, trophozoite, schizont, gametocyte, sporozoite	trophozoite*, gametocyte*	OG6_102496	ENSG00000189091	splicing factor 3b subunit 3	J3QL37	57	0.96429	0.632	BindingDB orthology or BLAST match		IPR004871;IPR036322	Cleavage/polyadenylation specificity factor, A subunit, C-terminal;WD40-repeat-containing domain superfamily	PF03178;PF10433	Cleavage/polyadenylation specificity factor, A subunit, C-terminal	Non - Mutable in CDS	0.608	Essential	0.09018	4.78316			clear support
PF3D7_1235500	MT-A70.2	N6-adenosine-methyltransferase, putative	Pf3D7_12_v3	+	1480516	1482959	Core	811395	3	9	ring, trophozoite, schizont, gametocyte, sporozoite		OG6_104881	ENSG00000145388	methyltransferase like 14	Q9HCE5	315	0.64839	0.457	BindingDB orthology or BLAST match		IPR002052;IPR007757;IPR029063	DNA methylase, N-6 adenine-specific, conserved site;MT-A70-like;S-adenosyl-L-methionine-dependent methyltransferase	PF05063	MT-A70-like	Non - Mutable in CDS	0.498	Essential	0.03009	6.22267			clear support
PF3D7_1235600	SHMT	serine hydroxymethyltransferase	Pf3D7_12_v3	+	1483501	1486097	Core	811396	16	24	trophozoite, schizont, gametocyte	trophozoite*	OG6_100262	ENSG00000176974;ENSG00000182199;ENSG00000284320	serine hydroxymethyltransferase 1;serine hydroxymethyltransferase 2;serine hydroxymethyltransferase 1	P34896	442	0.98872	0.466	BindingDB orthology or BLAST match	1	IPR001085;IPR015424;IPR039429	Serine hydroxymethyltransferase;Pyridoxal phosphate-dependent transferase;Serine hydroxymethyltransferase-like domain	PF00464	Serine hydroxymethyltransferase-like domain	Non - Mutable in CDS	0.126				X	Mutated	clear support
PF3D7_1236100	CARP	clustered-asparagine-rich protein	Pf3D7_12_v3	-	1506849	1509721	Core	811401	5	7	ring, trophozoite, schizont, gametocyte	ring*, trophozoite, schizont*, gametocyte*	OG6_132616							AlphaFill or EC inhibitor(s) only		IPR000504;IPR001202;IPR035979;IPR036020	RNA recognition motif domain;WW domain;RNA-binding domain superfamily;WW domain superfamily	PF00076;PF00397	RNA recognition motif domain;WW domain	Non - Mutable in CDS	0.563	Slow	0.44008	6.49444	X	Disrupted	clear support
PF3D7_1236700		S-adenosyl-methyltransferase, putative	Pf3D7_12_v3	-	1529471	1531643	Core	811407	3	5	ring*, trophozoite, schizont, gametocyte*	trophozoite*	OG6_101712	ENSG00000169519	methyltransferase like 15	A6NJ78	322	0.73024	0.292	AlphaFill or EC inhibitor(s) only		IPR002903;IPR023397;IPR029063	Ribosomal RNA small subunit methyltransferase H;S-adenosyl-L-methionine-dependent methyltransferase, MraW, recognition domain superfamily;S-adenosyl-L-methionine-dependent methyltransferase	PF01795	Ribosomal RNA small subunit methyltransferase H	Non - Mutable in CDS	0.152						clear support
PF3D7_1237000	UBA2	SUMO-activating enzyme subunit 2	Pf3D7_12_v3	+	1537454	1540646	Core	811410	2	9	ring, trophozoite, schizont	trophozoite*	OG6_101769	ENSG00000126261	ubiquitin like modifier activating enzyme 2	K7EPL2	228	0.78967	0.338	BindingDB orthology or BLAST match		IPR000594;IPR028077;IPR030661;IPR035985	THIF-type NAD/FAD binding fold;Ubiquitin/SUMO-activating enzyme ubiquitin-like domain;SUMO-activating enzyme subunit Uba2;Ubiquitin-activating enzyme	PF00899;PF14732	THIF-type NAD/FAD binding fold;Ubiquitin/SUMO-activating enzyme ubiquitin-like domain	Non - Mutable in CDS	0.159	Essential	0.04005	7.43103			clear support
PF3D7_1237600	PWP1	periodic tryptophan protein 1, putative	Pf3D7_12_v3	+	1568038	1571016	Core	811416	7	4	ring, trophozoite, schizont, gametocyte, sporozoite	gametocyte*	OG6_102416	ENSG00000136045	PWP1 homolog, endonuclein	B4DJV5	329	0.70091	0.28	AlphaFill or EC inhibitor(s) only		IPR001680;IPR019775;IPR020472;IPR036322	WD40 repeat;WD40 repeat, conserved site;G-protein beta WD-40 repeat;WD40-repeat-containing domain superfamily	PF00400	WD40 repeat	Non - Mutable in CDS	0.16						clear support
PF3D7_1238700		BTB/POZ domain-containing protein, putative	Pf3D7_12_v3	+	1604376	1608415	Core	811427	1	2	trophozoite, schizont, gametocyte*	gametocyte*	OG6_106132	ENSG00000180901	potassium channel tetramerization domain containing 2	Q14681	124	0.39375	0.226	BindingDB orthology or BLAST match		IPR000210;IPR003131;IPR011333	BTB/POZ domain;Potassium channel tetramerisation-type BTB domain;SKP1/BTB/POZ domain superfamily	PF02214	Potassium channel tetramerisation-type BTB domain	Non - Mutable in CDS	0.12						clear support
PF3D7_1238800	ACS11	acyl-CoA synthetase	Pf3D7_12_v3	+	1608501	1614434	Core	811428	4	7	ring, trophozoite, schizont, gametocyte, sporozoite	ring, trophozoite, schizont, gametocyte*	OG6_100152	ENSG00000151726;ENSG00000164398;ENSG00000197142;ENSG00000281938	acyl-CoA synthetase long chain family member 1;acyl-CoA synthetase long chain family member 6;acyl-CoA synthetase long chain family member 5;novel transcript	B7Z3Z9	520	0.92142	0.312	BindingDB orthology or BLAST match		IPR000873;IPR020845	AMP-dependent synthetase/ligase;AMP-binding, conserved site	PF00501	AMP-dependent synthetase/ligase	Non - Mutable in CDS	0.131	Slow	0.41029	3.84024	X	Disrupted	unclear
PF3D7_1238900	PK2	protein kinase 2	Pf3D7_12_v3	-	1612601	1618965	Core	811429	4	12	ring, trophozoite, schizont, gametocyte, sporozoite*		OG6_106626							AlphaFill or EC inhibitor(s) only		IPR000719;IPR008271;IPR011009;IPR017441	Protein kinase domain;Serine/threonine-protein kinase, active site;Protein kinase-like domain superfamily;Protein kinase, ATP binding site	PF00069	Protein kinase domain	Non - Mutable in CDS	0.125						clear support
PF3D7_1239500	GyrB	DNA gyrase subunit B	Pf3D7_12_v3	+	1648422	1652428	Core	811435	10	8	ring*, trophozoite, schizont, gametocyte, sporozoite	trophozoite*	OG6_100284	ENSG00000077097;ENSG00000131747	DNA topoisomerase II beta;DNA topoisomerase II alpha	J3KTB7	113	0.6296	0.257	BindingDB orthology or BLAST match		IPR000565;IPR001241;IPR002288;IPR003594;IPR006171;IPR013506;IPR013760;IPR018522;IPR020568;IPR036890	DNA topoisomerase, type IIA, subunit B;DNA topoisomerase, type IIA;DNA gyrase B subunit, C-terminal;Histidine kinase/HSP90-like ATPase;TOPRIM domain;DNA topoisomerase, type IIA, subunit B, domain 2;DNA topoisomerase, type IIA-like domain superfamily;DNA topoisomerase, type IIA, conserved site;Ribosomal protein S5 domain 2-type fold;Histidine kinase/HSP90-like ATPase superfamily	PF00204;PF00986;PF01751;PF02518	DNA topoisomerase, type IIA, subunit B, domain 2;DNA gyrase B subunit, C-terminal;TOPRIM domain;Histidine kinase/HSP90-like ATPase	Non - Mutable in CDS	0.188	Essential	0.13031	3.71017			clear support
PF3D7_1240000		3-hydroxyisobutyryl-CoA hydrolase, putative	Pf3D7_12_v3	+	1682613	1684787	Core	811440	2	3	ring*, gametocyte*, sporozoite*		OG6_102025	ENSG00000198130	3-hydroxyisobutyryl-CoA hydrolase	Q6NVY1	350	0.83084	0.251	AlphaFill or EC inhibitor(s) only		IPR029045;IPR032259	ClpP/crotonase-like domain superfamily;Enoyl-CoA hydratase/isomerase, HIBYL-CoA-H type	PF16113	Enoyl-CoA hydratase/isomerase, HIBYL-CoA-H type	Non - Mutable in CDS	0.12	Essential	0.10008	6.35244			clear support
PF3D7_1241100	PFS2	polyadenylation factor subunit 2, putative	Pf3D7_12_v3	-	1746049	1748494	Core	811447	1	4	ring, trophozoite, schizont, gametocyte, sporozoite*		OG6_102397	ENSG00000136709	WD repeat domain 33	C9J8B4	188	0.82857	0.239	AlphaFill or EC inhibitor(s) only		IPR001680;IPR019775;IPR036322	WD40 repeat;WD40 repeat, conserved site;WD40-repeat-containing domain superfamily	PF00400	WD40 repeat	Non - Mutable in CDS	0.18						clear support
PF3D7_1241600	SAMC	S-adenosylmethionine mitochondrial carrier protein	Pf3D7_12_v3	+	1774021	1776962	Core	811452	5	5	ring*, trophozoite, schizont, gametocyte, sporozoite*		OG6_102662	ENSG00000144741;ENSG00000282739	solute carrier family 25 member 26;solute carrier family 25 member 26	Q70HW3	249	0.88315	0.313	AlphaFill or EC inhibitor(s) only		IPR018108;IPR023395	Mitochondrial substrate/solute carrier;Mitochondrial carrier domain superfamily	PF00153	Mitochondrial substrate/solute carrier	Non - Mutable in CDS	0.138	Essential	0.08007	6.76818			clear support
PF3D7_1241700	RFC4	replication factor C subunit 4, putative	Pf3D7_12_v3	+	1777080	1779980	Core	811453	6	11	ring*, trophozoite, schizont, gametocyte		OG6_100321	ENSG00000049541;ENSG00000111445	replication factor C subunit 2;replication factor C subunit 5	P35250	326	0.928	0.472	BindingDB orthology or BLAST match		IPR003593;IPR003959;IPR008921;IPR027417	AAA+ ATPase domain;ATPase, AAA-type, core;DNA polymerase III, clamp loader complex, gamma/delta/delta subunit, C-terminal;P-loop containing nucleoside triphosphate hydrolase	PF00004	ATPase, AAA-type, core	Non - Mutable in CDS	0.119	Dispensable	0.79048	2.87012	X	Disrupted	unclear
PF3D7_1241800	DBP9	ATP-dependent RNA helicase DBP9, putative	Pf3D7_12_v3	-	1779442	1783743	Core	811454	7	8	ring, trophozoite, schizont, gametocyte, sporozoite	ring*, trophozoite*, gametocyte*	OG6_102730	ENSG00000136271	DEAD-box helicase 56	F8WDT8	176	0.86318	0.295	AlphaFill or EC inhibitor(s) only		IPR001650;IPR011545;IPR014001;IPR027417	Helicase, C-terminal;DEAD/DEAH box helicase domain;Helicase superfamily 1/2, ATP-binding domain;P-loop containing nucleoside triphosphate hydrolase	PF00270;PF00271	DEAD/DEAH box helicase domain;Helicase, C-terminal	Non - Mutable in CDS	0.119	Essential	0.18022	4.44477			clear support
PF3D7_1242600		protein farnesyltransferase subunit alpha	Pf3D7_12_v3	+	1800215	1802786	Core	811462	1	8	ring, trophozoite, schizont, gametocyte*, sporozoite*		OG6_102620	ENSG00000168522	farnesyltransferase, CAAX box, alpha	E9PQP6	248	0.90835	0.222	BindingDB orthology or BLAST match		IPR002088	Protein prenyltransferase, alpha subunit	PF01239	Protein prenyltransferase, alpha subunit	Non - Mutable in CDS	0.12	Essential	0.0401	5.96532			clear support
PF3D7_1242800	rabGDI	rab specific GDP dissociation inhibitor	Pf3D7_12_v3	-	1805206	1808574	Core	811464	4	8	ring, trophozoite, schizont, gametocyte, sporozoite	ring*, trophozoite*, schizont*, gametocyte*	OG6_100967	ENSG00000057608;ENSG00000203879	GDP dissociation inhibitor 2;GDP dissociation inhibitor 1	Q5SX87	262	0.97007	0.546	AlphaFill or EC inhibitor(s) only	1	IPR000806;IPR018203;IPR036188	Rab GDI protein;GDP dissociation inhibitor;FAD/NAD(P)-binding domain superfamily	PF00996	GDP dissociation inhibitor	Non - Mutable in CDS	0.12						clear support
PF3D7_1244000		glucose inhibited division protein a homologue, putative	Pf3D7_12_v3	-	1841647	1846073	Core	811475	2	7	ring*, trophozoite, schizont, gametocyte	trophozoite*	OG6_101730	ENSG00000135297	mitochondrial tRNA translation optimization 1	A0A7P0Z443	67	0.96556	0.582	AlphaFill or EC inhibitor(s) only		IPR002218;IPR026904;IPR036188;IPR040131	tRNA uridine 5-carboxymethylaminomethyl modification enzyme MnmG-related;GidA associated domain 3;FAD/NAD(P)-binding domain superfamily;MnmG, N-terminal domain	PF01134;PF13932	MnmG, N-terminal domain;GidA associated domain 3	Non - Mutable in CDS	0.149	Essential	0.06004	7.86951			clear support
PF3D7_1245300	UBC12	NEDD8-conjugating enzyme UBC12, putative	Pf3D7_12_v3	+	1892918	1894243	Core	811487	1	8	trophozoite, schizont*		OG6_102346	ENSG00000130725	ubiquitin conjugating enzyme E2 M	M0QX69	69	0.89847	0.435	BindingDB orthology or BLAST match		IPR000608;IPR016135;IPR023313	Ubiquitin-conjugating enzyme E2;Ubiquitin-conjugating enzyme/RWD-like;Ubiquitin-conjugating enzyme, active site	PF00179	Ubiquitin-conjugating enzyme E2	Non - Mutable in CDS	0.124						unclear
PF3D7_1246200	ACT1	actin I	Pf3D7_12_v3	+	1919898	1923323	Core	811495	15	16	ring, trophozoite, schizont, gametocyte, sporozoite	ring*, trophozoite, schizont, gametocyte	OG6_100127	ENSG00000075624;ENSG00000107796;ENSG00000143632;ENSG00000159251;ENSG00000163017;ENSG00000166351;ENSG00000169067;ENSG00000183206;ENSG00000184009;ENSG00000187537;ENSG00000188219;ENSG00000196604;ENSG00000196834;ENSG00000198062;ENSG00000222036;ENSG00000222038;ENSG00000230031;ENSG00000233917;ENSG00000276760;ENSG00000277630;ENSG00000278522;ENSG00000278699;ENSG00000288113;ENSG00000288142;ENSG00000288347	actin beta;actin alpha 2, smooth muscle;actin alpha 1, skeletal muscle;actin alpha cardiac muscle 1;actin gamma 2, smooth muscle;POTE ankyrin domain family member D;actin beta like 2;POTE ankyrin domain family member C;actin gamma 1;POTE ankyrin domain family member G;POTE ankyrin domain family member E;POTE ankyrin domain family member F;POTE ankyrin domain family member I;POTE ankyrin domain fa…	P68032	376	0.9964	0.811	BindingDB orthology or BLAST match	14	IPR004000;IPR004001;IPR020902;IPR043129	Actin family;Actin, conserved site;Actin/actin-like conserved site;ATPase, nucleotide binding domain	PF00022	Actin family	Non - Mutable in CDS	0.213	Essential	0.17015	5.11925	ND	Mutated	unclear
PF3D7_1246500		methyltransferase, putative	Pf3D7_12_v3	-	1933570	1935671	Core	811498	2	5	ring, trophozoite, schizont, gametocyte		OG6_104941							AlphaFill or EC inhibitor(s) only		IPR029063;IPR030382;IPR041532	S-adenosyl-L-methionine-dependent methyltransferase;SAM-dependent methyltransferase TRM5/TYW2-type;RlmI, PUA-like domain	PF02475;PF17785	SAM-dependent methyltransferase TRM5/TYW2-type;RlmI, PUA-like domain	Non - Mutable in CDS	0.125	Essential	0.06006	6.94258			clear support
PF3D7_1247300		GPI mannosyltransferase 2, putative	Pf3D7_12_v3	+	1951571	1955002	Core	811506	2	7	ring, trophozoite, schizont, gametocyte, sporozoite*		OG6_103140	ENSG00000060642	phosphatidylinositol glycan anchor biosynthesis class V	A0A0A0MSX6	178	0.86722	0.191	EC inhibitor(s) only		IPR007315	GPI mannosyltransferase 2	PF04188	GPI mannosyltransferase 2	Non - Mutable in CDS	0.121	Essential	0.27023	4.34461			clear support
PF3D7_1247400	FKBP35	peptidyl-prolyl cis-trans isomerase FKBP35	Pf3D7_12_v3	-	1954020	1957694	Core	811507	20	11	ring, trophozoite, schizont, gametocyte, sporozoite	trophozoite, gametocyte*	OG6_100299	ENSG00000004478;ENSG00000096060;ENSG00000119782;ENSG00000198225	FKBP prolyl isomerase 4;FKBP prolyl isomerase 5;FKBP prolyl isomerase 1B;FKBP prolyl isomerase 1C	F5H1U3	86	0.97841	0.453	BindingDB orthology or BLAST match	6	IPR001179;IPR011990;IPR019734	FKBP-type peptidyl-prolyl cis-trans isomerase domain;Tetratricopeptide-like helical domain superfamily;Tetratricopeptide repeat	PF00254;PF13181	FKBP-type peptidyl-prolyl cis-trans isomerase domain;Tetratricopeptide repeat	Non - Mutable in CDS	0.126				X	Tagged	clear support
PF3D7_1248000		tRNA-splicing endonuclease, putative	Pf3D7_12_v3	+	1973559	1975093	Core	811512	1	7	trophozoite*, schizont, gametocyte*		OG6_103858	ENSG00000154743	tRNA splicing endonuclease subunit 2	C9J7Z4	123	0.44481	0.179	EC inhibitor(s) only		IPR006676;IPR006677;IPR036167	tRNA-splicing endonuclease;tRNA intron endonuclease, catalytic domain-like;tRNA intron endonuclease, catalytic domain-like superfamily	PF01974	tRNA intron endonuclease, catalytic domain-like	Non - Mutable in CDS	0.294						clear support
PF3D7_1248900	RPT6	26S protease regulatory subunit 8, putative	Pf3D7_12_v3	-	2002325	2004499	Core	811521	3	13	ring, trophozoite, schizont, gametocyte	trophozoite, schizont*, gametocyte*	OG6_101513	ENSG00000087191	proteasome 26S subunit, ATPase 5	J3KRP2	241	0.9076	0.751	AlphaFill or EC inhibitor(s) only		IPR003593;IPR003959;IPR003960;IPR005937;IPR027417;IPR041569	AAA+ ATPase domain;ATPase, AAA-type, core;ATPase, AAA-type, conserved site;26S proteasome regulatory subunit P45-like;P-loop containing nucleoside triphosphate hydrolase;AAA ATPase, AAA+ lid domain	PF00004;PF17862	ATPase, AAA-type, core;AAA ATPase, AAA+ lid domain	Non - Mutable in CDS	0.988						unclear
PF3D7_1249900	KsgA2	ribosomal RNA small subunit methyltransferase A2, putative	Pf3D7_12_v3	-	2041293	2043722	Core	811531	2	9	ring, trophozoite, schizont, gametocyte, sporozoite	trophozoite*, gametocyte*	OG6_100569	ENSG00000086189	DIMT1 rRNA methyltransferase and ribosome maturation factor	B4DRY2	214	0.82315	0.29	AlphaFill or EC inhibitor(s) only		IPR001737;IPR011530;IPR020596;IPR020598;IPR029063	Ribosomal RNA adenine methyltransferase KsgA/Erm;Ribosomal RNA adenine dimethylase;Ribosomal RNA adenine methylase transferase, conserved site;Ribosomal RNA adenine methylase transferase, N-terminal;S-adenosyl-L-methionine-dependent methyltransferase	PF00398	Ribosomal RNA adenine methyltransferase KsgA/Erm	Non - Mutable in CDS	0.59	Essential	0.15012	5.58409			clear support
PF3D7_1250500		AP-3 complex subunit sigma, putative	Pf3D7_12_v3	+	2069903	2071659	Core	811537	1	7	ring, trophozoite, schizont, gametocyte, sporozoite	trophozoite*	OG6_102376	ENSG00000157823;ENSG00000177879	adaptor related protein complex 3 subunit sigma 2;adaptor related protein complex 3 subunit sigma 1	H0YN38	155	0.95357	0.503	BindingDB orthology or BLAST match		IPR000804;IPR011012;IPR016635;IPR022775;IPR027155	Clathrin adaptor complex, small chain;Longin-like domain superfamily;Adaptor protein complex, sigma subunit;AP complex, mu/sigma subunit;AP-3 complex subunit sigma	PF01217	AP complex, mu/sigma subunit	Non - Mutable in CDS	0.158	Slow	0.4602	4.55852	X	Disrupted	unclear
PF3D7_1250600		translation initiation factor eIF-2B subunit beta, putative	Pf3D7_12_v3	-	2071084	2074584	Core	811538	2	6	ring, trophozoite, schizont, gametocyte, sporozoite		OG6_102470	ENSG00000119718	eukaryotic translation initiation factor 2B subunit beta	H0YK01	71	0.9242	0.324	EC inhibitor(s) only		IPR000649;IPR037171	Initiation factor 2B-related;NagB/RpiA transferase-like	PF01008	Initiation factor 2B-related	Non - Mutable in CDS	0.173	Slow	0.50007	6.72878	X	Disrupted	unclear
PF3D7_1251300	TMK	thymidylate kinase	Pf3D7_12_v3	-	2094748	2096876	Core	811545	5	12	trophozoite*, schizont*, gametocyte		OG6_100714	ENSG00000168393	deoxythymidylate kinase	P23919	208	0.93525	0.38	BindingDB orthology or BLAST match	7	IPR018094;IPR018095;IPR027417;IPR039430	Thymidylate kinase;Thymidylate kinase, conserved site;P-loop containing nucleoside triphosphate hydrolase;Thymidylate kinase-like domain	PF02223	Thymidylate kinase-like domain	Non - Mutable in CDS	0.158						clear support
PF3D7_1251700	aTrpRS	tryptophan--tRNA ligase	Pf3D7_12_v3	-	2105871	2108564	Core	811549	3	10	ring*, trophozoite, schizont*	gametocyte*	OG6_101334	ENSG00000116874	tryptophanyl tRNA synthetase 2, mitochondrial	Q9UGM6	332	0.83754	0.229	AlphaFill or EC inhibitor(s) only		IPR001412;IPR002305	Aminoacyl-tRNA synthetase, class I, conserved site;Aminoacyl-tRNA synthetase, class Ic	PF00579	Aminoacyl-tRNA synthetase, class Ic	Non - Mutable in CDS	0.145						clear support
PF3D7_1302600	DOHH	deoxyhypusine hydroxylase	Pf3D7_13_v3	-	142833	144141	Core	813992	6	5	ring, trophozoite, schizont, gametocyte, sporozoite		OG6_101312	ENSG00000129932	deoxyhypusine hydroxylase	Q9BU89	283	0.87412	0.332	BindingDB orthology or BLAST match		IPR004155;IPR016024;IPR027517	PBS lyase HEAT-like repeat;Armadillo-type fold;Deoxyhypusine hydroxylase	PF03130;PF13646	PBS lyase HEAT-like repeat	Non - Mutable in CDS	0.133						clear support
PF3D7_1302700		ATP-dependent RNA helicase DHR1, putative	Pf3D7_13_v3	+	144689	150561	Core	813690	1	10	ring, trophozoite, schizont*	ring, trophozoite*, gametocyte*	OG6_102322	ENSG00000150990	DEAH-box helicase 37	Q8IY37	896	0.63542	0.267	AlphaFill or EC inhibitor(s) only		IPR001650;IPR002464;IPR007502;IPR011545;IPR014001;IPR027417	Helicase, C-terminal;DNA/RNA helicase, ATP-dependent, DEAH-box type, conserved site;Helicase-associated domain;DEAD/DEAH box helicase domain;Helicase superfamily 1/2, ATP-binding domain;P-loop containing nucleoside triphosphate hydrolase	PF00270;PF00271;PF04408	DEAD/DEAH box helicase domain;Helicase, C-terminal;Helicase-associated domain	Non - Mutable in CDS	0.155	Essential	0.18016	5.01864			clear support
PF3D7_1303100		methyltransferase, putative	Pf3D7_13_v3	+	159024	160416	Core	813995		8	ring*, trophozoite, schizont, gametocyte	trophozoite*	OG6_101563	ENSG00000156239	N-6 adenine-specific DNA methyltransferase 1	Q9Y5N5	206	0.88217	0.311	AlphaFill or EC inhibitor(s) only		IPR002052;IPR007848;IPR029063	DNA methylase, N-6 adenine-specific, conserved site;Methyltransferase small domain;S-adenosyl-L-methionine-dependent methyltransferase	PF05175	Methyltransferase small domain	Non - Mutable in CDS	0.135	Slow	0.54001	10	X	Disrupted	unclear
PF3D7_1304100	LigI	DNA ligase I	Pf3D7_13_v3	-	221623	225748	Core	813777	2	17	ring, trophozoite, schizont, sporozoite*	trophozoite*, schizont*	OG6_100906	ENSG00000105486	DNA ligase 1	F5GZ28	667	0.64049	0.37	BindingDB orthology or BLAST match		IPR000977;IPR012308;IPR012309;IPR012310;IPR012340;IPR016059;IPR036599	DNA ligase, ATP-dependent;DNA ligase, ATP-dependent, N-terminal;DNA ligase, ATP-dependent, C-terminal;DNA ligase, ATP-dependent, central;Nucleic acid-binding, OB-fold;DNA ligase, ATP-dependent, conserved site;DNA ligase, ATP-dependent, N-terminal domain superfamily	PF01068;PF04675;PF04679	DNA ligase, ATP-dependent, central;DNA ligase, ATP-dependent, N-terminal;DNA ligase, ATP-dependent, C-terminal	Non - Mutable in CDS	0.152	Essential	0.1	1			unclear
PF3D7_1304700	CYC4	cyclin	Pf3D7_13_v3	+	241498	243247	Core	814001	3	5			OG6_102010	ENSG00000163660;ENSG00000221978	cyclin L1;cyclin L2	J3QSH2	85	0.91227	0.318	BindingDB orthology or BLAST match		IPR004367;IPR006671;IPR013763;IPR036915;IPR043198	Cyclin, C-terminal domain;Cyclin, N-terminal;Cyclin-like;Cyclin-like superfamily;Cyclin/Cyclin-like subunit Ssn8	PF00134;PF02984	Cyclin, N-terminal;Cyclin, C-terminal domain	Non - Mutable in CDS	0.125	Essential	0.18025	4.1539			clear support
PF3D7_1305000		MCL1 domain-containing protein, putative	Pf3D7_13_v3	+	246965	252322	Core	814003	2	9	trophozoite, schizont	trophozoite, schizont*, gametocyte*	OG6_532794							AlphaFill or EC inhibitor(s) only		IPR022100;IPR036322	Minichromosome loss protein Mcl1, middle region;WD40-repeat-containing domain superfamily	PF12341	Minichromosome loss protein Mcl1, middle region	Non - Mutable in CDS	0.247	Essential	0.08014	5.29183			clear support
PF3D7_1306400	RPT4	26S protease regulatory subunit 10B, putative	Pf3D7_13_v3	-	296681	299735	Core	814012	9	16	ring, trophozoite, schizont, gametocyte, sporozoite	trophozoite, schizont*	OG6_101751	ENSG00000100519	proteasome 26S subunit, ATPase 6	P62333	387	0.96875	0.695	AlphaFill or EC inhibitor(s) only		IPR003593;IPR003959;IPR003960;IPR005937;IPR027417;IPR032501;IPR041569	AAA+ ATPase domain;ATPase, AAA-type, core;ATPase, AAA-type, conserved site;26S proteasome regulatory subunit P45-like;P-loop containing nucleoside triphosphate hydrolase;Proteasomal ATPase OB C-terminal domain;AAA ATPase, AAA+ lid domain	PF00004;PF16450;PF17862	ATPase, AAA-type, core;Proteasomal ATPase OB C-terminal domain;AAA ATPase, AAA+ lid domain	Non - Mutable in CDS	0.136	Essential	0.18023	4.30766			clear support
PF3D7_1306900	SNRPA	U1 small nuclear ribonucleoprotein A, putative	Pf3D7_13_v3	+	322848	325071	Core	813918	4	6	ring, trophozoite, schizont, gametocyte, sporozoite		OG6_100753	ENSG00000077312;ENSG00000125870	small nuclear ribonucleoprotein polypeptide A;small nuclear ribonucleoprotein polypeptide B2	M0R0G9	87	0.92414	0.391	AlphaFill or EC inhibitor(s) only		IPR000504;IPR035979	RNA recognition motif domain;RNA-binding domain superfamily	PF00076	RNA recognition motif domain	Non - Mutable in CDS	0.192	Essential	0.18029	3.89105			clear support
PF3D7_1307300	DBP6	ATP-dependent RNA helicase DBP6, putative	Pf3D7_13_v3	+	333485	335751	Core	814016	7	5	ring*, trophozoite, schizont*, gametocyte, sporozoite*	gametocyte*	OG6_105578							AlphaFill or EC inhibitor(s) only		IPR001650;IPR011545;IPR014001;IPR027417	Helicase, C-terminal;DEAD/DEAH box helicase domain;Helicase superfamily 1/2, ATP-binding domain;P-loop containing nucleoside triphosphate hydrolase	PF00270;PF00271	DEAD/DEAH box helicase domain;Helicase, C-terminal	Non - Mutable in CDS	0.25	Essential	0.05003	8.09369			clear support
PF3D7_1307600	rpoA	DNA-directed RNA polymerase subunit alpha, putative	Pf3D7_13_v3	-	339616	343027	Core	814019	3	5	ring*, trophozoite, schizont, sporozoite	trophozoite*, schizont*, gametocyte*	OG6_151371							BindingDB orthology or BLAST match		IPR011262;IPR011263;IPR036603;IPR036643	DNA-directed RNA polymerase, insert domain;DNA-directed RNA polymerase, RpoA/D/Rpb3-type;RNA polymerase, RBP11-like subunit;DNA-directed RNA polymerase, insert domain superfamily	PF01000	DNA-directed RNA polymerase, insert domain	Non - Mutable in CDS	0.769	Essential	0.17026	4.09562			clear support
PF3D7_1308200	cpsSII	carbamoyl phosphate synthetase	Pf3D7_13_v3	-	360703	371091	Core	814023	2	9	ring, trophozoite, schizont, gametocyte*	ring, trophozoite, schizont*, gametocyte*	OG6_100435	ENSG00000021826;ENSG00000084774	carbamoyl-phosphate synthase 1;carbamoyl-phosphate synthetase 2, aspartate transcarbamylase, and dihydroorotase	P31327	1443	0.94398	0.465	BindingDB orthology or BLAST match		IPR002474;IPR005479;IPR005480;IPR005483;IPR011607;IPR016185;IPR017926;IPR029062;IPR035686;IPR036480;IPR036897;IPR036914	Carbamoyl-phosphate synthase small subunit, N-terminal domain;Carbamoyl-phosphate synthetase large subunit-like, ATP-binding domain;Carbamoyl-phosphate synthetase, large subunit oligomerisation domain;Carbamoyl-phosphate synthase large subunit, CPSase domain;Methylglyoxal synthase-like domain;Pre-ATP-grasp domain superfamily;Glutamine amidotransferase;Class I glutamine amidotransferase-like;Carba…	PF00117;PF00988;PF02142;PF02786;PF02787	Glutamine amidotransferase;Carbamoyl-phosphate synthase small subunit, N-terminal domain;Methylglyoxal synthase-like domain;Carbamoyl-phosphate synthetase large subunit-like, ATP-binding domain;Carbamoyl-phosphate synthetase, large subunit oligomerisation domain	Non - Mutable in CDS	0.119	Essential	0.10021	1			unclear
PF3D7_1308300	RPS27	40S ribosomal protein S27	Pf3D7_13_v3	+	370778	373004	Core	814024	4	7	ring, trophozoite, schizont	ring*, trophozoite*, gametocyte*	OG6_100584	ENSG00000177954;ENSG00000185088	ribosomal protein S27;ribosomal protein S27 like	Q71UM5	82	0.98758	0.683	BindingDB orthology or BLAST match	4	IPR000592;IPR011332	Ribosomal protein S27e;Zinc-binding ribosomal protein	PF01667	Ribosomal protein S27e	Non - Mutable in CDS	0.12	Essential	0.03006	7.04154			unclear
PF3D7_1309200	PPM6	protein phosphatase PPM6, putative	Pf3D7_13_v3	+	423936	427379	Core	813933	2	8	ring, trophozoite, schizont, gametocyte, sporozoite	trophozoite*, schizont*, gametocyte*	OG6_109670							EC inhibitor(s) only		IPR001932;IPR015655;IPR036457	PPM-type phosphatase domain;Protein phosphatase 2C family;PPM-type phosphatase domain superfamily	PF00481	PPM-type phosphatase domain	Non - Mutable in CDS	0.12				X	Tagged	clear support
PF3D7_1309600		ribosomal RNA methyltransferase, putative	Pf3D7_13_v3	+	438135	439566	Core	814031	1	8	ring, trophozoite*, schizont*, sporozoite*		OG6_103441	ENSG00000122687;ENSG00000286192	mitochondrial rRNA methyltransferase 2;Novel protein	Q9UI43	213	0.80776	0.3	AlphaFill or EC inhibitor(s) only	1	IPR002877;IPR015507;IPR029063	Ribosomal RNA methyltransferase FtsJ domain;Ribosomal RNA large subunit methyltransferase E;S-adenosyl-L-methionine-dependent methyltransferase	PF01728	Ribosomal RNA methyltransferase FtsJ domain	Non - Mutable in CDS	0.21	Essential	0.14011	5.73133			clear support
PF3D7_1310000	OSCP	ATP synthase subunit O, mitochondrial, putative	Pf3D7_13_v3	+	448789	449862	Core	813936	4	9	no data	gametocyte	OG6_101031	ENSG00000241837;ENSG00000249209	ATP synthase peripheral stalk subunit OSCP;novel protein similar to ATP synthase delta (OSCP) subunit domain	P48047	191	0.75011	0.251	BindingDB orthology or BLAST match		IPR000711;IPR026015	ATPase, OSCP/delta subunit;F1F0 ATP synthase OSCP/delta subunit, N-terminal domain superfamily	PF00213	ATPase, OSCP/delta subunit	Non - Mutable in CDS	0.125						clear support
PF3D7_1311000	ISD11	protein ISD11	Pf3D7_13_v3	-	477378	478179	Core	813942	4	5			OG6_103491	ENSG00000214113	LYR motif containing 4	C9JY28	67	0.88883	0.269	EC inhibitor(s) only		IPR008011	Complex 1 LYR protein	PF05347	Complex 1 LYR protein	Non - Mutable in CDS	0.12	Essential	0.12014	5.26561			unclear
PF3D7_1311200		transducin beta-like protein TBL1, putative	Pf3D7_13_v3	-	481029	483562	Core	813943	1	4	ring, trophozoite, schizont, gametocyte	trophozoite*	OG6_103380	ENSG00000122692	SMU1 DNA replication regulator and spliceosomal factor	Q2TAY7	345	0.62884	0.386	AlphaFill or EC inhibitor(s) only		IPR001680;IPR006594;IPR036322	WD40 repeat;LIS1 homology motif;WD40-repeat-containing domain superfamily	PF00400;PF17814	WD40 repeat	Non - Mutable in CDS	0.132	Essential	0.09018	4.79534			clear support
PF3D7_1311500	RPT1	26S protease regulatory subunit 7, putative	Pf3D7_13_v3	-	489523	492367	Core	814041	3	13	ring, trophozoite, schizont, gametocyte, sporozoite	trophozoite*, schizont*	OG6_101899	ENSG00000161057	proteasome 26S subunit, ATPase 2	C9JX88	417	0.96984	0.741	AlphaFill or EC inhibitor(s) only		IPR003593;IPR003959;IPR003960;IPR005937;IPR027417;IPR041569	AAA+ ATPase domain;ATPase, AAA-type, core;ATPase, AAA-type, conserved site;26S proteasome regulatory subunit P45-like;P-loop containing nucleoside triphosphate hydrolase;AAA ATPase, AAA+ lid domain	PF00004;PF17862	ATPase, AAA-type, core;AAA ATPase, AAA+ lid domain	Non - Mutable in CDS	0.924	Essential	0.1	1			unclear
PF3D7_1311800	M1AAP	M1-family alanyl aminopeptidase	Pf3D7_13_v3	+	500128	505330	Core	813945	13	12	ring, trophozoite, schizont*	ring, trophozoite, schizont*, gametocyte*	OG6_106799							BindingDB orthology or BLAST match	3	IPR001930;IPR012779;IPR014782;IPR024601;IPR035414;IPR042097	Peptidase M1, alanine aminopeptidase/leukotriene A4 hydrolase;Peptidase M1, alanyl aminopeptidase;Peptidase M1, membrane alanine aminopeptidase;Peptidase M1, alanyl aminopeptidase, C-terminal;Peptidase M1, alanyl aminopeptidase, Ig-like fold;Aminopeptidase N-like , N-terminal	PF01433;PF11940;PF17432;PF17900	Peptidase M1, membrane alanine aminopeptidase;Peptidase M1, alanyl aminopeptidase, Ig-like fold;Peptidase M1, alanyl aminopeptidase, C-terminal	Non - Mutable in CDS	0.127	Essential	0.3204	3.23693			unclear
PF3D7_1311900	vapA	V-type proton ATPase catalytic subunit A	Pf3D7_13_v3	+	506640	510354	Core	814043	5	11	ring, trophozoite, schizont, gametocyte, sporozoite	trophozoite*	OG6_100902	ENSG00000114573	ATPase H+ transporting V1 subunit A	C9JA17	184	0.98668	0.538	AlphaFill or EC inhibitor(s) only		IPR000194;IPR004100;IPR005725;IPR020003;IPR022878;IPR027417;IPR031686;IPR036121	ATPase, F1/V1/A1 complex, alpha/beta subunit, nucleotide-binding domain;ATPase, F1/V1/A1 complex, alpha/beta subunit, N-terminal domain;ATPase, V1 complex, subunit A;ATPase, alpha/beta subunit, nucleotide-binding domain, active site;V-type ATP synthase catalytic alpha chain;P-loop containing nucleoside triphosphate hydrolase;ATPsynthase alpha/beta subunit, N-terminal extension;ATPase, F1/V1/A1 co…	PF00006;PF02874;PF16886	ATPase, F1/V1/A1 complex, alpha/beta subunit, nucleotide-binding domain;ATPase, F1/V1/A1 complex, alpha/beta subunit, N-terminal domain;ATPsynthase alpha/beta subunit, N-terminal extension	Non - Mutable in CDS	0.93	Essential	0.06005	7.31373			unclear
PF3D7_1312400	IF2a	translation initiation factor IF-2, putative	Pf3D7_13_v3	+	521022	524485	Core	814047	4	5	gametocyte*		OG6_139502							AlphaFill or EC inhibitor(s) only		IPR000795;IPR005225;IPR009000;IPR015760;IPR023115;IPR027417;IPR036925	Transcription factor, GTP-binding domain;Small GTP-binding protein domain;Translation protein, beta-barrel domain superfamily;Translation initiation factor IF- 2;Translation initiation factor IF- 2, domain 3;P-loop containing nucleoside triphosphate hydrolase;Translation initiation factor IF-2, domain 3 superfamily	PF00009;PF11987	Transcription factor, GTP-binding domain;Translation initiation factor IF- 2, domain 3	Non - Mutable in CDS	0.148	Essential	0.11008	6.54897			clear support
PF3D7_1312600	BCKDHA	2-oxoisovalerate dehydrogenase subunit alpha, mitochondrial, putative	Pf3D7_13_v3	+	529137	531966	Core	814048	2	7	trophozoite, schizont, gametocyte, sporozoite	schizont*, gametocyte*	OG6_101723	ENSG00000248098;ENSG00000255730	branched chain keto acid dehydrogenase E1 subunit alpha;novel protein	F5H5P2	413	0.91461	0.387	AlphaFill or EC inhibitor(s) only		IPR001017;IPR029061;IPR034616	Dehydrogenase, E1 component;Thiamin diphosphate-binding fold;2-oxoisovalerate dehydrogenase subunit alpha	PF00676	Dehydrogenase, E1 component	Non - Mutable in CDS	0.204	Slow	0.55008	6.43822	X	Disrupted	unclear
PF3D7_1313000	NEDD8	ubiquitin-like protein Nedd8	Pf3D7_13_v3	-	553067	554779	Core	813953	2	9	ring*, trophozoite, schizont, gametocyte, sporozoite*		OG6_121187							BindingDB orthology or BLAST match		IPR000626;IPR019956;IPR029071;IPR038738	Ubiquitin-like domain;Ubiquitin domain;Ubiquitin-like domain superfamily;Nedd8-like ubiquitin	PF00240	Ubiquitin-like domain	Non - Mutable in CDS	0.472						unclear
PF3D7_1314300		MACRO domain-containing protein, putative	Pf3D7_13_v3	-	618973	620881	Core	813964	1	1	ring*, trophozoite, schizont, gametocyte		OG6_143350							AlphaFill or EC inhibitor(s) only		IPR002589;IPR043472	Macro domain;Macro domain-like	PF01661	Macro domain	Non - Mutable in CDS	0.135						clear support
PF3D7_1314600	LipL1	lipoate-protein ligase 1	Pf3D7_13_v3	+	624510	626292	Core	814061	5	8	ring, trophozoite, schizont*		OG6_101366	ENSG00000144182	lipoyltransferase 1	C9JUU5	219	0.80268	0.32	AlphaFill or EC inhibitor(s) only	1	IPR004143;IPR004562;IPR019491	Biotinyl protein ligase (BPL) and lipoyl protein ligase (LPL), catalytic domain;Lipoyltransferase/lipoate-protein ligase;Lipoate protein ligase, C-terminal	PF03099;PF10437	Biotinyl protein ligase (BPL) and lipoyl protein ligase (LPL), catalytic domain;Lipoate protein ligase, C-terminal	Non - Mutable in CDS	0.539	Essential	0.03003	8.32503			clear support
PF3D7_1315600	PIS	CDP-diacylglycerol--inositol 3-phosphatidyltransferase	Pf3D7_13_v3	-	654882	657517	Core	813973	1	7	ring, trophozoite, schizont, gametocyte, sporozoite*		OG6_102569	ENSG00000103502	CDP-diacylglycerol--inositol 3-phosphatidyltransferase	O14735	201	0.89586	0.274	EC inhibitor(s) only		IPR000462;IPR014387	CDP-alcohol phosphatidyltransferase;CDP-diacylglycerol-inositol 3-phosphatidyltransferase, eukaryote	PF01066	CDP-alcohol phosphatidyltransferase	Non - Mutable in CDS	0.126						clear support
PF3D7_1315700	GCD14	tRNA (adenine(58)-N(1))-methyltransferase catalytic subunit TRM61, putative	Pf3D7_13_v3	+	657523	659870	Core	814065	10	4	ring, trophozoite, schizont, gametocyte		OG6_100880	ENSG00000166166;ENSG00000171103	tRNA methyltransferase 61A;tRNA methyltransferase 61B	Q96FX7	266	0.8581	0.301	AlphaFill or EC inhibitor(s) only		IPR014816;IPR029063	tRNA (1-methyladenosine) methyltransferase catalytic subunit Gcd14;S-adenosyl-L-methionine-dependent methyltransferase	PF08704	tRNA (1-methyladenosine) methyltransferase catalytic subunit Gcd14	Non - Mutable in CDS	0.134						clear support
PF3D7_1317000	USP39	U4/U6.U5 tri-snRNP-associated protein 2, putative	Pf3D7_13_v3	+	707799	710556	Core	814072	20	8	trophozoite*	trophozoite*	OG6_102786	ENSG00000168883	ubiquitin specific peptidase 39	A0A087X1B2	446	0.86499	0.462	AlphaFill or EC inhibitor(s) only		IPR001394;IPR001607;IPR033809;IPR038765	Peptidase C19, ubiquitin carboxyl-terminal hydrolase;Zinc finger, UBP-type;USP39;Papain-like cysteine peptidase superfamily	PF00443;PF02148	Peptidase C19, ubiquitin carboxyl-terminal hydrolase;Zinc finger, UBP-type	Non - Mutable in CDS	0.123						clear support
PF3D7_1317100	MCM4	DNA replication licensing factor MCM4	Pf3D7_13_v3	+	711294	715548	Core	814071	2	15	trophozoite, schizont, gametocyte, sporozoite	trophozoite*, schizont*, gametocyte*	OG6_101805	ENSG00000104738	minichromosome maintenance complex component 4	A0A3B3IRR8	189	0.92779	0.545	AlphaFill or EC inhibitor(s) only		IPR001208;IPR008047;IPR012340;IPR018525;IPR027417;IPR031327;IPR033762;IPR041562	MCM domain;Mini-chromosome maintenance complex protein 4;Nucleic acid-binding, OB-fold;Mini-chromosome maintenance, conserved site;P-loop containing nucleoside triphosphate hydrolase;Mini-chromosome maintenance protein;MCM OB domain;MCM, AAA-lid domain	PF00493;PF17207;PF17855	MCM domain;MCM OB domain;MCM, AAA-lid domain	Non - Mutable in CDS	0.16	Essential	0.1	1			unclear
PF3D7_1318100	FD	ferredoxin	Pf3D7_13_v3	-	748160	749415	Core	813986	5	8			OG6_106507							AlphaFill or EC inhibitor(s) only	1	IPR001041;IPR006058;IPR010241;IPR036010	2Fe-2S ferredoxin-type iron-sulfur binding domain;2Fe-2S ferredoxin, iron-sulphur binding site;Ferredoxin [2Fe-2S], plant;2Fe-2S ferredoxin-like superfamily	PF00111	2Fe-2S ferredoxin-type iron-sulfur binding domain	Non - Mutable in CDS	0.659	Essential	0.10024	4.20593			clear support
PF3D7_1319300	TRM1	tRNA (guanine(26)-N(2))-dimethyltransferase, putative	Pf3D7_13_v3	-	795691	799120	Core	814083	7	8	ring, trophozoite, schizont, gametocyte*	ring*, trophozoite*, gametocyte*	OG6_101071	ENSG00000104907	tRNA methyltransferase 1	K7EJX9	190	0.92897	0.268	AlphaFill or EC inhibitor(s) only		IPR002905;IPR029063	tRNA methyltransferase, Trm1;S-adenosyl-L-methionine-dependent methyltransferase	PF02005	tRNA methyltransferase, Trm1	Non - Mutable in CDS	0.122	Slow	0.5503	3.77883	X	Disrupted	unclear
PF3D7_1319700		protein phosphatase PP2A regulatory subunit A, putative	Pf3D7_13_v3	-	815505	818847	Core	813653		7	gametocyte		OG6_101100	ENSG00000105568;ENSG00000137713	protein phosphatase 2 scaffold subunit Aalpha;protein phosphatase 2 scaffold subunit Abeta	C9J9C1	334	0.76195	0.204	EC inhibitor(s) only		IPR016024	Armadillo-type fold			Non - Mutable in CDS	0.183						clear support
PF3D7_1320100	ClpS	ATP-dependent Clp protease adapter protein ClpS	Pf3D7_13_v3	-	833359	835735	Core	813659	4	5	ring*, trophozoite*, schizont*, gametocyte*, sporozoite*	trophozoite*	OG6_106777							EC inhibitor(s) only	1	IPR003769;IPR014719	Adaptor protein ClpS, core;Ribosomal protein L7/L12, C-terminal/adaptor protein ClpS-like	PF02617	Adaptor protein ClpS, core	Non - Mutable in CDS	0.131	Essential	0.07021	4.49853			clear support
PF3D7_1321400	DHHC8	palmitoyltransferase DHHC8, putative	Pf3D7_13_v3	+	886652	889804	Core	813665	6	10	ring, trophozoite, schizont, gametocyte, sporozoite*		OG6_104772	ENSG00000099904;ENSG00000156599	zinc finger DHHC-type palmitoyltransferase 8;zinc finger DHHC-type palmitoyltransferase 5	E9PMA5	135	0.87262	0.311	AlphaFill or EC inhibitor(s) only		IPR001594	Palmitoyltransferase, DHHC domain	PF01529	Palmitoyltransferase, DHHC domain	Non - Mutable in CDS	0.287	Essential	0.19016	5.05646	X	Tagged	clear support
PF3D7_1321500	PDEbeta	3',5'-cyclic nucleotide phosphodiesterase beta	Pf3D7_13_v3	-	889872	895607	Core	813666	3	14	trophozoite, schizont, gametocyte*, sporozoite*	no data	OG6_100946	ENSG00000115252;ENSG00000123360;ENSG00000154678	phosphodiesterase 1A;phosphodiesterase 1B;phosphodiesterase 1C	B4DK72	341	0.63492	0.282	BindingDB orthology or BLAST match		IPR002073;IPR003607;IPR023088;IPR023174	3'5'-cyclic nucleotide phosphodiesterase, catalytic domain;HD/PDEase domain;3'5'-cyclic nucleotide phosphodiesterase;3'5'-cyclic nucleotide phosphodiesterase, conserved site	PF00233	3'5'-cyclic nucleotide phosphodiesterase, catalytic domain	Non - Mutable in CDS	0.123	Essential	0.07017	4.96434	X	Tagged	clear support
PF3D7_1322000		nucleoside-diphosphatase, putative	Pf3D7_13_v3	+	914465	918899	Core	813671	4	7	ring, trophozoite, schizont, gametocyte, sporozoite	trophozoite*	OG6_154019							AlphaFill or EC inhibitor(s) only		IPR000407	Nucleoside phosphatase GDA1/CD39	PF01150	Nucleoside phosphatase GDA1/CD39	Non - Mutable in CDS	0.127	Essential	0.10021	4.51126			clear support
PF3D7_1323500	PMV	plasmepsin V	Pf3D7_13_v3	+	973969	977910	Core	814104	13	8	ring, trophozoite, schizont		OG6_107443							BindingDB orthology or BLAST match		IPR001461;IPR001969;IPR021109;IPR032861;IPR033121;IPR033866	Aspartic peptidase A1 family;Aspartic peptidase, active site;Aspartic peptidase domain superfamily;Xylanase inhibitor, N-terminal;Peptidase family A1 domain;Plasmepsin 5	PF00026;PF14543	Peptidase family A1 domain;Xylanase inhibitor, N-terminal	Non - Mutable in CDS	0.136	Essential	0.0201	6.04834			clear support
PF3D7_1324500		DEAD box helicase, putative	Pf3D7_13_v3	-	1022857	1028042	Core	813685	1	12	trophozoite, schizont*, gametocyte*	trophozoite*, gametocyte*	OG6_102316	ENSG00000013573	DEAD/H-box helicase 11	Q96FC9	738	0.66023	0.221	BindingDB orthology or BLAST match		IPR006554;IPR006555;IPR010614;IPR027417;IPR028331	Helicase-like, DEXD box c2 type;ATP-dependent helicase, C-terminal;DEAD2;P-loop containing nucleoside triphosphate hydrolase;ATP-dependent RNA helicase CHL1/DDX11	PF06733;PF13307	DEAD2;ATP-dependent helicase, C-terminal	Non - Mutable in CDS	0.143						clear support
PF3D7_1324700	YKT6.2	SNARE protein, putative	Pf3D7_13_v3	+	1034495	1036418	Core	813686	1	6	ring, trophozoite, schizont, gametocyte		OG6_101684	ENSG00000106636	YKT6 v-SNARE homolog	A0A7I2V4L6	188	0.91313	0.319	AlphaFill or EC inhibitor(s) only		IPR001388;IPR010908;IPR011012	Synaptobrevin;Longin domain;Longin-like domain superfamily	PF00957	Synaptobrevin	Non - Mutable in CDS	0.121	Essential	0.28022	4.40432			clear support
PF3D7_1324800	DHFS-FPGS	dihydrofolate synthase/folylpolyglutamate synthase	Pf3D7_13_v3	-	1036517	1039173	Core	814111	3	11	ring, trophozoite, schizont, gametocyte, sporozoite	trophozoite*	OG6_100496	ENSG00000136877	folylpolyglutamate synthase	Q5JU20	213	0.74013	0.329	BindingDB orthology or BLAST match		IPR001645;IPR013221;IPR018109;IPR036565;IPR036615	Folylpolyglutamate synthetase;Mur ligase, central;Folylpolyglutamate synthetase, conserved site;Mur-like, catalytic domain superfamily;Mur ligase, C-terminal domain superfamily	PF08245	Mur ligase, central	Non - Mutable in CDS	0.123	Essential	0.09041	3.14849			clear support
PF3D7_1324900	LDH	L-lactate dehydrogenase	Pf3D7_13_v3	+	1040006	1042682	Core	814112	14	19	ring, trophozoite, schizont, gametocyte, sporozoite	trophozoite	OG6_100601	ENSG00000111716;ENSG00000134333;ENSG00000166796;ENSG00000166800;ENSG00000285854;ENSG00000288299	lactate dehydrogenase B;lactate dehydrogenase A;lactate dehydrogenase C;lactate dehydrogenase A like 6A;novel transcript;lactate dehydrogenase A	Q6ZMR3	307	0.91041	0.287	BindingDB orthology or BLAST match	1	IPR001236;IPR001557;IPR011275;IPR015955;IPR022383;IPR036291	Lactate/malate dehydrogenase, N-terminal;L-lactate/malate dehydrogenase;Malate dehydrogenase, type 3;Lactate dehydrogenase/glycoside hydrolase, family 4, C-terminal;Lactate/malate dehydrogenase, C-terminal;NAD(P)-binding domain superfamily	PF00056;PF02866	Lactate/malate dehydrogenase, N-terminal;Lactate/malate dehydrogenase, C-terminal	Non - Mutable in CDS	0.159	Essential	0.05008	6.51759	X	Tagged	clear support
PF3D7_1325100		phosphoribosylpyrophosphate synthetase	Pf3D7_13_v3	-	1043646	1046792	Core	814114	4	13	ring, trophozoite, schizont, gametocyte, sporozoite	ring*, trophozoite, gametocyte*	OG6_100356	ENSG00000101911;ENSG00000147224;ENSG00000229937	phosphoribosyl pyrophosphate synthetase 2;phosphoribosyl pyrophosphate synthetase 1;phosphoribosyl pyrophosphate synthetase 1 like 1	A0A6Q8PHK9	121	0.96194	0.504	BindingDB orthology or BLAST match		IPR000836;IPR005946;IPR029057;IPR029099	Phosphoribosyltransferase domain;Ribose-phosphate pyrophosphokinase;Phosphoribosyltransferase-like;Ribose-phosphate pyrophosphokinase, N-terminal domain	PF13793;PF14572	Ribose-phosphate pyrophosphokinase, N-terminal domain;Ribose-phosphate pyrophosphokinase	Non - Mutable in CDS	0.218						clear support
PF3D7_1326300		RNA-binding protein, putative	Pf3D7_13_v3	-	1092355	1094980	Core	814117	1	2	ring, trophozoite, schizont, gametocyte, sporozoite	trophozoite*	OG6_130126							AlphaFill or EC inhibitor(s) only		IPR000504;IPR035979	RNA recognition motif domain;RNA-binding domain superfamily			Non - Mutable in CDS	0.222	Essential	0.05008	6.35917			clear support
PF3D7_1327200	RPR2	ribonuclease P protein subunit RPR2, putative	Pf3D7_13_v3	+	1142949	1144084	Core	813705	8	4	no data		OG6_103265	ENSG00000241370	ribonuclease P/MRP subunit p21	Q9H633	101	0.59015	0.228	EC inhibitor(s) only		IPR007175	RNAse P, Rpr2/Rpp21 subunit	PF04032	RNAse P, Rpr2/Rpp21 subunit	Non - Mutable in CDS	0.143	Essential	0.10024	1			unclear
PF3D7_1328100		proteasome subunit beta type-7, putative	Pf3D7_13_v3	+	1183590	1186246	Core	814126	3	12	ring, trophozoite, schizont, gametocyte, sporozoite	trophozoite*, gametocyte*	OG6_101382	ENSG00000136930;ENSG00000205220	proteasome 20S subunit beta 7;proteasome 20S subunit beta 10	P40306	264	0.92642	0.462	BindingDB orthology or BLAST match	6	IPR000243;IPR001353;IPR016050;IPR029055;IPR035216	Peptidase T1A, proteasome beta-subunit;Proteasome, subunit alpha/beta;Proteasome beta-type subunit, conserved site;Nucleophile aminohydrolases, N-terminal;Proteasome subunit beta 7	PF00227	Proteasome, subunit alpha/beta	Non - Mutable in CDS	0.244				nt	Other	clear support
PF3D7_1328900		PUB domain-containing protein, putative	Pf3D7_13_v3	-	1214915	1217537	Core	814121			trophozoite*	trophozoite, schizont*, gametocyte*	OG6_129494							EC inhibitor(s) only		IPR018997;IPR036339	PUB domain;PUB-like domain superfamily	PF09409	PUB domain	Non - Mutable in CDS	0.233						clear support
PF3D7_1329000		DNA-directed RNA polymerase III subunit RPC1, putative	Pf3D7_13_v3	-	1217710	1226469	Core	814120		5	ring*	ring*, trophozoite*, gametocyte*	OG6_100210	ENSG00000148606;ENSG00000181222;ENSG00000284832	RNA polymerase III subunit A;RNA polymerase II subunit A;RNA polymerase II subunit A	O14802	1336	0.9276	0.438	BindingDB orthology or BLAST match		IPR000722;IPR006592;IPR007066;IPR007080;IPR007081;IPR007083;IPR035697	RNA polymerase, alpha subunit;RNA polymerase, N-terminal;RNA polymerase Rpb1, domain 3;RNA polymerase Rpb1, domain 1;RNA polymerase Rpb1, domain 5;RNA polymerase Rpb1, domain 4;DNA-directed RNA polymerase III subunit RPC1, N-terminal	PF00623;PF04983;PF04997;PF04998;PF05000	RNA polymerase, alpha subunit;RNA polymerase Rpb1, domain 3;RNA polymerase Rpb1, domain 1;RNA polymerase Rpb1, domain 5;RNA polymerase Rpb1, domain 4	Non - Mutable in CDS	0.12	Essential	0.2102	4.63333			clear support
PF3D7_1329300	CAF1B	chromatin assembly factor 1 subunit B, putative	Pf3D7_13_v3	-	1238815	1241964	Core	814119	4	7	trophozoite*, schizont, sporozoite*	trophozoite*, gametocyte*	OG6_171440							AlphaFill or EC inhibitor(s) only		IPR001680;IPR019775;IPR022052;IPR036322	WD40 repeat;WD40 repeat, conserved site;Histone-binding protein RBBP4, N-terminal;WD40-repeat-containing domain superfamily	PF00400;PF12265	WD40 repeat;Histone-binding protein RBBP4, N-terminal	Non - Mutable in CDS	0.16	Essential	0.04021	4.49767			clear support
PF3D7_1330600		elongation factor Tu, putative	Pf3D7_13_v3	-	1287674	1289679	Core	813717	4	9	ring*, trophozoite, schizont, gametocyte, sporozoite		OG6_100780	ENSG00000178952	Tu translation elongation factor, mitochondrial	P49411	411	0.88048	0.506	AlphaFill or EC inhibitor(s) only		IPR000795;IPR004160;IPR004161;IPR004541;IPR009000;IPR009001;IPR027417;IPR031157;IPR033720;IPR041709	Transcription factor, GTP-binding domain;Translation elongation factor EFTu/EF1A, C-terminal;Translation elongation factor EFTu-like, domain 2;Translation elongation factor EFTu/EF1A, bacterial/organelle;Translation protein, beta-barrel domain superfamily;Translation elongation factor EF1A/initiation factor IF2gamma, C-terminal;P-loop containing nucleoside triphosphate hydrolase;Tr-type G domain,…	PF00009;PF03143;PF03144	Transcription factor, GTP-binding domain;Translation elongation factor EFTu/EF1A, C-terminal;Translation elongation factor EFTu-like, domain 2	Non - Mutable in CDS	0.131	Essential	0.15019	4.68325			clear support
PF3D7_1331300	SEC11	signal peptidase complex catalytic subunit SEC11	Pf3D7_13_v3	+	1308678	1310348	Core	813720	10	8	ring*, trophozoite, schizont, gametocyte, sporozoite		OG6_100807	ENSG00000140612;ENSG00000166562	SEC11 homolog A, signal peptidase complex subunit;SEC11 homolog C, signal peptidase complex subunit	H0YNX5	104	0.90091	0.548	EC inhibitor(s) only		IPR001733;IPR015927;IPR019758;IPR036286	Peptidase S26B;Peptidase S24/S26A/S26B/S26C;Peptidase S26A, signal peptidase I, conserved site;LexA/Signal peptidase-like superfamily	PF00717	Peptidase S24/S26A/S26B/S26C	Non - Mutable in CDS	0.159	Essential	0.2604	3.19945			unclear
PF3D7_1331500		ATF7-int domain-containing protein, putative	Pf3D7_13_v3	+	1313440	1316380	Core	814139					OG6_533533							BindingDB orthology or BLAST match		IPR026085	Activating transcription factor 7-interacting protein			Non - Mutable in CDS	0.339				X	Disrupted	clear support
PF3D7_1331700		glutamine--tRNA ligase, putative	Pf3D7_13_v3	-	1318841	1323158	Core	814140	2	11	ring, trophozoite, schizont, gametocyte, sporozoite	trophozoite*, gametocyte*	OG6_101072	ENSG00000172053	glutaminyl-tRNA synthetase 1	H7C0R3	252	0.94495	0.369	BindingDB orthology or BLAST match		IPR000924;IPR001412;IPR004514;IPR011035;IPR020058;IPR020059	Glutamyl/glutaminyl-tRNA synthetase;Aminoacyl-tRNA synthetase, class I, conserved site;Glutamine-tRNA synthetase;Ribosomal protein L25/Gln-tRNA synthetase, anti-codon-binding domain superfamily;Glutamyl/glutaminyl-tRNA synthetase, class Ib, catalytic domain;Glutamyl/glutaminyl-tRNA synthetase, class Ib, anti-codon binding domain	PF00749;PF03950	Glutamyl/glutaminyl-tRNA synthetase, class Ib, catalytic domain;Glutamyl/glutaminyl-tRNA synthetase, class Ib, anti-codon binding domain	Non - Mutable in CDS	0.205	Essential	0.1	1			unclear
PF3D7_1332900	cyto-IRS	isoleucine--tRNA ligase, putative	Pf3D7_13_v3	-	1349542	1354540	Core	814149	1	9	ring, trophozoite, schizont, gametocyte	ring*, trophozoite, gametocyte*	OG6_100811	ENSG00000196305	isoleucyl-tRNA synthetase 1	A0A804HIG2	435	0.96239	0.517	BindingDB orthology or BLAST match		IPR001412;IPR002300;IPR002301;IPR009008;IPR009080;IPR013155;IPR033709	Aminoacyl-tRNA synthetase, class I, conserved site;Aminoacyl-tRNA synthetase, class Ia;Isoleucine-tRNA ligase;Valyl/Leucyl/Isoleucyl-tRNA synthetase, editing domain;Aminoacyl-tRNA synthetase, class Ia, anticodon-binding;Methionyl/Valyl/Leucyl/Isoleucyl-tRNA synthetase, anticodon-binding;Isoleucyl tRNA synthetase type 2, anticodon-binding domain	PF00133;PF08264	Aminoacyl-tRNA synthetase, class Ia;Methionyl/Valyl/Leucyl/Isoleucyl-tRNA synthetase, anticodon-binding	Non - Mutable in CDS	0.12						clear support
PF3D7_1333200	UBA1	ubiquitin-activating enzyme	Pf3D7_13_v3	+	1360971	1367998	Core	814152	4	16	ring, trophozoite, schizont, gametocyte*, sporozoite	trophozoite*	OG6_533178							BindingDB orthology or BLAST match		IPR000011;IPR000594;IPR019572;IPR035985	Ubiquitin/SUMO-activating enzyme E1;THIF-type NAD/FAD binding fold;Ubiquitin-activating enzyme, catalytic cysteine domain;Ubiquitin-activating enzyme	PF00899;PF10585	THIF-type NAD/FAD binding fold;Ubiquitin-activating enzyme, catalytic cysteine domain	Non - Mutable in CDS	0.125	Essential	0.23024	4.24446			clear support
PF3D7_1336900	cTrpRS	tryptophan--tRNA ligase	Pf3D7_13_v3	-	1487930	1490567	Core	814174	2	8	ring, trophozoite, schizont, gametocyte, sporozoite	trophozoite*	OG6_101168	ENSG00000140105	tryptophanyl-tRNA synthetase 1	P23381	385	0.8	0.522	EC inhibitor(s) only	3	IPR002305;IPR002306;IPR018163	Aminoacyl-tRNA synthetase, class Ic;Tryptophan-tRNA ligase;Threonyl/alanyl tRNA synthetase, class II-like, putative editing domain superfamily	PF00579	Aminoacyl-tRNA synthetase, class Ic	Non - Mutable in CDS	0.142	Essential	0.01003	8.19572			clear support
PF3D7_1337000	OCT1	mitochondrial intermediate peptidase, putative	Pf3D7_13_v3	-	1491206	1494872	Core	813739	2	6	trophozoite*, schizont, gametocyte*		OG6_102110	ENSG00000027001	mitochondrial intermediate peptidase	Q99797	649	0.83219	0.183	EC inhibitor(s) only		IPR001567;IPR033851	Peptidase M3A/M3B catalytic domain;Mitochondrial intermediate peptidase	PF01432	Peptidase M3A/M3B catalytic domain	Non - Mutable in CDS	0.166	Essential	0.05004	7.77417			clear support
PF3D7_1337100	PK6	protein kinase 6	Pf3D7_13_v3	+	1495106	1497722	Core	813740	8	14	ring, trophozoite, schizont, gametocyte, sporozoite		OG6_126468							BindingDB orthology or BLAST match	1	IPR000719;IPR008271;IPR011009;IPR017441	Protein kinase domain;Serine/threonine-protein kinase, active site;Protein kinase-like domain superfamily;Protein kinase, ATP binding site	PF00069	Protein kinase domain	Non - Mutable in CDS	0.127	Essential	0.15014	5.30856			clear support
PF3D7_1337200	DXS	1-deoxy-D-xylulose 5-phosphate synthase	Pf3D7_13_v3	+	1497877	1501494	Core	813741	2	9		trophozoite*	OG6_104068							BindingDB orthology or BLAST match		IPR005475;IPR005477;IPR009014;IPR020826;IPR029061;IPR033248	Transketolase-like, pyrimidine-binding domain;Deoxyxylulose-5-phosphate synthase;Transketolase C-terminal/Pyruvate-ferredoxin oxidoreductase domain II;Transketolase binding site;Thiamin diphosphate-binding fold;Transketolase, C-terminal domain	PF02779;PF02780;PF13292	Transketolase-like, pyrimidine-binding domain;Transketolase, C-terminal domain;Deoxyxylulose-5-phosphate synthase	Non - Mutable in CDS	0.123						clear support
PF3D7_1337300		exoribonuclease, putative	Pf3D7_13_v3	+	1502688	1506534	Core	814175	1	2	ring, trophozoite, schizont, gametocyte, sporozoite*	trophozoite*	OG6_103246	ENSG00000079313	RNA exonuclease 1 homolog	A0A2R8Y7I5	221	0.38194	0.353	AlphaFill or EC inhibitor(s) only		IPR012337;IPR013520;IPR034922	Ribonuclease H-like superfamily;Exonuclease, RNase T/DNA polymerase III;RNA exonuclease 1-like, exonuclease domain			Non - Mutable in CDS	0.12	Essential	0.1401	6.02457			clear support
PF3D7_1337800	CDPK5	calcium-dependent protein kinase 5	Pf3D7_13_v3	-	1527826	1531730	Core	814178	12	11	ring, schizont, sporozoite	ring*	OG6_100153	ENSG00000130822;ENSG00000134072;ENSG00000152495;ENSG00000183049	pregnancy up-regulated nonubiquitous CaM kinase;calcium/calmodulin dependent protein kinase I;calcium/calmodulin dependent protein kinase IV;calcium/calmodulin dependent protein kinase ID	C9JEC5	85	0.89088	0.306	BindingDB orthology or BLAST match		IPR000719;IPR002048;IPR008271;IPR011009;IPR011992;IPR017441;IPR018247	Protein kinase domain;EF-hand domain;Serine/threonine-protein kinase, active site;Protein kinase-like domain superfamily;EF-hand domain pair;Protein kinase, ATP binding site;EF-Hand 1, calcium-binding site	PF00069;PF13499	Protein kinase domain;EF-hand domain	Non - Mutable in CDS	0.125	Essential	0.24022	4.3909	nt	Mutated	clear support
PF3D7_1338300	EF-1gamma	elongation factor 1-gamma, putative	Pf3D7_13_v3	+	1547546	1550917	Core	814181	7	6	ring, trophozoite, schizont, gametocyte, sporozoite	ring, trophozoite, schizont*, gametocyte	OG6_101050	ENSG00000254772	eukaryotic translation elongation factor 1 gamma	P26641	314	0.4913	0.191	AlphaFill or EC inhibitor(s) only		IPR001662;IPR004045;IPR004046;IPR036249;IPR036282;IPR036433;IPR040079	Elongation factor 1B gamma, C-terminal;Glutathione S-transferase, N-terminal;Glutathione S-transferase, C-terminal;Thioredoxin-like superfamily;Glutathione S-transferase, C-terminal domain superfamily;Elongation factor EF1B gamma, C-terminal domain superfamily;Glutathione Transferase family	PF00043;PF00647;PF02798	Glutathione S-transferase, C-terminal;Elongation factor 1B gamma, C-terminal;Glutathione S-transferase, N-terminal	Non - Mutable in CDS	0.763	Essential	0.13011	5.85096			clear support
PF3D7_1340100	RRP42	exosome complex component RRP42, putative	Pf3D7_13_v3	-	1603632	1605515	Core	813762	1	2	ring, trophozoite, schizont, gametocyte, sporozoite		OG6_103422	ENSG00000075914	exosome component 7	Q15024	267	0.89751	0.251	EC inhibitor(s) only		IPR001247;IPR015847;IPR020568;IPR036345	Exoribonuclease, phosphorolytic domain 1;Exoribonuclease, phosphorolytic domain 2;Ribosomal protein S5 domain 2-type fold;Exoribonuclease, PH domain 2 superfamily	PF01138;PF03725	Exoribonuclease, phosphorolytic domain 1;Exoribonuclease, phosphorolytic domain 2	Non - Mutable in CDS	0.274	Essential	0.24039	3.28215			unclear
PF3D7_1340600	DBR1	RNA lariat debranching enzyme, putative	Pf3D7_13_v3	-	1617537	1620495	Core	814189	13	3	ring, trophozoite, schizont, gametocyte*	trophozoite*	OG6_102255	ENSG00000138231	debranching RNA lariats 1	F8WAY1	118	0.94064	0.534	EC inhibitor(s) only		IPR007708;IPR041816	Lariat debranching enzyme, C-terminal;Lariat debranching enzyme, N-terminal metallophosphatase domain	PF05011	Lariat debranching enzyme, C-terminal	Non - Mutable in CDS	0.25	Essential	0.02012	5.57678			clear support
PF3D7_1340700	RAB11b	ras-related protein Rab-11B	Pf3D7_13_v3	-	1620976	1623379	Core	813763	1	4	trophozoite, schizont, gametocyte, sporozoite*		OG6_117884							AlphaFill or EC inhibitor(s) only		IPR001806;IPR005225;IPR027417	Small GTPase;Small GTP-binding protein domain;P-loop containing nucleoside triphosphate hydrolase	PF00071	Small GTPase	Non - Mutable in CDS	0.91	Essential	0.1	1			unclear
PF3D7_1340900	PiT	sodium-dependent phosphate transporter	Pf3D7_13_v3	+	1625796	1629643	Core	813764	4	7	ring, trophozoite, schizont, gametocyte, sporozoite	ring*, trophozoite, schizont, gametocyte	OG6_100354	ENSG00000144136;ENSG00000168575	solute carrier family 20 member 1;solute carrier family 20 member 2	E5RGG8	76	0.87195	0.421	BindingDB orthology or BLAST match		IPR001204	Phosphate transporter	PF01384	Phosphate transporter	Non - Mutable in CDS	0.238						clear support
PF3D7_1341600	GPI10	GPI mannosyltransferase 3	Pf3D7_13_v3	+	1641926	1644490	Core	813767	12	8	ring*, trophozoite*, schizont, gametocyte*		OG6_103087	ENSG00000069943	phosphatidylinositol glycan anchor biosynthesis class B	Q92521	485	0.8233	0.262	EC inhibitor(s) only		IPR005599;IPR039521	GPI mannosyltransferase;GPI mannosyltransferase 3	PF03901	GPI mannosyltransferase	Non - Mutable in CDS	0.488	Essential	0.10022	1			unclear
PF3D7_1342600	MyoA	myosin A	Pf3D7_13_v3	+	1673239	1677299	Core	814200	34	25	ring, trophozoite, schizont, gametocyte, sporozoite	ring*	OG6_100187	ENSG00000128641;ENSG00000136286;ENSG00000142347;ENSG00000157483;ENSG00000166866;ENSG00000174527;ENSG00000176658;ENSG00000197879	myosin IB;myosin IG;myosin IF;myosin IE;myosin IA;myosin IH;myosin ID;myosin IC	J3KRL0	421	0.91422	0.34	BindingDB orthology or BLAST match	15	IPR001609;IPR027417;IPR036044	Myosin head, motor domain;P-loop containing nucleoside triphosphate hydrolase;Class XIV myosin, motor domain	PF00063	Myosin head, motor domain	Non - Mutable in CDS	0.138	Essential	0.27025	4.13129	ND	Mutated	unclear
PF3D7_1343000	PMT	phosphoethanolamine N-methyltransferase	Pf3D7_13_v3	+	1695462	1699267	Core	813771	14	8	ring, trophozoite, schizont, gametocyte*	ring, trophozoite, schizont, gametocyte*	OG6_105856							AlphaFill or EC inhibitor(s) only		IPR029063;IPR041698	S-adenosyl-L-methionine-dependent methyltransferase;Methyltransferase domain 25	PF13649	Methyltransferase domain 25	Non - Mutable in CDS	0.129						clear support
PF3D7_1343700	Kelch13	kelch protein K13	Pf3D7_13_v3	-	1724600	1727877	Core	814205	48	9	ring, trophozoite, schizont, gametocyte, sporozoite	ring, schizont*, gametocyte*	OG6_119343							AlphaFill or EC inhibitor(s) only	1	IPR000210;IPR003131;IPR006652;IPR011333;IPR015915	BTB/POZ domain;Potassium channel tetramerisation-type BTB domain;Kelch repeat type 1;SKP1/BTB/POZ domain superfamily;Kelch-type beta propeller	PF01344;PF02214;PF13418	Kelch repeat type 1;Potassium channel tetramerisation-type BTB domain	Non - Mutable in CDS	0.122				X	Mutated	clear support
PF3D7_1343900	PRPF4	U4/U6 small nuclear ribonucleoprotein PRP4, putative	Pf3D7_13_v3	+	1755697	1758708	Core	9221985	20	5	no data	trophozoite*	OG6_102752	ENSG00000136875	pre-mRNA processing factor 4	O43172	390	0.68397	0.285	AlphaFill or EC inhibitor(s) only		IPR001680;IPR014906;IPR019775;IPR036285;IPR036322	WD40 repeat;Pre-mRNA processing factor 4 (PRP4)-like;WD40 repeat, conserved site;PRP4-like superfamily;WD40-repeat-containing domain superfamily	PF00400;PF08799	WD40 repeat;Pre-mRNA processing factor 4 (PRP4)-like	Non - Mutable in CDS	0.131	Essential	0.21014	5.35747			clear support
PF3D7_1344000		aminomethyltransferase, putative	Pf3D7_13_v3	+	1758930	1762648	Core	9221986	1	4	no data		OG6_179354							AlphaFill or EC inhibitor(s) only		IPR006222;IPR013977;IPR029043	Aminomethyltransferase, folate-binding domain;Glycine cleavage T-protein, C-terminal barrel domain;Glycine cleavage T-protein/YgfZ, C-terminal	PF01571;PF08669	Aminomethyltransferase, folate-binding domain;Glycine cleavage T-protein, C-terminal barrel domain	Non - Mutable in CDS	0.172						clear support
PF3D7_1344200	GRP170	endoplasmic reticulum chaperone GRP170	Pf3D7_13_v3	+	1768122	1772620	Core	9221988	11	8	no data	ring*, trophozoite*, schizont*	OG6_101811	ENSG00000149428;ENSG00000280682	hypoxia up-regulated 1;hypoxia up-regulated 1	J3KSR2	38	0.85074	0.026	AlphaFill or EC inhibitor(s) only		IPR013126;IPR029048;IPR043129	Heat shock protein 70 family;Heat shock protein 70kD, C-terminal domain superfamily;ATPase, nucleotide binding domain	PF00012	Heat shock protein 70 family	Non - Mutable in CDS	0.143	Essential	0.24026	4.07114			clear support
PF3D7_1344800	ATCase	aspartate carbamoyltransferase	Pf3D7_13_v3	+	1795375	1798284	Core	813779	18	9	ring, trophozoite, schizont, gametocyte, sporozoite		OG6_103175							BindingDB orthology or BLAST match	9	IPR002082;IPR006130;IPR006131;IPR006132;IPR036901	Aspartate carbamoyltransferase;Aspartate/ornithine carbamoyltransferase;Aspartate/ornithine carbamoyltransferase, Asp/Orn-binding domain;Aspartate/ornithine carbamoyltransferase, carbamoyl-P binding;Aspartate/ornithine carbamoyltransferase superfamily	PF00185;PF02729	Aspartate/ornithine carbamoyltransferase, Asp/Orn-binding domain;Aspartate/ornithine carbamoyltransferase, carbamoyl-P binding	Non - Mutable in CDS	0.408	Essential	0.1701	5.96979			clear support
PF3D7_1345100	TRX2	thioredoxin 2	Pf3D7_13_v3	-	1809393	1810615	Core	813783	6	9	ring, trophozoite, schizont, gametocyte		OG6_119361							AlphaFill or EC inhibitor(s) only	2	IPR013766;IPR036249	Thioredoxin domain;Thioredoxin-like superfamily	PF00085	Thioredoxin domain	Non - Mutable in CDS	0.122	Slow	0.75019	4.68883	X	Disrupted	unclear
PF3D7_1345200	ROM6	rhomboid protease ROM6, putative	Pf3D7_13_v3	-	1811227	1813968	Core	814207	1	2	ring, trophozoite, schizont, gametocyte, sporozoite	trophozoite*, gametocyte*	OG6_124366							EC inhibitor(s) only		IPR022764	Peptidase S54, rhomboid domain	PF01694	Peptidase S54, rhomboid domain	Non - Mutable in CDS	0.138	Essential	0.13004	7.75298			clear support
PF3D7_1345500	UBC	ubiquitin-conjugating enzyme E2	Pf3D7_13_v3	+	1822843	1825456	Core	813785	3	11	trophozoite*, schizont*, gametocyte*		OG6_142138							AlphaFill or EC inhibitor(s) only	1	IPR000608;IPR016135	Ubiquitin-conjugating enzyme E2;Ubiquitin-conjugating enzyme/RWD-like	PF00179	Ubiquitin-conjugating enzyme E2	Non - Mutable in CDS	0.119	Essential	0.05006	7.072			clear support
PF3D7_1345700	IDH	isocitrate dehydrogenase [NADP], mitochondrial	Pf3D7_13_v3	-	1827863	1830813	Core	814208	3	10	ring, trophozoite, schizont, gametocyte, sporozoite*		OG6_100639	ENSG00000138413;ENSG00000182054	isocitrate dehydrogenase (NADP(+)) 1;isocitrate dehydrogenase (NADP(+)) 2	O75874	412	0.97876	0.633	BindingDB orthology or BLAST match		IPR004790;IPR019818;IPR024084	Isocitrate dehydrogenase NADP-dependent;Isocitrate/isopropylmalate dehydrogenase, conserved site;Isopropylmalate dehydrogenase-like domain	PF00180	Isopropylmalate dehydrogenase-like domain	Non - Mutable in CDS	0.121	Slow	0.31006	7.1696	X	Disrupted	clear support
PF3D7_1347000	WDR92	WD repeat-containing protein 92, putative	Pf3D7_13_v3	-	1882964	1884946	Core	814215	13	4	ring*, trophozoite*, schizont, gametocyte, sporozoite		OG6_103914	ENSG00000243667	WD repeat domain 92	Q96MX6	352	0.95672	0.381	AlphaFill or EC inhibitor(s) only		IPR001680;IPR036322	WD40 repeat;WD40-repeat-containing domain superfamily	PF00400	WD40 repeat	Non - Mutable in CDS	0.521						clear support
[truncated: 194 more rows]
