# Supplementary material for: Revisiting the Plasmodium falciparum druggable genome using predicted structures and data mining
Source: NPJ Drug Discov. 2025 Mar 4;2:3. doi: 10.1038/s44386-025-00006-5 (PMC11892419; doi:10.1038/s44386-025-00006-5)
Supplement: Supplementary file 5 — Supplementary table 5 [file 44386_2025_6_MOESM5_ESM.xlsx]

## Sheet: Table S5
Supplementary Table 5. Ranking scores for 540 selected druggable candidate targets. Scores provided for 540 candidates across each category. Scores are based on data collected (Supplementary Table 3). Scores result in a total of 100 points, both first and second review (top 67 genes, unless gene unreliable). Individual category scores belong to first category. Reasoning for difference between sec…
Gene ID	Gene name	Gene description		Quality of Literature (0 - 6 points)	Quality of Essentiality Data (0 - 6 points)	Novelty (0 - 11 points)	Druggability (0 - 17 points)	Recombinant or in situ Protein Expression (0 - 4 points)	Evidence of Expression in other stages (0 - 11 points)	Assay Development (0 - 11 points)	Genetic Variation in Pf Parasites (0 - 11 points)	Selectivity (0 - 6 points)	Structural Information (0 - 17 points)	Score 1st review	Score 2nd review	Difference between scores	Comments, if provided
PF3D7_0410700	RbgA	ribosome biogenesis GTPase A, putative	RbgA	6	6	11	12	4	5	5	11	4	17	81	54	27	Most literature only pertains to bacterial RbgA. Regarding conservation, it had 47 nonsynonomous SNP with no stop codons. Protein expressed was bacterial RbgA. Structural information was for bacterial RbgA and ligand which was not particularly drug-like.
PF3D7_0522500	RPL17	50S ribosomal protein L17, apicoplast, putative	RPL17	6	6	11	12	4	5	5	11	3	12	75
PF3D7_0523800	FVRT1	food vacuole resident transporter 1	FVRT1	2	2	8	0	0	3	0	0	6	0	21
PF3D7_0816600	ClpB1	chaperone protein ClpB1	ClpB1	6	6	8	12	4	5	11	11	4	12	79
PF3D7_0823000	VPS15	serine/threonine protein kinase VPS15, putative	VPS15	3	4	8	12	4	11	5	11	4	12	74
PF3D7_1018900		conserved Plasmodium protein, unknown function	PF3D7_1018900	0	2	11	0	0	8	0	11	0	0	32
PF3D7_1105500	CEN4	centrin-4	CEN4	6	2	5	0	4	11	11	11	4	3	57
PF3D7_1111800		peptidyl-prolyl cis-trans isomerase, putative	PF3D7_1111800	3	2	5	12	4	3	11	11	3	17	71
PF3D7_1224300	PABP1	polyadenylate-binding protein 1, putative	PABP1	6	4	8	0	4	5	11	11	3	3	55
PF3D7_1310000	OSCP	ATP synthase subunit O, mitochondrial, putative	OSCP	2	2	8	0	0	5	0	11	3	12	43
PF3D7_1312400	IF2a	translation initiation factor IF-2, putative	IF2a	3	6	8	0	4	11	0	11	6	0	49
PF3D7_1318100	FD	ferredoxin	FD	6	4	8	3	4	11	11	11	6	3	67
PF3D7_API04400	rpoB	DNA-directed RNA polymerase subunit beta, putative	rpoB	3	0	11	17	0	5	5	11	6	17	75	51	24
PF3D7_0218400	DDX47	ATP-dependent RNA helicase DDX47, putative	DDX47	0	0	11	7	0	5	5	11	0	7	46
PF3D7_0318600		cleavage and polyadenylation specificity factor, putative	PF3D7_0318600	3	0	5	3	0	5	1	11	3	7	38
PF3D7_0515300	PI3K	phosphatidylinositol 3-kinase	PI3K	6	6	8	12	0	3	5	11	2	3	56
PF3D7_0609400	CLS	mitochondrial cardiolipin synthase, putative	CLS	0	0	11	0	0	5	0	5	6	3	30
PF3D7_0624000	HK	hexokinase	HK	6	6	8	12	4	3	11	11	2	12	75	91	16	Recombinant enzme and assay developed; Xtal structures with substrate/analog bound available; some prior biochemical studies showing inhibition (mostly ?�M but some sub-�M; compounds kill parasites, but MOA not rigorously established
PF3D7_0723500		dynactin subunit 5, putative	PF3D7_0723500	3	0	11	0	0	11	0	11	0	7	43
PF3D7_0904400	SPC3	signal peptidase complex subunit 3, putative	SPC3	2	0	11	0	0	5	0	11	0	3	32
PF3D7_1013100	UTP13	U3 small nucleolar RNA-associated protein 13, putative	UTP13	3	4	11	0	0	11	0	5	3	3	40
PF3D7_1229500	CCT3	T-complex protein 1 subunit gamma	CCT3	2	4	11	0	0	11	0	5	2	7	42
PF3D7_1324800	DHFS-FPGS	dihydrofolate synthase/folylpolyglutamate synthase	DHFS-FPGS	6	6	3	3	4	3	11	11	6	3	56
PF3D7_1325100		phosphoribosylpyrophosphate synthetase	PF3D7_1325100	3	2	11	3	0	3	1	5	0	7	35
PF3D7_1355700	NIF3	NLI interacting factor-like phosphatase, putative	NIF3	3	2	11	7	0	8	5	5	3	3	47
PF3D7_0104300	UBP1	ubiquitin carboxyl-terminal hydrolase 1, putative	UBP1	5	4	4	7	4	8	8	3	4	3	50
PF3D7_0514600		ribose-5-phosphate isomerase, putative	PF3D7_0514600	1	4	11	7	4	5	3	2	4	12	53
PF3D7_0524400	RBG1	ribosome-interacting GTPase 1, putative	RBG1	3	2	11	4	2	8	5	3	2	3	43
PF3D7_0525600		RNA methyltransferase, putative	PF3D7_0525600	1	2	10	7	2	5	5	2	4	4	42
PF3D7_1010200		DNA2/NAM7 helicase, putative	PF3D7_1010200	3	2	10	5	1	5	4	7	4	2	43
PF3D7_1123400	ERF3	eukaryotic peptide chain release factor GTP-binding subunit, putative	ERF3	3	4	11	5	0	8	0	5	3	3	42
PF3D7_1128500	mHCF101	Fe-S cluster assembly factor HCF101, putative	mHCF101	2	4	11	1	0	3	0	7	4	0	32
PF3D7_1136900	SUB2	subtilisin-like protease 2	SUB2	4	5	3	7	1	5	9	7	4	3	48
PF3D7_1247300		GPI mannosyltransferase 2, putative	PF3D7_1247300	3	4	11	7	0	3	0	8	4	1	41
PF3D7_1430900	COX2B	cytochrome c oxidase subunit 2B, putative	COX2B	2	4	8	0	1	5	5	4	4	3	36
PF3D7_1435800	ERA	GTPase Era, putative	ERA	1	1	11	4	0	5	3	6	4	0	35
PF3D7_1440200	SPP	stromal-processing peptidase, putative	SPP	6	5	0	17	0	5	4	11	3	2	53
PF3D7_1451100	eEF2	elongation factor 2	eEF2	6	5	0	17	0	11	3	9	3	3	57
PF3D7_1471400		diacylglycerol kinase, putative	PF3D7_1471400	2	4	11	7	2	8	5	3	4	3	49
PF3D7_0303400	DHHC1	palmitoyltransferase DHHC1	DHHC1	3	2	8	7	0	5	5	11	6	0	47
PF3D7_0412100	mtRPS12	ribosomal protein S12, mitochondrial	mtRPS12	2	4	11	0	0	3	0	6	3	0	29
PF3D7_0504000	ATPase3	cation transporting P-ATPase	ATPase3	3	6	11	0	0	5	0	5	3	0	33
PF3D7_0504400		ATP-dependent helicase, putative	PF3D7_0504400	0	4	11	0	0	5	0	5	3	0	28
PF3D7_0508100	SET9	SET domain protein, putative	SET9	3	3	11	7	2	3	8	5	5	4	51
PF3D7_0614500	RPL19	60S ribosomal protein L19	RPL19	0	2	11	0	0	11	0	11	3	0	38
PF3D7_0726900	TIM50	mitochondrial import inner membrane translocase subunit TIM50, putative	TIM50	3	4	11	2	0	4	0	7	3	2	36
PF3D7_0827800	SET3	SET domain protein, putative	SET3	3	3	11	7	2	11	8	5	3	4	57
PF3D7_0926300		protein kinase, putative	PF3D7_0926300	0	3	11	7	0	2	3	4	3	1	34
PF3D7_1123100	CDPK7	calcium-dependent protein kinase 7	CDPK7	6	3	5	12	3	5	8	8	5	6	61
PF3D7_1230400	ClpQ	ATP-dependent protease subunit ClpQ	ClpQ	6	4	11	7	4	3	5	11	6	7	64	59	5	No essentiality data from PlasmoGem and piggyBac MIS score also weak. Available literature showing direct inhibition of recombinant protein and tool compounds from MMV Malaria Box suggesting availability of chemical starting points. Crystal structure of E.coli CLpQ published
PF3D7_1241100	PFS2	polyadenylation factor subunit 2, putative	PFS2	0	2	11	0	0	0	0	11	0	0	24
PF3D7_1446200	LAP	M17 leucyl aminopeptidase	LAP	6	5	8	17	4	5	11	11	3	17	87	82	5
PF3D7_1451800	SORTLR	sortilin	SORTLR	3	2	11	7	0	3	2	11	3	1	43
PF3D7_1457000	SPP	signal peptide peptidase	SPP	6	5	0	17	0	5	4	11	3	2	53
PF3D7_0314400	PPP6	serine/threonine protein phosphatase 6, putative	PPP6	2	6	11	4	0	8	5	11	0	3	50
PF3D7_0419900		phosphatidylinositol 4-kinase, putative	PF3D7_0419900	2	2	3	12	0	2	11	0	1	5	38
PF3D7_0615500	CRK5	cdc2-related protein kinase 5	CRK5	6	0	0	0	0	0	0	0	0	0	6
PF3D7_0619400		cell division cycle protein 48 homologue, putative	PF3D7_0619400	2	4	11	12	0	2	0	11	1	3	46
PF3D7_0820200	PGPS	phosphatidylglycerophosphate synthase	PGPS	3	2	11	3	2	8	5	9	3	4	50
PF3D7_0902400	FIKK9.5	serine/threonine protein kinase, FIKK family	FIKK9.5	2	4	11	5	0	3	5	11	4	3	48
PF3D7_0908800		mitochondrial carrier protein, putative	PF3D7_0908800	2	2	11	0	0	5	0	9	5	3	37
PF3D7_0913300		conserved protein, unknown function	PF3D7_0913300	0	2	11	7	0	3	5	6	3	3	40
PF3D7_0934800	PKAc	cAMP-dependent protein kinase catalytic subunit	PKAc	6	6	11	7	0	3	5	9	3	5	55
PF3D7_1135100	PPM8	protein phosphatase PPM8, putative	PPM8	3	2	11	4	0	5	1	6	3	5	40
PF3D7_1321400	DHHC8	palmitoyltransferase DHHC8, putative	DHHC8	3	6	11	0	0	8	3	11	3	3	48
PF3D7_1331500		ATF7-int domain-containing protein, putative	PF3D7_1331500	0	2	11	0	0	2	0	2	6	0	23
PF3D7_1360900		RNA-binding protein, putative	PF3D7_1360900	2	2	11	15	0	5	2	11	6	5	59
PF3D7_0109300		elongation of fatty acids protein, putative	PF3D7_0109300	1	2	11	7	0	11	5	7	3	3	50
PF3D7_0505500	MSH6	DNA mismatch repair protein MSH6, putative	MSH6	4	4	11	0	0	11	0	8	3	3	44
PF3D7_0526500		Suf domain-containing protein, putative	PF3D7_0526500	0	2	11	0	0	11	0	5	6	0	35
PF3D7_0621500	RPP1	ribonuclease P/MRP protein subunit RPP1, putative	RPP1	4	2	11	12	0	5	5	5	5	3	52
PF3D7_0630500	YTM1	ribosome biogenesis protein YTM1, putative	YTM1	4	4	11	3	0	5	0	8	4	3	42
PF3D7_0728000	eIF2alpha	eukaryotic translation initiation factor 2 subunit alpha	eIF2alpha	6	2	9	7	0	11	5	11	2	3	56
PF3D7_0927300	FH	fumarate hydratase	FH	4	0	5	7	4	5	11	5	6	3	50
PF3D7_1008000	HDA2	histone deacetylase 2	HDA2	6	4	7	12	0	5	5	5	5	3	52
PF3D7_1141600	DPM1	dolichol-phosphate mannosyltransferase	DPM1	5	4	11	5	0	11	0	10	2	7	55
PF3D7_1240000		3-hydroxyisobutyryl-CoA hydrolase, putative	PF3D7_1240000	4	6	8	7	1	11	5	5	2	7	56
PF3D7_1328900		PUB domain-containing protein, putative	PF3D7_1328900	0	2	11	0	0	9	0	8	6	0	36
PF3D7_1366800	PSS	phosphatidylserine synthase	PSS	3	3	10	0	1	9	0	8	3	3	40
PF3D7_1409300	DDI1	DNA damage-inducible protein 1	DDI1	4	4	5	15	4	8	11	3	4	7	65
PF3D7_1444800	FBPA	fructose-bisphosphate aldolase	FBPA	6	5	8	12	4	11	9	4	3	17	79	88	9
PF3D7_0416800	SAR1	small GTP-binding protein sar1	SAR1	3	2	11	3	4	8	1	9	3	2	46
PF3D7_0512700	OPRT	orotate phosphoribosyltransferase	OPRT	5	3	5	12	4	8	11	7	3	5	63	61	2
PF3D7_0607500	COQ2	4-hydroxybenzoate polyprenyltransferase	COQ2	3	4	11	3	4	0	5	7	3	0	40
PF3D7_0707400	ATAD3A	ATPase family AAA domain-containing protein 3A, putative	ATAD3A	3	2	11	3	0	8	0	7	3	0	37
PF3D7_0806000		AAA family ATPase, putative	PF3D7_0806000	0	4	11	0	0	0	0	5	6	0	26
PF3D7_1027800	RPL3	60S ribosomal protein L3	RPL3	3	2	11	3	4	11	0	7	3	0	44
PF3D7_1030500	RPN9	26S proteasome regulatory subunit RPN9, putative	RPN9	3	4	3	0	0	11	0	7	3	0	31
PF3D7_1037500	DYN2	dynamin-like protein	DYN2	4	5	11	7	4	8	5	9	4	5	62
PF3D7_1118600	MYST	histone acetyltransferase MYST	MYST	6	5	11	15	4	3	11	6	3	5	69	79	10	RNA sequencing results confirmed the expression of MYST in the asexual stage, mature gametocytes, and sporozoites.
PF3D7_1203600	CC1HL	cytochrome c1 heme lyase, putative	CC1HL	3	5	11	3	0	0	5	7	3	0	37
PF3D7_1218500	DRPC	dynamin-like protein, putative	DRPC	2	2	11	7	0	11	5	7	3	5	53
PF3D7_1236700		S-adenosyl-methyltransferase, putative	PF3D7_1236700	2	2	11	3	0	0	5	5	3	0	31
PF3D7_1337800	CDPK5	calcium-dependent protein kinase 5	CDPK5	5	6	4	17	4	5	11	9	3	3	67	63	4	Phenotypic(chemical) validation required. Even through there is no ortholog in humans selectivity is likely to be a key challenge as for any kinase program. I did not find tool compounds for PfCDPK5 (although they may exist as it is clearly a druggable target- only for CDPK1). Binding assay available through Luceome (Kinase seeker assay, cell free expression - assay carried out in lysate); did no…
PF3D7_1363700	AMR1	protein AMR1	AMR1	2	4	11	0	4	0	0	5	6	0	32
PF3D7_1444300	LPAAT	1-acyl-sn-glycerol-3-phosphate acyltransferase, putative	LPAAT	3	3	11	7	0	8	5	5	3	1	46
PF3D7_0307400	ClpP	ATP-dependent Clp protease proteolytic subunit	ClpP	6	2	9	12	4	8	11	6	4	12	74	74	0
PF3D7_0407200	PTH2	peptidyl-tRNA hydrolase 2, putative	PTH2	4	4	11	5	0	8	5	5	3	3	48
PF3D7_1127500		protein disulfide-isomerase, putative	PF3D7_1127500	4	2	11	12	0	11	5	5	3	7	60
PF3D7_1141400	PIGH	phosphatidylinositol N-acetylglucosaminyltransferase subunit H, putative	PIGH	4	4	11	0	0	5	0	5	3	0	32
PF3D7_1202000	PSH2	ATP-dependent DNA/RNA helicase PSH2	PSH2	6	6	11	7	4	9	11	8	4	3	69	60	9	Seems essential from genetic screens. Over 15% nsSNPs. No close ortholog. Biochemical characterization PMID: 30728406. Full-length WT and cat. dead mutant purified. However, all biochemical assays invole radioactivity, so no HTS assays. dsRNA mediated knockdown revealed its essential for parasite growth & survival. Protein central to many biological processes. Polyclonal Ab available used to chec…
PF3D7_1223300	GyrA	DNA gyrase subunit A	GyrA	6	2	11	17	2	11	5	8	6	5	73	74	1	Essential in piggypac, knockout made Pf non-viable but could be recoverd with addition of IPP (apicoplast), Malaria Cell Atlas indicates expression in all stages. Recombinant expression of single domains of GyrA succesfull (GyrB is purified as full length protein = required for GyrA activity), full length GyrA was never succesfull. Crystal structure of EcGyrA (with ligand) solved (quality of stru…
PF3D7_1235500	MT-A70.2	N6-adenosine-methyltransferase, putative	MT-A70.2	6	4	11	12	0	9	5	8	3	3	61
PF3D7_1311200		transducin beta-like protein TBL1, putative	PF3D7_1311200	4	4	11	0	0	11	0	8	3	3	44
PF3D7_1326300		RNA-binding protein, putative	PF3D7_1326300	3	4	11	0	0	3	5	5	6	0	37
PF3D7_1347000	WDR92	WD repeat-containing protein 92, putative	WDR92	3	1	11	7	0	5	2	8	3	3	43
PF3D7_1413800	DPH1	diphthamide biosynthesis protein 1, putative	DPH1	4	1	11	3	0	5	5	8	3	0	40
PF3D7_1414400	PP1	serine/threonine protein phosphatase PP1	PP1	6	4	8	12	4	11	5	11	0	5	66
PF3D7_1445200	MAK5	ATP-dependent RNA helicase MAK5, putative	MAK5	4	4	11	12	0	11	5	5	3	3	58
PF3D7_1460400	UCHL3	ubiquitin carboxyl-terminal hydrolase isozyme L3	UCHL3	6	4	9	12	4	11	11	11	3	17	88	84	4	ubiquitin carboxyl-terminal hydrolase isozyme L3. Essentiality shown in piggybac and catalytically dead mutant in Pf (https://doi.org/10.1074/jbc.M109.072405). Expressed (proteomics datasets) in ABS, gametocytes, sporozoites. Isozyme activity may be important to evaluate in context of druggability. BindingDB indicates several compounds. Some differences to human protein (identity 31% by blastP PD…
PF3D7_0802800	CNA	serine/threonine protein phosphatase 2B catalytic subunit A	CNA	3	6	9	7	0	11	5	7	2	3	53
PF3D7_0803700	g-tub	tubulin gamma chain	g-tub	1	2	11	5	0	9	1	11	3	3	46
PF3D7_0821500	NEP1	ribosomal RNA small subunit methyltransferase NEP1, putative	NEP1	1	2	11	3	0	3	0	7	4	3	34
PF3D7_1148000		serine/threonine protein kinase, putative	PF3D7_1148000	0	4	11	5	0	7	5	4	6	1	43
PF3D7_1233000	EF-G	elongation factor G	EF-G	2	4	5	2	0	11	0	3	3	3	33
PF3D7_1242800	rabGDI	rab specific GDP dissociation inhibitor	rabGDI	5	2	8	2	4	11	2	10	4	12	60
PF3D7_1356300		ubiquitin-conjugating enzyme E2, putative	PF3D7_1356300	1	2	11	4	4	9	1	11	4	3	50
PF3D7_1359800		ADP-ribosylation factor, putative	PF3D7_1359800	1	2	10	0	4	2	0	10	6	7	42
PF3D7_1367100	SNP1	U1 small nuclear ribonucleoprotein 70 kDa homolog, putative	SNP1	0	4	11	0	0	9	0	7	6	3	40
PF3D7_1415800	KsgA1	ribosomal RNA small subunit methyltransferase A1	KsgA1	3	6	11	12	4	5	1	10	3	13	68	60	8
PF3D7_1442500		geranylgeranyl transferase type-2 subunit alpha, putative	PF3D7_1442500	1	2	11	0	0	8	0	6	6	3	37
PF3D7_1443900	HSP90	heat shock protein 90, putative	HSP90	6	4	3	17	4	11	11	8	2	17	83
PF3D7_1449700	RRP6	exosome complex exonuclease RRP6	RRP6	2	2	11	1	2	8	0	5	6	0	37
PF3D7_1452200		aminomethyltransferase, putative	PF3D7_1452200	3	2	11	3	0	6	0	8	3	3	39
PF3D7_API04300	rpoC1	DNA-directed RNA polymerase subunit beta', putative	rpoC1	3	2	11	1	0	3	0	11	4	3	38
PF3D7_0415300	CRK3	cdc2-related protein kinase 3	CRK3	3	6	8	0	4	11	5	4	6	3	50
PF3D7_0504200	DDX27	ATP-dependent RNA helicase DDX27, putative	DDX27	0	4	11	0	0	11	0	0	6	0	32
PF3D7_0515100	ROM9	rhomboid protease ROM9	ROM9	2	1	9	0	0	11	0	11	6	0	40
PF3D7_0606900	GLP2	glutaredoxin-like protein	GLP2	3	3	8	0	4	6	10	11	5	3	53
PF3D7_1144500	AOS1	SUMO-activating enzyme subunit 1	AOS1	3	6	8	0	0	9	0	11	3	4	44
PF3D7_1145700		bicoid-interacting protein BIN3, putative	PF3D7_1145700	1	2	11	0	0	8	0	6	2	3	33
PF3D7_1211700	MCM5	DNA replication licensing factor MCM5, putative	MCM5	1	2	11	0	0	11	0	9	3	7	44
PF3D7_1234800	SF3B3	splicing factor 3B subunit 3, putative	SF3B3	1	3	11	7	0	11	5	5	3	7	53
PF3D7_1238700		BTB/POZ domain-containing protein, putative	PF3D7_1238700	3	2	8	7	0	11	1	5	4	4	45
PF3D7_1321500	PDEbeta	3',5'-cyclic nucleotide phosphodiesterase beta	PDEbeta	4	6	8	7	1	3	11	5	5	3	53
PF3D7_1403900	CPPED1	serine/threonine protein phosphatase CPPED1, putative	CPPED1	1	2	11	7	0	11	0	10	4	3	49
PF3D7_1411600	Obg1	GTP-binding protein Obg1	Obg1	2	2	10	0	4	11	5	5	4	5	48
PF3D7_1448000	UTP12	U3 small nucleolar RNA-associated protein 12, putative	UTP12	1	2	11	0	0	11	0	5	4	3	37
PF3D7_0106900	IspD	2-C-methyl-D-erythritol 4-phosphate cytidylyltransferase, putative	IspD	6	4	8	17	4	8	11	5	4	7	74	66	8
PF3D7_0112000	TatD	TatD-like deoxyribonuclease	TatD	3	2	5	0	4	8	11	11	3	3	50
PF3D7_0209600		transporter, putative	PF3D7_0209600	0	2	11	0	0	8	0	5	6	0	32
PF3D7_0317200	CRK4	cdc2-related protein kinase 4	CRK4	2	4	11	3	4	8	2	5	6	3	48
PF3D7_0320700	SPC25	signal peptidase complex subunit 2	SPC25	0	4	11	0	4	8	0	11	6	0	44
PF3D7_0411900		DNA polymerase alpha catalytic subunit A	PF3D7_0411900	2	2	8	0	0	11	0	5	3	0	31
PF3D7_0917700		GPN-loop GTPase, putative	PF3D7_0917700	0	4	11	0	0	8	0	11	3	3	40
PF3D7_1222300	GRP94	endoplasmin, putative	GRP94	2	4	8	12	0	8	0	11	3	0	48
PF3D7_1314600	LipL1	lipoate-protein ligase 1	LipL1	3	4	8	12	4	3	11	11	3	17	76
PF3D7_1343700	Kelch13	kelch protein K13	Kelch13	6	2	0	3	4	11	0	5	6	7	44
PF3D7_1344200	GRP170	endoplasmic reticulum chaperone GRP170	GRP170	3	4	8	0	4	11	1	5	4	0	40
PF3D7_1406900	RlmN	radical SAM protein, putative	RlmN	0	4	5	0	0	8	1	11	6	0	35
PF3D7_1450900		acetyl-CoA acetyltransferase, putative	PF3D7_1450900	0	4	5	0	0	8	0	5	3	0	25
PF3D7_1455900	PPRD	polyprenol reductase	PPRD	2	4	11	0	0	8	11	5	3	0	44
PF3D7_0203300	ERCC1	ERCC1 nucleotide excision repair protein, putative	ERCC1	4	2	8	7	0	11	5	11	3	7	58
PF3D7_0510500	TopoI	topoisomerase I	TopoI	6	2	8	17	4	11	11	11	3	7	80	71	9
PF3D7_0625200		conserved Plasmodium protein, unknown function	PF3D7_0625200	2	2	11	0	0	11	0	11	6	0	43
PF3D7_0708800	HSP110c	heat shock protein 110	HSP110c	6	4	11	12	0	11	0	11	4	3	62	60	2
PF3D7_0815300		FAD-dependent monooxygenase, putative	PF3D7_0815300	0	2	11	2	0	11	5	5	4	3	43
PF3D7_0817000	UBA3	NEDD8-activating enzyme E1 catalytic subunit, putative	UBA3	3	2	11	0	0	11	0	11	4	3	45
PF3D7_0826700	RACK1	receptor for activated c kinase	RACK1	3	2	11	0	0	11	0	11	4	3	45
PF3D7_0908600		ribosomal RNA methyltransferase, putative	PF3D7_0908600	2	2	11	0	0	11	0	11	4	3	44
PF3D7_1121900	PDK1	3-phosphoinositide-dependent protein kinase 1	PDK1	3	2	11	0	0	11	0	11	6	3	47
PF3D7_1227900	RPUSP	RNA pseudouridylate synthase, putative	RPUSP	4	6	8	7	4	11	5	8	6	7	66
PF3D7_1337300		exoribonuclease, putative	PF3D7_1337300	2	4	11	0	0	11	0	11	4	3	46
PF3D7_1340900	PiT	sodium-dependent phosphate transporter	PiT	2	2	11	0	0	11	0	11	4	3	44
PF3D7_0628800	GATB	glutamyl-tRNA(Gln) amidotransferase subunit B	GATB	3	4	10	9	4	3	8	3	4	7	55
PF3D7_1017200		enoyl-CoA hydratase-related protein, putative	PF3D7_1017200	1	2	7	7	0	3	1	9	4	5	39
PF3D7_1022800	ISPG	4-hydroxy-3-methylbut-2-en-1-yl diphosphate synthase (ferredoxin)	ISPG	4	5	10	12	3	6	5	7	6	7	65	57	8
PF3D7_1105700	RTCB	tRNA-splicing ligase RtcB, putative	RTCB	1	2	10	3	0	8	1	7	2	3	37
PF3D7_1125300	mtRNAP	DNA-directed RNA polymerase	mtRNAP	3	4	8	12	0	8	1	3	3	7	49
PF3D7_1132200	TCP1	T-complex protein 1 subunit alpha	TCP1	4	4	8	3	0	11	1	9	2	7	49
PF3D7_1338300	EF-1gamma	elongation factor 1-gamma, putative	EF-1gamma	1	5	10	3	0	10	2	7	4	7	49
PF3D7_1364300	PRP16	pre-mRNA-splicing factor ATP-dependent RNA helicase PRP16	PRP16	1	4	10	3	4	5	6	5	3	7	48
PF3D7_1412800	NMT	glycylpeptide N-tetradecanoyltransferase	NMT	5	5	2	15	4	10	10	9	2	10	72
PF3D7_1417500	CBF5	H/ACA ribonucleoprotein complex subunit 4, putative	CBF5	1	4	10	3	0	10	0	8	3	5	44
PF3D7_1430100	PTPA	serine/threonine protein phosphatase 2A activator	PTPA	1	2	8	3	4	10	7	7	5	7	54	58	4
PF3D7_1450000		serine/threonine protein kinase, putative	PF3D7_1450000	2	2	3	3	0	3	7	7	5	7	39
PF3D7_0202700	OPP	octaprenyl pyrophosphate synthase	OPP	5	4	11	7	4	3	11	10	4	0	59	62	3
PF3D7_0209300	IspF	2C-methyl-D-erythritol 2,4-cyclodiphosphate synthase	IspF	5	2	11	6	4	3	11	11	6	17	76	82	6	PMID: 26435072 a compound with IC50 of 1.4 uM exists but has not been tested in whole cell assay
PF3D7_0214000	CCT8	T-complex protein 1 subunit theta	CCT8	4	2	11	3	0	11	0	9	3	7	50
PF3D7_0308600	PRPF19	pre-mRNA-processing factor 19, putative	PRPF19	2	3	11	6	0	11	0	8	3	7	51
PF3D7_0726300	PMS1	DNA mismatch repair protein PMS1, putative	PMS1	2	3	11	3	0	11	0	5	4	7	46
PF3D7_0906300		Maf-like protein, putative	PF3D7_0906300	2	2	11	0	0	8	0	8	6	0	37
PF3D7_1117800	MLH	DNA mismatch repair protein MLH	MLH	5	4	11	3	4	8	0	6	5	0	46
PF3D7_1132800	AQP	aquaglyceroporin	AQP	6	2	11	12	4	11	11	9	3	0	69
PF3D7_1204600		cytidine deaminase, putative	PF3D7_1204600	0	3	11	3	0	5	0	10	4	0	36
PF3D7_1438500	CPSF3	cleavage and polyadenylation specificity factor subunit 3, putative	CPSF3	5	5	11	12	0	11	5	7	3	7	66	64	2	Target of oxaborole AN3661, Novelty is low, need a back up compound for this target,
PF3D7_0518500	DDX23	ATP-dependent RNA helicase DDX23, putative	DDX23	0	1	11	3	0	11	0	5	3	7	41
PF3D7_0604700	GILP	glyoxalase I-like protein GILP	GILP	2	2	11	3	4	11	0	7	5	0	45
PF3D7_1106600		DEAD/DEAH box helicase, putative	PF3D7_1106600	0	2	11	3	0	3	0	5	6	0	30
PF3D7_1113100	PRL	protein tyrosine phosphatase	PRL	6	2	11	12	4	11	11	9	4	0	70	74	4	Need to confirm ligand described is actually in the active site
PF3D7_1130700	SMC1	structural maintenance of chromosomes protein 1	SMC1	1	5	11	0	0	5	0	5	4	0	31
PF3D7_1134000	HSP70-3	heat shock protein 70	HSP70-3	2	2	11	3	2	11	0	9	0	0	40
PF3D7_1135900		3-oxo-5-alpha-steroid 4-dehydrogenase, putative	PF3D7_1135900	0	4	11	3	0	11	0	7	2	0	38
PF3D7_1324700	YKT6.2	SNARE protein, putative	YKT6.2	1	4	11	0	0	5	0	9	3	0	33
PF3D7_1409900	CDS	cytidine diphosphate-diacylglycerol synthase	CDS	4	4	11	0	4	11	11	5	4	0	54
PF3D7_1410200	CTPS	CTP synthase	CTPS	4	3	11	3	4	11	11	7	2	0	56
PF3D7_1450600		S-adenosylmethionine-dependent methyltransferase, putative	PF3D7_1450600	0	4	11	3	0	8	0	8	6	0	40
PF3D7_1459100		GTP-binding protein, putative	PF3D7_1459100	0	3	11	0	0	5	0	6	5	0	30
PF3D7_0206700	ADSL	adenylosuccinate lyase	ADSL	5	5	8	15	4	11	11	10	4	7	80	78	2	Crystal structure of Pv Adenylosuccinate Lyase available (PDB 2HVG), shares 64% sequence ID with Pf.
PF3D7_0215800	ORC5	origin recognition complex subunit 5	ORC5	3	4	8	3	3	11	2	5	4	3	46
PF3D7_0405000	DDX51	ATP-dependent RNA helicase DDX51, putative	DDX51	0	4	11	3	0	8	0	7	4	0	37
PF3D7_0512600	RAB1b	ras-related protein Rab-1B	RAB1b	3	4	8	3	0	11	1	5	0	7	42
PF3D7_0711000	CDC48	AAA family ATPase, CDC48 subfamily	CDC48	3	2	8	3	0	5	1	5	3	3	33
PF3D7_0801500	NOL10	nucleolar protein 10, putative	NOL10	0	1	11	0	0	11	0	5	3	3	34
PF3D7_0826400	CPT	cis-prenyltransferase	CPT	3	6	8	3	0	11	0	5	4	3	43
PF3D7_1001600	XL2	exported lipase 2	XL2	6	5	8	17	4	5	11	5	6	3	70
PF3D7_1008700		tubulin beta chain	PF3D7_1008700	5	6	8	17	4	11	7	11	3	5	77	81	4
PF3D7_1030100	PRP22	pre-mRNA-splicing factor ATP-dependent RNA helicase PRP22, putative	PRP22	1	4	11	0	0	5	0	5	3	3	32
PF3D7_1210900	PIGM	GPI mannosyltransferase 1	PIGM	3	4	11	0	0	11	5	5	4	0	43
PF3D7_1317000	USP39	U4/U6.U5 tri-snRNP-associated protein 2, putative	USP39	1	2	11	0	0	2	0	5	3	0	24
PF3D7_1319700		protein phosphatase PP2A regulatory subunit A, putative	PF3D7_1319700	0	2	11	0	0	8	5	5	4	3	38
PF3D7_1329300	CAF1B	chromatin assembly factor 1 subunit B, putative	CAF1B	2	4	8	0	0	8	0	10	6	0	38
PF3D7_1361900	PCNA1	proliferating cell nuclear antigen 1	PCNA1	3	2	8	0	4	11	0	11	3	3	45
PF3D7_1471000	RCL1	RNA 3'-terminal phosphate cyclase-like protein, putative	RCL1	0	2	11	0	0	11	0	8	4	3	39
PF3D7_0513400	YihA1	GTP-binding protein YihA1	YihA1	3	3	8	3	4	11	9	7	3	3	54
PF3D7_0516600	MB2	sporozoite surface antigen MB2	MB2	2	2	11	1	0	11	0	5	3	0	35
PF3D7_0629000	GNA1	glucosamine 6-phosphate N-acetyltransferase	GNA1	5	6	3	7	4	5	11	11	6	7	65	64	1
PF3D7_0630600		deubiquitinating enzyme MINDY, putative	PF3D7_0630600	0	2	11	7	0	11	1	7	5	3	47
PF3D7_0918300	EIF3F	eukaryotic translation initiation factor 3 subunit F, putative	EIF3F	0	2	11	0	0	11	0	5	3	0	32
PF3D7_0918900	gammaGCS	gamma-glutamylcysteine synthetase	gammaGCS	2	2	11	3	0	11	5	3	4	3	44
PF3D7_0934100	XPD	TFIIH basal transcription factor complex helicase XPD subunit	XPD	2	6	11	0	4	11	11	5	4	3	57
PF3D7_1013500	PI-PLC	phosphoinositide-specific phospholipase C	PI-PLC	6	6	8	2	0	11	5	7	3	0	48
PF3D7_1230900	RIO1	serine/threonine protein kinase RIO1, putative	RIO1	2	2	11	3	0	11	2	5	4	3	43
PF3D7_1232000	aFRS	phenylalanine--tRNA ligase	aFRS	6	2	3	12	0	11	11	11	6	7	69
PF3D7_1232100	CPN60	60 kDa chaperonin	CPN60	3	6	11	0	0	9	0	6	6	2	43
PF3D7_1309600		ribosomal RNA methyltransferase, putative	PF3D7_1309600	0	6	11	3	0	11	0	11	4	2	48
PF3D7_1345700	IDH	isocitrate dehydrogenase [NADP], mitochondrial	IDH	6	0	11	3	4	11	11	11	2	2	61
PF3D7_1414600	Pgt1	mRNA-capping enzyme subunit alpha	Pgt1	6	2	11	7	4	11	11	11	4	3	70	64	6
PF3D7_API02900	TUFA	elongation factor Tu	TUFA	0	2	11	10	0	11	5	11	3	3	56
PF3D7_0420100	RIO2	serine/threonine protein kinase RIO2	RIO2	1	4	11	7	0	4	5	5	4	3	44
PF3D7_0423600		conserved Plasmodium protein, unknown function	PF3D7_0423600	0	2	11	0	0	3	0	0	0	0	16
PF3D7_0503100	IspE	4-diphosphocytidyl-2-C-methyl-D-erythritol kinase, putative	IspE	6	4	11	7	2	8	8	6	6	3	61
PF3D7_0511700	CGI121	EKC/KEOPS complex subunit CGI121	CGI121	3	2	11	0	0	3	0	9	4	4	36
PF3D7_1114700	CLK3	cyclin-dependent-like kinase CLK3	CLK3	6	6	2	17	4	11	11	11	6	5	79
PF3D7_1217200	MRD1	multiple RNA-binding domain-containing protein 1, putative	MRD1	1	4	11	0	0	11	0	5	3	0	35
PF3D7_1337000	OCT1	mitochondrial intermediate peptidase, putative	OCT1	2	4	11	0	0	5	0	7	4	0	33
PF3D7_1344000		aminomethyltransferase, putative	PF3D7_1344000	0	2	11	0	0	6	1	7	6	3	36
PF3D7_1365400	UBA4	adenylyltransferase and sulfurtransferase UBA4, putative	UBA4	1	4	11	0	0	0	0	5	3	0	24
PF3D7_1402000		DHH phosphoesterase, putative	PF3D7_1402000	1	2	11	3	1	6	2	9	5	3	43
PF3D7_1422500	HRD1	ERAD-associated E3 ubiquitin-protein ligase HRD1	HRD1	3	3	4	12	0	5	3	5	3	0	38
PF3D7_1440300	PBGS	porphobilinogen synthase	PBGS	4	6	11	7	3	8	5	11	3	7	65	59	6
PF3D7_1454400	APP	aminopeptidase P	APP	4	5	2	11	4	11	11	5	3	17	73
PF3D7_0403500	USP	ubiquitin-specific protease	USP	2	6	8	7	4	11	11	7	5	3	64
PF3D7_0615400		ribonuclease, putative	PF3D7_0615400	1	4	11	2	0	8	0	1	6	1	34
PF3D7_0727200	NFS1	cysteine desulfurase IscS	NFS1	2	4	10	4	4	11	11	6	3	4	59
PF3D7_0729500	MT-A70	N6-adenosine-methyltransferase MT-A70	MT-A70	2	4	11	7	0	11	5	5	3	5	53
PF3D7_1004000		60S ribosomal protein L13, putative	PF3D7_1004000	5	4	5	12	4	11	6	10	3	15	75	59	16	60S ribosomal protein, may be challenging to work with, no tool cpds available, assay development may be complicated, although binding assay may be possible
PF3D7_1106300	XRN1	5'-3' exoribonuclease 1, putative	XRN1	1	2	11	7	0	11	5	5	3	3	48
PF3D7_1130400	RPT5	26S protease regulatory subunit 6A, putative	RPT5	3	4	4	4	0	11	0	11	2	7	46
PF3D7_1144900	RAB6	ras-related protein Rab-6	RAB6	4	3	10	7	4	11	7	11	2	17	76	61	15	ras-related protein Rab-6. Piggybac shows disruption is possible, essential in PBAnka. Expressed ABS, gametocytes & sporozoites. Ortholog assay available (dynein binding assay). Could not find evidence of recombinent expression of Pf protein, mammalian ortholog available but Pf protein very similar (72% identity)
PF3D7_1214300		geranylgeranyl transferase type-2 subunit beta, putative	PF3D7_1214300	1	2	11	3	0	11	5	10	4	3	50
PF3D7_1236100	CARP	clustered-asparagine-rich protein	CARP	1	1	11	0	0	11	0	6	6	1	37
PF3D7_1356700		DnaJ protein, putative	PF3D7_1356700	0	2	11	0	0	11	0	9	4	3	40
PF3D7_1410600	eIF2gamma	eukaryotic translation initiation factor 2 subunit gamma, putative	eIF2gamma	2	2	11	3	2	11	0	11	2	7	51
PF3D7_0215700	RPB2	DNA-directed RNA polymerase II subunit RPB2, putative	RPB2	3	6	11	1	0	11	0	8	3	3	46
PF3D7_0409100	PRPF31	U4/U6 small nuclear ribonucleoprotein PRP31, putative	PRPF31	4	4	9	1	0	8	0	8	3	3	40
PF3D7_0903200	RAB7	ras-related protein RAB7	RAB7	5	6	8	12	4	5	11	11	2	7	71	71	0	GTPase which plays an important role in endosomes. Highly conserved among eurkaryotes (74% homology with human). Recombinantly expressed, GTPase activity measured, and inhibited by Rab7 inhibitor CID-1067700 (PMID: 32512169). Crystal structure of close homologes (e.g. human) solved with and without GTP/GDP bound. Looks like an interesting target that has not been studied to extensively yet in Pla…
PF3D7_1033700	BDP1	bromodomain protein 1	BDP1	6	6	8	12	4	11	9	9	6	15	86	86	0	Very good literature and detailed phenotypic analysis (PMID: 26067602). OE and cKD transgenic lines available > expressed at ABS (schizont, troph, ring) and required for parasite invasion and growth, not for egress. Genetic screens reveal essentiallity. Apo crystal structure of BRD domain available (not full-length). Structural differences to human bromodomain, biochemical assays and BRD small mo…
PF3D7_1145400	DYN1	dynamin-like protein	DYN1	2	2	11	3	4	3	1	9	6	3	44
PF3D7_1232900		nucleotidyltransferase, putative	PF3D7_1232900	2	2	11	0	0	3	0	10	3	0	31
PF3D7_1241600	SAMC	S-adenosylmethionine mitochondrial carrier protein	SAMC	2	2	11	3	4	3	0	5	3	3	36
PF3D7_1306400	RPT4	26S protease regulatory subunit 10B, putative	RPT4	3	4	11	5	0	3	0	9	3	0	38
PF3D7_1343900	PRPF4	U4/U6 small nuclear ribonucleoprotein PRP4, putative	PRPF4	2	4	11	3	0	3	0	9	3	3	38
PF3D7_1345200	ROM6	rhomboid protease ROM6, putative	ROM6	2	4	11	3	0	3	0	9	3	3	38
PF3D7_1349800		GPN-loop GTPase, putative	PF3D7_1349800	2	4	8	3	0	3	0	10	3	3	36
PF3D7_1364500	RRP45	exosome complex component RRP45, putative	RRP45	2	2	11	3	0	3	0	9	3	3	36
PF3D7_1450300	CPR	NADPH--cytochrome P450 reductase, putative	CPR	4	4	8	12	0	8	11	7	3	6	63
PF3D7_0106700	AARP2	small ribosomal subunit assembling AARP2 protein	AARP2	2	4	11	2	3	11	1	1	3	3	41
PF3D7_0413900	USP13	ubiquitin carboxyl-terminal hydrolase 13, putative	USP13	3	2	11	3	3	8	8	9	4	2	53
PF3D7_0528400	DHHC7	palmitoyltransferase DHHC7	DHHC7	3	6	8	2	2	3	4	9	3	2	42
PF3D7_0603200	BCS1	mitochondrial chaperone BCS1, putative	BCS1	3	4	9	3	0	8	5	10	3	3	48
PF3D7_0616000	PDXK	pyridoxal kinase	PDXK	4	2	7	13	4	5	11	4	3	15	68	76	8
PF3D7_0814300		AAA family ATPase, putative	PF3D7_0814300	0	2	11	3	0	8	4	5	5	3	41
PF3D7_0915200		ribonuclease H2 subunit C, putative	PF3D7_0915200	1	6	11	1	0	8	0	11	6	1	45
PF3D7_1015500		nucleotidyltransferase, putative	PF3D7_1015500	1	4	11	3	0	3	1	10	3	3	39
PF3D7_1241800	DBP9	ATP-dependent RNA helicase DBP9, putative	DBP9	3	4	11	3	0	8	5	1	3	3	41
PF3D7_1354300		large subunit rRNA methyltransferase, putative	PF3D7_1354300	2	4	11	3	0	8	3	6	1	5	43
PF3D7_1360700	PIAS	E3 SUMO-protein ligase PIAS, putative	PIAS	3	4	11	0	0	5	3	5	6	0	37
PF3D7_1414900		ATP-dependent protease, putative	PF3D7_1414900	3	4	11	6	0	8	5	6	2	2	47
PF3D7_1439900	TIM	triosephosphate isomerase	TIM	4	4	8	2	4	8	10	11	1	5	57
PF3D7_1450100	SRP54	signal recognition particle subunit SRP54	SRP54	3	4	8	3	3	8	4	5	6	3	47
PF3D7_1453800	GluPho	glucose-6-phosphate dehydrogenase-6-phosphogluconolactonase	GluPho	6	6	8	17	4	8	11	8	4	7	79	78	1
PF3D7_0107000	CEN1	centrin-1	CEN1	3	4	8	0	0	8	0	11	3	3	40
PF3D7_0602400	EF-G	elongation factor G	EF-G	2	4	5	2	0	11	0	3	3	3	33
PF3D7_0823900	DTC	dicarboxylate/tricarboxylate carrier	DTC	3	4	8	5	4	5	8	10	2	0	49
PF3D7_1015600	HSP60	heat shock protein 60	HSP60	3	4	8	4	4	11	5	9	1	5	54
PF3D7_1116800	HSP101	heat shock protein 101	HSP101	6	6	5	2	2	11	0	10	4	12	58
PF3D7_1118200		heat shock protein 90, putative	PF3D7_1118200	3	2	5	5	0	11	0	5	2	3	36
PF3D7_1212000	TPx(Gl)	glutathione peroxidase-like thioredoxin peroxidase	TPx(Gl)	5	2	6	7	4	8	11	11	3	6	63
PF3D7_1219700	RKIP	raf kinase inhibitor	RKIP	3	2	6	1	1	5	1	10	6	3	38
PF3D7_1314300		MACRO domain-containing protein, putative	PF3D7_1314300	1	2	11	0	0	5	0	9	6	3	37
PF3D7_1322000		nucleoside-diphosphatase, putative	PF3D7_1322000	2	4	11	3	0	5	0	8	6	0	39
PF3D7_1344800	ATCase	aspartate carbamoyltransferase	ATCase	6	4	9	12	4	8	10	10	6	17	86	86	0
PF3D7_1447000		40S ribosomal protein S5	PF3D7_1447000	3	4	11	0	2	8	0	10	0	12	50
PF3D7_1468700	eIF4A	eukaryotic initiation factor 4A	eIF4A	5	2	8	7	4	3	11	11	2	10	63
PF3D7_0211200	RAB5a	ras-related protein Rab-5A	RAB5a	5	3	8	2	4	8	0	5	2	3	40
PF3D7_0509400	RNAPI	RNA polymerase I	RNAPI	5	4	5	7	0	3	5	2	3	3	37
PF3D7_0621000	ApSigma	RNA polymerase subunit sigma apSIG	ApSigma	0	2	11	0	0	11	0	11	6	0	41
PF3D7_0910800	NBP35	cytosolic Fe-S cluster assembly factor NBP35, putative	NBP35	2	4	11	0	0	9	0	5	5	5	41
PF3D7_0923600	LipL2	lipoate-protein ligase 2	LipL2	4	4	9	7	0	3	2	9	6	7	51
PF3D7_0923900	PABP2	polyadenylate-binding protein 2, putative	PABP2	2	1	11	3	3	11	10	11	4	2	58
PF3D7_0927900	PSD	phosphatidylserine decarboxylase	PSD	4	4	11	3	4	11	11	6	3	0	57	65	8	PMID:31227523/ https://doi.org/10.1111/mmi.13280. E. coli structure avalilable
PF3D7_1018200	PPP8	pseudophosphatase PPP8	PPP8	2	0	11	3	0	11	0	4	6	0	37
PF3D7_1037100	PyKII	pyruvate kinase 2	PyKII	6	4	8	0	4	11	11	11	6	0	61
PF3D7_1223100	PKAr	cAMP-dependent protein kinase regulatory subunit	PKAr	6	2	7	12	4	9	9	10	2	17	78	76	2	Assay reported in the literature is not suitable for HTS, more data on effect of activation of PKA wil be needed
PF3D7_1423000	NOG2	nucleolar GTP-binding protein 2, putative	NOG2	0	6	11	3	0	11	0	11	4	0	46
PF3D7_1472700		DNA-directed RNA polymerase, alpha subunit, putative	PF3D7_1472700	4	2	5	0	1	5	4	8	5	5	39
PF3D7_0203900		5'-3' exonuclease, putative	PF3D7_0203900	5	2	11	7	0	5	2	11	6	3	52
PF3D7_0614200	NAR1	cytosolic Fe-S cluster assembly factor NAR1, putative	NAR1	1	6	8	3	2	11	0	9	2	3	45
PF3D7_0817100		tRNA modification GTPase, putative	PF3D7_0817100	3	4	3	3	0	11	0	2	5	3	34
PF3D7_0917600	PRP43	pre-mRNA-splicing factor ATP-dependent RNA helicase PRP43, putative	PRP43	0	2	8	3	4	11	0	6	6	3	43
PF3D7_0925400		protein phosphatase-beta	PF3D7_0925400	3	4	11	3	0	3	0	6	3	3	36
PF3D7_1010700		dolichyl-phosphate-mannose--protein mannosyltransferase, putative	PF3D7_1010700	5	6	11	3	0	11	11	9	6	3	65
PF3D7_1142700		methyltransferase, putative	PF3D7_1142700	5	2	11	7	0	11	2	11	3	3	55
PF3D7_1224600	CCHL	cytochrome c heme lyase, putative	CCHL	1	4	8	7	2	11	2	4	2	3	44
PF3D7_1302600	DOHH	deoxyhypusine hydroxylase	DOHH	3	6	5	3	4	11	11	2	6	3	54
PF3D7_1302700		ATP-dependent RNA helicase DHR1, putative	PF3D7_1302700	2	6	11	3	0	11	0	6	6	3	48
PF3D7_1356200	TIM23	mitochondrial import inner membrane translocase subunit TIM23, putative	TIM23	5	2	8	3	0	11	11	10	4	3	57
PF3D7_1430700	GDH2	NADP-specific glutamate dehydrogenase	GDH2	1	6	8	3	4	11	0	10	2	3	48
PF3D7_1448800		Appr-1-p processing domain protein	PF3D7_1448800	3	2	5	7	2	5	0	10	0	3	37
PF3D7_1452400		conserved Plasmodium protein, unknown function	PF3D7_1452400	2	2	11	0	0	11	0	2	6	0	34
PF3D7_0525200	SMC6	structural maintenance of chromosomes protein 6, putative	SMC6	6	6	11	3	0	11	1	5	4	3	50
PF3D7_0625300	MtDNAP	mitochondrial DNA polymerase	MtDNAP	3	6	11	7	0	11	0	5	4	3	50
PF3D7_0625600	PAP	poly(A) polymerase PAP, putative	PAP	6	6	11	7	0	11	5	5	4	3	58
PF3D7_0630900	HAS1	ATP-dependent RNA helicase HAS1	HAS1	4	6	11	3	4	8	11	11	4	3	65
PF3D7_0720000	CSL4	exosome complex component CSL4, putative	CSL4	4	6	11	0	0	11	0	11	3	3	49
PF3D7_1003800	EFTUD2	U5 small nuclear ribonucleoprotein component, putative	EFTUD2	5	6	8	0	0	8	8	11	0	3	49
PF3D7_1037300	AAC1	ADP,ATP carrier protein 1	AAC1	4	5	11	14	3	11	8	11	2	17	86	56	30
PF3D7_1126100	ATG7	autophagy-related protein 7, putative	ATG7	5	5	9	7	0	11	5	8	4	6	60
PF3D7_1228500		RNA pseudouridylate synthase, putative	PF3D7_1228500	5	6	11	4	0	11	0	11	4	12	64
PF3D7_1235600	SHMT	serine hydroxymethyltransferase	SHMT	6	6	8	17	4	11	11	11	5	17	96	91	5
PF3D7_1401800	CK	choline kinase	CK	4	0	8	17	4	11	11	11	4	12	82	82	0	Essential or slow growth in genetic screens, however cKD and KO indicates nonessential (PMID: 33431920). CK inhibitors are active against P. falciparum, however killing may be due to dual interactions with ethanolamine kinase? Inhibition of choline kinase by BR23 (PMID: 27616047) induces sexual commitment ( PMID: 29129376) due to inhibition of lyso-PC salvage (PMID: 37277533).
PF3D7_1464900		ATP-dependent zinc metalloprotease FTSH, putative	PF3D7_1464900	6	6	8	17	4	11	11	11	5	3	82	62	20	Might be involved in mitochondrial segmentation. Uses ATP and can therfore be used in assays
PF3D7_1466300	RPN2	26S proteasome regulatory subunit RPN2, putative	RPN2	3	6	5	3	0	11	5	11	3	3	50
PF3D7_1468100	MORC	MORC family protein	MORC	5	6	11	7	0	11	5	6	4	8	63
PF3D7_0519300	COX10	protoheme IX farnesyltransferase	COX10	2	2	11	0	0	11	0	11	4	0	41
PF3D7_0607000		translation initiation factor IF-2, putative	PF3D7_0607000	6	6	11	3	0	11	1	11	0	3	52
PF3D7_0919600	WBP1	dolichyl-diphosphooligosaccharide--protein glycosyltransferase subunit WBP1, putative	WBP1	6	2	11	7	0	11	5	11	2	0	55
PF3D7_0923200	NOS	nitric oxide synthase, putative	NOS	6	2	11	7	0	11	11	11	4	3	66
PF3D7_1030300		conserved Plasmodium protein, unknown function	PF3D7_1030300	0	0	11	0	0	11	0	11	6	0	39
PF3D7_1146000	RSA4	ribosome assembly protein 4, putative	RSA4	3	2	11	0	0	11	0	11	2	0	40
PF3D7_1220500	TSR3	ribosome biogenesis protein TSR3, putative	TSR3	3	2	11	0	0	11	5	11	0	3	46
PF3D7_1304700	CYC4	cyclin	CYC4	6	6	11	7	0	11	5	11	4	3	64
PF3D7_1330600		elongation factor Tu, putative	PF3D7_1330600	6	6	11	12	4	11	11	11	4	3	79	64	15	Limited literature, possible to express but no evidence for this protein, not tool cpds,
PF3D7_1364600		aldehyde reductase, putative	PF3D7_1364600	2	2	11	7	0	11	5	11	6	3	58
PF3D7_1368100	RPN11	26S proteasome regulatory subunit RPN11, putative	RPN11	6	2	11	7	0	11	5	11	2	3	58
PF3D7_1369700	SNRPA1	U2 small nuclear ribonucleoprotein A', putative	SNRPA1	0	2	11	0	0	11	0	11	2	0	37
PF3D7_1439700		leucine carboxyl methyltransferase, putative	PF3D7_1439700	0	6	11	7	0	11	0	11	2	3	51
PF3D7_0307700	AKIT10	apicomplexan kinetochore protein 10, putative	AKIT10	2	4	11	1	0	5	0	7	6	0	36
PF3D7_0409200	SOF1	protein SOF1, putative	SOF1	1	4	11	1	0	11	0	11	3	2	44
PF3D7_0411200		PP-loop family protein, putative	PF3D7_0411200	1	4	5	5	0	8	8	7	6	2	46
PF3D7_0414900	ARO	armadillo-domain containing rhoptry protein	ARO	4	2	11	1	4	3	1	11	6	14	57
PF3D7_0517700	EIF3B	eukaryotic translation initiation factor 3 subunit B, putative	EIF3B	1	4	11	1	0	11	1	11	4	2	46
PF3D7_0517800	DCX	apicortin	DCX	5	2	10	15	4	11	11	11	6	6	81	55	26	The crystal structure of TgDCX has been solved, not pfDCX.
PF3D7_0609800	DHHC2	palmitoyltransferase DHHC2, putative	DHHC2	5	6	10	7	0	11	5	11	4	2	61
PF3D7_0827100	IF2c	translation initiation factor IF-2, putative	IF2c	2	3	11	1	0	11	0	7	4	1	40
PF3D7_1248000		tRNA-splicing endonuclease, putative	PF3D7_1248000	0	2	11	3	0	11	5	7	4	1	44
PF3D7_1309200	PPM6	protein phosphatase PPM6, putative	PPM6	2	4	11	7	0	11	5	9	6	0	55
PF3D7_1323500	PMV	plasmepsin V	PMV	6	6	5	17	4	11	11	7	6	17	90	84	6	PlasmepsinV; ER aspartic protease, processes PEXEL motifs; essential by piggybac/PlasmoGEM; low homology to human aspartyl proteases; expressed in blood/gametocytes (female), low level liver stage (in Pb by MCA); moderately high natural variation (34/590aa, 0.05%); recombinant protein expressed (26214367); structure of PMV complexed with inhibitor (PMID:26214367); WEHI-842 inhibits recombinant PM…
PF3D7_1406300	GDPD	glycerophosphodiester phosphodiesterase	GDPD	3	2	11	0	4	3	11	11	6	2	53
PF3D7_1458700		exonuclease V, mitochondrial, putative	PF3D7_1458700	0	3	11	1	0	11	5	11	4	1	47
PF3D7_1472200	HDA1	histone deacetylase, putative	HDA1	2	2	11	7	0	11	5	7	6	3	54
PF3D7_0213900		RTR1 domain-containing protein, putative	PF3D7_0213900	0	2	11	3	0	11	0	5	6	3	41
PF3D7_0311600	OST1	dolichyl-diphosphooligosaccharide--protein glycosyltransferase subunit OST1, putative	OST1	6	4	11	0	0	11	5	5	4	3	49
PF3D7_0523100	QCR2	mitochondrial-processing peptidase subunit alpha, putative	QCR2	0	2	11	3	0	11	0	11	2	0	40
PF3D7_0606700		coatomer alpha subunit, putative	PF3D7_0606700	2	4	11	3	0	11	0	11	4	3	49
PF3D7_1116300	CYP19C	peptidyl-prolyl cis-trans isomerase	CYP19C	2	2	11	7	0	11	0	11	2	7	53
PF3D7_1119600		ATP-dependent zinc metalloprotease FTSH, putative	PF3D7_1119600	2	4	11	3	0	11	0	5	2	3	41
PF3D7_1124000	ERO1	endoplasmic reticulum oxidoreductin, putative	ERO1	2	2	11	7	0	11	0	11	4	3	51
PF3D7_1210000	RPL1	50S ribosomal protein L1, apicoplast, putative	RPL1	1	4	1	7	0	3	5	5	2	3	31
PF3D7_1315600	PIS	CDP-diacylglycerol--inositol 3-phosphatidyltransferase	PIS	3	2	11	0	0	11	0	11	6	3	47
PF3D7_1348100		GTPase, putative	PF3D7_1348100	0	2	11	3	0	11	0	11	4	7	49
PF3D7_1357800	CCT4	T-complex protein 1 subunit delta	CCT4	3	4	8	12	0	11	2	11	2	7	60
PF3D7_1362500	EXO	3'-5' exonuclease, putative	EXO	6	4	11	3	0	11	0	5	4	3	47
PF3D7_1422800	ARP4	actin-related protein ARP4	ARP4	3	4	8	3	0	11	0	11	4	3	47
PF3D7_0321200	ALG7	UDP-N-acetylglucosamine--dolichyl-phosphate N-acetylglucosaminephosphotransferase, putative	ALG7	6	4	8	7	3	11	4	5	2	12	62
PF3D7_0527000	MCM3	DNA replication licensing factor MCM3, putative	MCM3	6	4	11	3	0	11	5	5	4	3	52
PF3D7_0715600		GTP-binding translation elongation factor tu family protein, putative	PF3D7_0715600	0	4	11	0	0	11	0	11	4	0	41
PF3D7_1030700		RNA methyltransferase, putative	PF3D7_1030700	0	2	11	0	0	11	0	11	4	0	39
PF3D7_1110400		RNA-binding protein, putative	PF3D7_1110400	2	2	11	0	0	11	0	5	4	0	35
PF3D7_1201500		GPN-loop GTPase, putative	PF3D7_1201500	0	2	11	0	0	11	0	5	3	0	32
PF3D7_1239500	GyrB	DNA gyrase subunit B	GyrB	6	4	8	12	4	11	11	11	6	3	76	70	6
PF3D7_1315700	GCD14	tRNA (adenine(58)-N(1))-methyltransferase catalytic subunit TRM61, putative	GCD14	4	2	6	3	0	11	5	11	3	17	62
PF3D7_1340600	DBR1	RNA lariat debranching enzyme, putative	DBR1	6	4	11	3	4	11	5	11	3	17	75	56	19	No literature on Plasmodium DBR1- It appears that prior scores for literature, conservation, recombinant protein, assay and structure were high based on the enzyme in other systems.
PF3D7_1343000	PMT	phosphoethanolamine N-methyltransferase	PMT	6	2	3	3	4	11	5	11	6	17	68
PF3D7_1352100	ABCB6	ABC transporter B family member 6, putative	ABCB6	6	4	11	3	0	11	5	11	6	0	57
PF3D7_1355100	MCM6	DNA replication licensing factor MCM6	MCM6	6	4	11	3	0	11	5	11	4	3	58
PF3D7_1423300	PP7	serine/threonine protein phosphatase 7	PP7	3	4	11	3	0	11	5	11	4	3	55
PF3D7_0111500		UMP-CMP kinase, putative	PF3D7_0111500	2	3	11	4	2	8	4	5	2	5	46
PF3D7_0416100	GATA	glutamyl-tRNA(Gln) amidotransferase subunit A	GATA	4	1	11	5	4	8	5	5	5	6	54
PF3D7_0514800		inositol polyphosphate multikinase, putative	PF3D7_0514800	2	0	11	7	4	3	5	4	3	7	46
PF3D7_0816000	RRB1	ribosome assembly protein RRB1, putative	RRB1	1	3	9	0	0	3	0	5	2	3	26
PF3D7_0925200	RRP8	ribosomal RNA-processing protein 8, putative	RRP8	2	1	9	0	0	4	0	5	3	3	27
PF3D7_1008800	NOP5	nucleolar protein 5, putative	NOP5	3	2	10	3	2	8	0	5	3	7	43
PF3D7_1012400	HGPRT	hypoxanthine-guanine phosphoribosyltransferase	HGPRT	6	4	5	10	4	11	11	4	3	15	73	81	8
PF3D7_1138800		WD repeat-containing protein, putative	PF3D7_1138800	2	2	10	0	0	8	0	0	4	2	28
PF3D7_1307300	DBP6	ATP-dependent RNA helicase DBP6, putative	DBP6	2	4	8	4	0	4	1	4	3	2	32
PF3D7_1307600	rpoA	DNA-directed RNA polymerase subunit alpha, putative	rpoA	1	3	9	7	3	4	5	7	4	7	50
PF3D7_1415000	UDG	uracil-DNA glycosylase	UDG	5	2	10	7	4	11	8	7	3	10	67	63	4
PF3D7_1446800	HDP	heme detoxification protein	HDP	4	5	3	7	4	4	8	7	5	7	54
PF3D7_1462700	CYT1	cytochrome c1, heme protein, mitochondrial, putative	CYT1	4	5	3	3	0	11	2	7	2	7	44
PF3D7_1467400	RPL22	50S ribosomal protein L22, apicoplast, putative	RPL22	2	2	8	0	0	3	0	5	5	7	32
PF3D7_0212300	ERF1	eukaryotic peptide chain release factor subunit 1, putative	ERF1	1	2	11	3	1	5	0	11	1	5	40
PF3D7_0705500		inositol-phosphate phosphatase, putative	PF3D7_0705500	0	2	11	0	0	5	0	5	6	0	29
PF3D7_0705600		RNA helicase, putative	PF3D7_0705600	0	4	11	2	0	0	0	8	5	0	30
PF3D7_0812220	YihA3	GTP-binding protein YihA3	YihA3	3	4	11	3	4	0	10	10	4	5	54
PF3D7_0920900	PRP24	U4/U6 snRNA-associated-splicing factor, putative	PRP24	0	4	11	0	0	0	0	8	6	0	29
PF3D7_1103700	CK2beta1	casein kinase II beta chain	CK2beta1	4	6	9	0	4	11	2	11	4	4	55
PF3D7_1220100	PRP17	pre-mRNA-processing factor 17, putative	PRP17	0	4	11	0	0	0	0	8	4	2	29
PF3D7_1237000	UBA2	SUMO-activating enzyme subunit 2	UBA2	5	4	11	9	4	8	8	6	4	5	64	47	17	Score a bit lower. Need to confirm expression in other than asexuals and ookinetes stages. Also, it looks like there is some ongoing work elsewhere.
PF3D7_1352700	AQR	intron-binding protein aquarius, putative	AQR	0	2	11	0	0	5	0	5	4	0	27
PF3D7_1409100		aldo-keto reductase, putative	PF3D7_1409100	1	4	11	3	1	0	1	5	6	4	36
PF3D7_1457500	VPS4	vacuolar protein sorting-associated protein 4	VPS4	6	5	8	12	2	11	5	11	3	3	66
PF3D7_0210300		monocarboxylate transporter, putative	PF3D7_0210300	3	2	11	7	0	0	1	5	6	3	38
PF3D7_0323500	SMN	survival motor neuron-like protein	SMN	3	2	11	0	0	3	0	5	5	3	32
PF3D7_0422700	EIF4A3	eukaryotic initiation factor 4A-III, putative	EIF4A3	0	6	11	7	0	0	5	5	1	3	38
PF3D7_0612900	NOG1	nucleolar GTP-binding protein 1, putative	NOG1	0	6	11	0	0	0	0	5	1	3	26
PF3D7_0720800		Ham1-like protein, putative	PF3D7_0720800	0	4	11	0	0	0	0	5	4	3	27
PF3D7_0722600	UTP7	U3 small nucleolar RNA-associated protein 7, putative	UTP7	0	2	11	0	0	0	0	5	4	3	25
PF3D7_0824300	OBG2	GTP-binding protein Obg2, putative	OBG2	0	4	11	0	0	0	0	5	6	3	29
PF3D7_0906000	RNaseII	exoribonuclease II	RNaseII	0	6	11	0	0	0	0	0	5	3	25
PF3D7_1120500		tRNA nucleotidyltransferase, putative	PF3D7_1120500	0	6	11	0	0	8	5	5	5	3	43
PF3D7_1136500	CK1	casein kinase 1	CK1	6	6	11	7	4	9	11	11	0	7	72	63	9
PF3D7_1238900	PK2	protein kinase 2	PK2	6	2	11	7	0	0	5	5	4	7	47
PF3D7_1246500		methyltransferase, putative	PF3D7_1246500	0	6	11	12	0	0	5	5	6	3	48
PF3D7_1420900		mannose-1-phosphate guanyltransferase, putative	PF3D7_1420900	0	4	11	0	0	0	5	11	6	3	40
PF3D7_1434600	METAP2	methionine aminopeptidase 2	METAP2	6	6	11	12	0	8	5	5	3	3	59
PF3D7_0109850		phosphatidate cytidylyltransferase, putative	PF3D7_0109850	0	1	11	0	0	0	0	11	5	0	28
PF3D7_0309000	YVH1	dual specificity protein phosphatase	YVH1	1	3	11	0	0	0	0	4	5	0	24
PF3D7_0509100	SMC4	structural maintenance of chromosomes protein 4, putative	SMC4	5	5	11	0	0	8	0	7	2	2	40
PF3D7_0522300		18S rRNA (guanine-N(7))-methyltransferase, putative	PF3D7_0522300	0	0	11	0	0	0	0	11	2	0	24
PF3D7_0527900	DDX41	ATP-dependent RNA helicase DDX41, putative	DDX41	3	4	11	12	0	3	5	9	2	2	51
PF3D7_0809600		peptidase family C50, putative	PF3D7_0809600	0	6	11	0	0	0	0	5	6	0	28
PF3D7_0935000	SNRPB2	U2 small nuclear ribonucleoprotein B'', putative	SNRPB2	3	6	11	0	0	0	0	11	4	2	37
PF3D7_1014700	PHB2	prohibitin 2	PHB2	6	6	11	12	4	11	2	11	3	0	66	63	3	Prohibitin 2 (mitochondrial); essential protein; functional assay developed in yeast deletion strains; thermal shift experiments suggests protein interacts with potent antimalarial
PF3D7_1032400	PIGA	phosphatidylinositol N-acetylglucosaminyltransferase subunit A, putative	PIGA	4	2	11	5	0	3	1	11	3	2	42
PF3D7_1211400	PfJ4	heat shock protein DNAJ homologue Pfj4	PfJ4	3	2	11	0	4	2	0	11	1	0	34
PF3D7_1251300	TMK	thymidylate kinase	TMK	6	2	8	17	4	9	11	11	3	17	88	68	20	Target has been expressed and can be assayed, but has been previously pursued (outside MalDA) and the known inhibitors seem to have off-target effects (expected for a kinase); see Biochemistry 2018, 57, 2868?2875.
PF3D7_1345500	UBC	ubiquitin-conjugating enzyme E2	UBC	6	6	11	1	4	3	2	11	6	2	52
PF3D7_1368200	ABCE1	ABC transporter E family member 1, putative	ABCE1	2	4	11	3	1	0	0	8	1	5	35
PF3D7_0301200	FIKK3	serine/threonine protein kinase, FIKK family	FIKK3	2	4	8	7	0	3	11	2	4	0	41
PF3D7_0420200	ACPS	holo-[acyl-carrier-protein] synthase, putative	ACPS	4	4	11	7	0	2	1	7	4	7	47
PF3D7_0609200		citrate synthase-like protein, putative	PF3D7_0609200	4	6	11	7	2	5	5	10	6	7	63
PF3D7_0807000		YEATS domain-containing protein, putative	PF3D7_0807000	3	4	11	0	0	5	2	11	4	3	43
PF3D7_1020900	ARF1	ADP-ribosylation factor 1	ARF1	6	6	11	12	4	0	5	11	3	12	70	72	2
PF3D7_1111600		endonuclease/exonuclease/phosphatase family protein, putative	PF3D7_1111600	3	2	11	3	0	0	2	5	4	3	33
PF3D7_1203500	SUA5	threonylcarbamoyl-AMP synthase, putative	SUA5	3	2	5	7	0	5	5	5	4	3	39
PF3D7_1247400	FKBP35	peptidyl-prolyl cis-trans isomerase FKBP35	FKBP35	6	4	5	17	4	3	2	10	3	17	71	74	3
PF3D7_1306900	SNRPA	U1 small nuclear ribonucleoprotein A, putative	SNRPA	3	4	11	0	0	3	5	7	3	7	43
PF3D7_1358900		GTP-binding protein, putative	PF3D7_1358900	0	2	11	7	0	3	5	5	2	7	42
PF3D7_1417800	MCM2	DNA replication licensing factor MCM2	MCM2	4	4	11	12	0	5	8	8	4	10	66	63	3	Functional assay would require entire MCM2-7 complex
PF3D7_1442000		ADP-ribosylation factor, putative	PF3D7_1442000	3	2	11	7	0	0	5	7	3	3	41
PF3D7_0503200	CDC6	cell division control protein 6, putative	CDC6	3	6	11	0	0	5	0	5	3	3	36
PF3D7_0610800	TK	transketolase	TK	4	6	5	7	4	5	11	11	3	7	63
PF3D7_0623900		ribonuclease H2 subunit A, putative	PF3D7_0623900	1	4	1	7	0	3	5	5	3	3	32
PF3D7_0710900	RPL1	50S ribosomal protein L1, mitochondrial, putative	RPL1	1	4	1	7	0	3	5	5	2	3	31
PF3D7_0806400	ALG13	UDP-N-acetylglucosamine transferase subunit ALG13, putative	ALG13	1	2	0	0	0	3	0	5	6	0	17
PF3D7_0807300	RAB18	ras-related protein Rab-18	RAB18	1	2	1	3	4	3	0	11	2	7	34
PF3D7_0821600	CLP1	polyribonucleotide 5'-hydroxyl-kinase Clp1, putative	CLP1	1	2	2	3	2	8	0	5	3	13	39
PF3D7_1108400	CK2alpha	casein kinase 2, alpha subunit	CK2alpha	6	6	8	15	4	10	8	11	2	12	82	82	0	Essential kinase. Expressed in many stages. Recombinant assay available. Demonstrated differential inhibitor available.
PF3D7_1119800	ASF1	alternative splicing factor ASF-1, putative	ASF1	4	2	1	0	0	3	0	10	2	2	24
PF3D7_1124600	EK	ethanolamine kinase	EK	2	4	3	0	4	3	0	5	3	0	24
PF3D7_1134500		alpha/beta hydrolase, putative	PF3D7_1134500	2	2	1	0	0	3	0	0	2	1	11
PF3D7_1231600	PRP2	pre-mRNA-splicing factor ATP-dependent RNA helicase PRP2, putative	PRP2	1	1	1	0	0	3	0	0	2	0	8
PF3D7_1324900	LDH	L-lactate dehydrogenase	LDH	5	4	8	3	4	7	11	10	4	15	71	67	4	Score very similar but concern about abundance of enzyme
PF3D7_0211600	ALG14	UDP-N-acetylglucosamine transferase subunit ALG14, putative	ALG14	3	6	11	3	0	5	5	8	3	1	45
PF3D7_0411400		DEAD box ATP-dependent RNA helicase, putative	PF3D7_0411400	0	2	11	7	0	5	5	5	6	2	43
PF3D7_0723700		metallo-hydrolase/oxidoreductase, putative	PF3D7_0723700	0	4	11	7	0	11	5	4	3	2	47
PF3D7_0822600	SEC23	protein transport protein SEC23	SEC23	6	4	11	7	0	11	5	8	3	5	60
PF3D7_0824100		3'-5' exonuclease, putative	PF3D7_0824100	0	4	11	5	0	8	5	4	6	2	45
PF3D7_1019800	MNMA	tRNA-specific 2-thiouridylase MnmA	MNMA	2	6	11	3	0	10	0	3	4	3	42
PF3D7_1120100	PGM1	phosphoglycerate mutase, putative	PGM1	4	6	11	7	4	7	11	11	3	15	79	68	11
PF3D7_1324500		DEAD box helicase, putative	PF3D7_1324500	0	2	11	7	0	8	5	5	4	3	45
PF3D7_1362400	Pcalp	calpain	Pcalp	6	6	8	12	0	9	5	3	4	5	58
PF3D7_1406700	VPS29	vacuolar protein sorting-associated protein 29	VPS29	6	4	8	0	4	8	0	8	2	7	47
PF3D7_1411200	ROM8	rhomboid protease ROM8	ROM8	6	4	5	7	0	10	5	7	6	3	53
PF3D7_1415700	SPT	serine palmitoyltransferase, putative	SPT	1	2	11	7	0	9	5	10	3	3	51
PF3D7_1431000		ribosomal protein L17, mitochondrial, putative	PF3D7_1431000	0	4	11	2	0	9	0	8	4	6	44
PF3D7_1436800	ClpR	ATP-dependent Clp protease proteolytic subunit	ClpR	3	2	11	7	4	5	0	8	6	12	58
PF3D7_1459000	DBP5	ATP-dependent RNA helicase DBP5	DBP5	6	4	8	12	4	9	11	6	4	3	67
PF3D7_0214200	mRPL13	ribosomal protein L13, mitochondrial	mRPL13	5	6	8	0	3	3	0	10	4	7	46
PF3D7_0505000		MMS19-like protein, putative	PF3D7_0505000	3	2	11	2	0	10	0	3	6	0	37
PF3D7_0508800	SSB	single-stranded DNA-binding protein	SSB	5	5	11	2	4	5	2	9	4	17	64
PF3D7_0514300		aspartate--tRNA ligase, putative	PF3D7_0514300	4	4	8	10	3	10	6	6	3	11	65	60	5
PF3D7_0623200	FNR	ferredoxin--NADP reductase	FNR	5	6	10	12	4	10	11	9	5	17	89	89	0
PF3D7_0716800	EIF3I	eukaryotic translation initiation factor 3 subunit I, putative	EIF3I	1	6	11	0	2	11	0	10	3	7	51
PF3D7_0722400	OLA1	Obg-like ATPase 1, putative	OLA1	1	2	11	7	2	10	5	10	3	5	56
PF3D7_0723000		tRNAHis guanylyltransferase, putative	PF3D7_0723000	1	6	11	7	2	5	5	6	3	7	53
PF3D7_0914200		phospholipid or glycerol acyltransferase, putative	PF3D7_0914200	1	2	11	7	1	3	5	9	4	3	46
PF3D7_0922200	SAMS	S-adenosylmethionine synthetase	SAMS	6	4	10	12	3	11	8	10	3	8	75
PF3D7_1010500		ankyrin-repeat protein, putative	PF3D7_1010500	1	2	10	0	3	8	1	9	5	4	43
PF3D7_1012700	NIF4	NLI interacting factor-like phosphatase, putative	NIF4	1	4	10	4	3	8	8	2	6	6	52
PF3D7_1249900	KsgA2	ribosomal RNA small subunit methyltransferase A2, putative	KsgA2	4	4	9	10	3	9	6	4	5	4	58
PF3D7_1320100	ClpS	ATP-dependent Clp protease adapter protein ClpS	ClpS	4	6	8	8	4	9	8	10	5	15	77	69	8
PF3D7_1352500		thioredoxin-related protein, putative	PF3D7_1352500	1	5	9	6	3	8	9	10	3	7	61
PF3D7_0204900	COQ5	2-methoxy-6-polyprenyl-1,4-benzoquinol methylase, mitochondrial, putative	COQ5	0	6	11	3	1	5	0	10	3	3	42
PF3D7_0315100	eIF4E	eukaryotic translation initiation factor 4E	eIF4E	2	2	11	7	4	9	8	11	4	3	61
PF3D7_0703500		erythrocyte membrane-associated antigen	PF3D7_0703500	2	2	11	1	0	11	0	3	6	1	37
PF3D7_0810200	ABCK1	ABC1 family, putative	ABCK1	0	2	10	3	0	11	2	5	3	3	39
PF3D7_0821300	DHX36	ATP-dependent RNA helicase DHX36, putative	DHX36	1	5	11	3	1	11	5	6	4	2	49
PF3D7_0917900	BIP	heat shock protein 70	BIP	6	6	8	17	4	11	2	10	3	17	84
PF3D7_1117700	RAN	GTP-binding nuclear protein RAN/TC4	RAN	1	6	11	4	4	11	1	11	0	2	51
PF3D7_1213900		W2 domain-containing protein, putative	PF3D7_1213900	0	6	11	0	0	9	0	5	6	0	37
PF3D7_1219900		ribulose-phosphate 3-epimerase, putative	PF3D7_1219900	3	2	11	3	4	11	5	9	2	12	62	67	5
PF3D7_1333200	UBA1	ubiquitin-activating enzyme	UBA1	3	5	11	8	4	11	11	5	3	4	65	66	1
PF3D7_1350700		N6-adenine-specific methylase, putative	PF3D7_1350700	0	2	11	2	0	11	5	4	3	3	41
PF3D7_1361700	COX2A	cytochrome c oxidase subunit 2A, putative	COX2A	2	4	11	0	0	11	0	8	3	3	42
PF3D7_1419900	YTH1	YTH domain-containing protein 1, putative	YTH1	3	3	11	7	0	8	11	8	3	3	57
PF3D7_1436500		GTP-binding protein, putative	PF3D7_1436500	2	4	11	7	0	11	5	7	3	3	53
PF3D7_1451300	NSE2	E3 SUMO-protein ligase NSE2, putative	NSE2	0	2	11	0	0	11	0	7	3	2	36
PF3D7_0110900	AKLP1	adenylate kinase-like protein 1	AKLP1	4	2	11	3	1	11	11	9	3	3	58
PF3D7_0209200	MTR3	exosome complex component MTR3, putative	MTR3	4	4	8	0	0	11	0	6	3	3	39
PF3D7_0306800	CCT2	T-complex protein 1 subunit beta	CCT2	4	4	8	3	2	11	5	6	2	3	48
PF3D7_0318200	RPB1	DNA-directed RNA polymerase II subunit RPB1	RPB1	3	4	11	7	0	11	5	7	2	3	53
PF3D7_0627100		ankyrin-repeat protein, putative	PF3D7_0627100	0	2	11	0	0	11	0	5	5	0	34
PF3D7_0801700	SENP2	sentrin-specific protease 2, putative	SENP2	3	4	8	8	1	11	5	5	4	3	52
PF3D7_0907900	PDF	peptide deformylase	PDF	4	5	8	13	4	11	11	7	3	17	83	78	5
PF3D7_1202400	CYP26	peptidyl-prolyl cis-trans isomerase	CYP26	3	2	8	5	4	11	5	5	3	3	49
PF3D7_1212500	GAT	glycerol-3-phosphate 1-O-acyltransferase	GAT	3	6	8	7	3	11	8	5	5	3	59
PF3D7_1237600	PWP1	periodic tryptophan protein 1, putative	PWP1	0	2	11	0	0	8	0	4	3	3	31
PF3D7_1242600		protein farnesyltransferase subunit alpha	PF3D7_1242600	5	4	3	7	2	11	11	3	4	3	53
PF3D7_1244000		glucose inhibited division protein a homologue, putative	PF3D7_1244000	0	4	11	3	0	8	0	5	6	3	40
PF3D7_1329000		DNA-directed RNA polymerase III subunit RPC1, putative	PF3D7_1329000	2	4	11	5	0	11	0	3	3	3	42
PF3D7_0110600	PIP5K	phosphatidylinositol-4-phosphate 5-kinase	PIP5K	3	4	3	6	3	11	3	1	4	3	41
PF3D7_0302000	PRP46	pre-mRNA-splicing factor PRP46, putative	PRP46	4	2	11	1	1	9	0	7	4	3	42
PF3D7_0309800	YTH2	YTH domain-containing protein 2	YTH2	5	4	11	7	4	11	11	8	4	3	68
PF3D7_0320300	CCT5	T-complex protein 1 subunit epsilon	CCT5	6	4	8	3	1	11	1	5	2	7	48
PF3D7_0507600	CAF40	protein CAF40, putative	CAF40	4	4	11	1	0	8	0	4	3	3	38
PF3D7_0508300	TPT	triose phosphate transporter	TPT	6	6	11	2	2	5	10	7	6	4	59
PF3D7_1008400	RPT2	26S protease regulatory subunit 4, putative	RPT2	5	3	11	8	0	11	3	10	4	4	59
PF3D7_1217300	EngA	GTP-binding protein EngA	EngA	6	4	11	7	2	7	10	5	6	3	61	51	10
PF3D7_1354500	ADSS	adenylosuccinate synthetase	ADSS	5	3	11	12	4	3	11	11	6	17	83	94	11
PF3D7_1406600	ClpC	ATP-dependent Clp protease regulatory subunit ClpC	ClpC	5	6	11	3	0	8	0	8	6	0	47
PF3D7_1412700		AAA family ATPase, putative	PF3D7_1412700	1	2	11	7	0	7	1	2	4	0	35
PF3D7_1445900	DDX17	ATP-dependent RNA helicase DDX17	DDX17	5	4	11	0	4	11	11	7	3	0	56
PF3D7_1463300		DNA polymerase alpha subunit B, putative	PF3D7_1463300	1	4	11	3	0	8	1	10	3	0	41
PF3D7_API02700	RPS12	apicoplast ribosomal protein S12	RPS12	3	1	11	0	0	6	0	11	6	0	38
PF3D7_1305000		MCL1 domain-containing protein, putative	PF3D7_1305000	0	4	11	3	0	3	0	5	6	1	33
PF3D7_0931900	AKLP2	adenylate kinase-like protein 2	AKLP2	2	4	11	3	4	5	10	11	6	0	56	55	1
PF3D7_1222500	DPH6	diphthine--ammonia ligase, putative	DPH6	0	4	11	3	0	3	1	11	3	0	36
